# Supplementary material for: Organotypic culture of human brain explants as a preclinical model for AI-driven antiviral studies
Source: EMBO Mol Med. 2024 Mar 12;16(4):1004–26. doi: 10.1038/s44321-024-00039-9 (PMC11018746; doi:10.1038/s44321-024-00039-9)
Supplement: Supplementary file 1 — Table EV1 [file 44321_2024_39_MOESM1_ESM.xlsx]

## Sheet: OPAB donors
Table EV1. Clinical data from the deceased patients of which the brains were resected.
	P1	P2	P3	P4	P5	P6	P7	P8
Sex (Male/Female)	F	M	M	M	M	M	M	F
Age	25	50	47	41	55	35	72	54
Comorbidities	heart murmur	unknown	drug addiction	dyslipidemia, cardiac troubles,gout treatment	heart valve dysfonction, dépression, congenital heart disease	pancreatisis, chronic alcoholism,drug addiction	hypertension, tachycardia, chronic alcoholism	bipolar, chronic alcoholism
BMI	24	26	24	slim and muscular	25	severe obesity	35	28
Corticosteroid treatment	N	N	N	N	N	N	O	N
Delay post mortem	0	<12h	<5h	<2h	<12h	<9h	<12h	<6h
Cause of death	Cardiac failure and haemorrhage during intensive care	Toxicological?	sepsis on endocarditis	cardiac infarction	Left cardiac failure	cardiological and/or toxicological	Toxicological	Toxicological
Known treatment	no known treatment	opioids, Acamprosate, antidepressant, anti-anxiety, sedatives	opioids, sedatives, zolpidem, nuctalon	antimetabolites,anti-hypertensives	unknown	possibly opioids	antidepressant, antimetabolites,anti-hypertensives, antipsychotic, anti-anxiety, corticoids	possibly opioids
PCR SARS-CoV-2	neg	neg	neg	neg	neg	neg	neg	neg
