# Supplementary material for: Organotypic culture of human brain explants as a preclinical model for AI-driven antiviral studies
Source: EMBO Mol Med. 2024 Mar 12;16(4):1004–26. doi: 10.1038/s44321-024-00039-9 (PMC11018746; doi:10.1038/s44321-024-00039-9)
Supplement: Supplementary file 2 — Dataset EV1 [file 44321_2024_39_MOESM2_ESM.xlsx]

## Sheet: Sheet1
Dataset EV1. Sequence of the TAHV-specific probes for smFISH.
Probe Name	FLAP Y
Tahyna_S_1	CTCTTGGGGAACCCTTTTGGATAGCCAATTTACACTCGGACCTCGTCGACATGCATT
Tahyna_S_2	TCAACATCCTTTAGGCTCTTAGCTATGGCTTACACTCGGACCTCGTCGACATGCATT
Tahyna_S_3	GATCAAATCCATTTGCACCGGTGGATGCTTACACTCGGACCTCGTCGACATGCATT
Tahyna_S_4	AATGATCTAACTTCTATTTTTTTGCTGTCCCCTTACACTCGGACCTCGTCGACATGCATT
Tahyna_S_5	TCCAAATTTCTGCAAGAATGTTCTTGCAGTGTTTACACTCGGACCTCGTCGACATGCATT
Tahyna_S_6	AGTTTTCTGCGACATCCACTTGTCTGCATTACACTCGGACCTCGTCGACATGCATT
Tahyna_S_7	TCTTCAGATACTGGGGGTCCATCATTCCTTACACTCGGACCTCGTCGACATGCATT
Tahyna_S_8	TTTGACTCTGTAAATGCCAATTGTCAGCGGGTTACACTCGGACCTCGTCGACATGCATT
Tahyna_S_9	ATTGAATGTTTCCAGAAACATTTCTGTGCCTGTTACACTCGGACCTCGTCGACATGCATT
Tahyna_S_10	AGAATGCCAAATATATTTCTGCTCCATTGTCTTACACTCGGACCTCGTCGACATGCATT
Tahyna_S_11	CCTGATCCCATTAGACTCAGCTATGGGTTACACTCGGACCTCGTCGACATGCATT
Tahyna_S_12	AACGGTTGTTTTAATCAACTCCCTTTGAGCTGTTACACTCGGACCTCGTCGACATGCATT
Tahyna_S_13	TTCATTTTCTTTGAACTGCTCTAGCACCCTTACACTCGGACCTCGTCGACATGCATT
Tahyna_S_14	TAGCCAAATACCCTGACAGCCGGTGGTTACACTCGGACCTCGTCGACATGCATT
Tahyna_S_15	TCGTTGTTATCAATTGGGTTGTTCCTGTTTCCTTACACTCGGACCTCGTCGACATGCATT
Tahyna_S_16	CTCCAAATTTAGGACTAGCCTTCCTCTCTTACACTCGGACCTCGTCGACATGCATT
Tahyna_S_17	CTTACGAGCGAGAGCAGCTTTGGCTTTTGTTACACTCGGACCTCGTCGACATGCATT
Tahyna_S_18	TGTTTAATACAGAAGTCCACATACCCTGCATTTACACTCGGACCTCGTCGACATGCATT
Tahyna_S_19	CACCCACCCATTTAGCTGCTATTATTGTTTACACTCGGACCTCGTCGACATGCATT
Tahyna_S_20	GAGCCTAATTACAGACTTAATCCCATTTATGGTTACACTCGGACCTCGTCGACATGCATT
Tahyna_S_21	AGAGAGCCATAGCGCTGCCTCAATGTTACACTCGGACCTCGTCGACATGCATT
Tahyna_L_1	ATGTGATCCATCCCGTTCTTGATTAGGCATTACACTCGGACCTCGTCGACATGCATT
Tahyna_L_2	CTGCCACTTATAGTTATGTTCTCTGGTGTCTTACACTCGGACCTCGTCGACATGCATT
Tahyna_L_3	CATTCTTTTCTGGGGACTGCCATAGATAGACTTACACTCGGACCTCGTCGACATGCATT
Tahyna_L_4	CAACTGTGCTTATCATAGACAGCGGTGCATTACACTCGGACCTCGTCGACATGCATT
Tahyna_L_5	TGTCTTGTAGTTTCCACCAGGAACCTAATTTCTTACACTCGGACCTCGTCGACATGCATT
Tahyna_L_6	TTTTTGTTCAAGAACTTTGAGCTTCCCATCGCTTACACTCGGACCTCGTCGACATGCATT
Tahyna_L_7	ACCCATTCATGCATTTAAATGTGCCATGCTTACACTCGGACCTCGTCGACATGCATT
Tahyna_L_8	TTTCGTTGTTGACCATGAACTGCTGTTCCCTTACACTCGGACCTCGTCGACATGCATT
Tahyna_L_9	AATAATTTCCTGGGTAAGTTGGTATCTTGGCCTTACACTCGGACCTCGTCGACATGCATT
Tahyna_L_10	ATTCCAGGTCACCCTCTCATGGCTTTACACTCGGACCTCGTCGACATGCATT
Tahyna_L_11	TGTTGCATGATTGCCTTATGCCCACCTTACACTCGGACCTCGTCGACATGCATT
Tahyna_L_12	TGCGCAGAAATCAGTTGTCGTATATGCTTTTGTTACACTCGGACCTCGTCGACATGCATT
Tahyna_L_13	ACAACCTGTATATCTTCATTTGTGAGGGTGAGTTACACTCGGACCTCGTCGACATGCATT
Tahyna_L_14	TATCTGGCTCTTTCTCTATAGCCCTGTTACACTCGGACCTCGTCGACATGCATT
Tahyna_L_15	AAATAGCTCCTCCATTCCACCAGGGGTTACACTCGGACCTCGTCGACATGCATT
Tahyna_L_16	TGTGAATTTTCTAGGCGTCAGCAAGGATCTGTTACACTCGGACCTCGTCGACATGCATT
Tahyna_L_17	GCTTAATTGCTGTTTGGGCAGACGATATCCTTACACTCGGACCTCGTCGACATGCATT
Tahyna_L_18	GCAAGATCTTCATAGGGTCCTATATATGCGTTACACTCGGACCTCGTCGACATGCATT
Tahyna_L_19	GATGGTTGTGTCTGGAAGTATCAGCTAGTAGGTTACACTCGGACCTCGTCGACATGCATT
Tahyna_L_20	ACTTGTGTTAGGTATTCTTTGAGGGTCACACTTTACACTCGGACCTCGTCGACATGCATT
Tahyna_L_21	ACCTATGTCCATCATTTTCCCAAGAGACTTTACACTCGGACCTCGTCGACATGCATT
Tahyna_L_22	AGTTGAATTATTGCTGTTCCCTGGATTGTGTGTTACACTCGGACCTCGTCGACATGCATT
Tahyna_L_23	TTCACTGATTCCTCAAAGAGCCTCCTTTCTTACACTCGGACCTCGTCGACATGCATT
Tahyna_L_24	TATATTGGGTGTTTCCAGAAATCTGGACATCCTTACACTCGGACCTCGTCGACATGCATT
Tahyna_L_25	GGAACTGCTGGTATTCCTGATGGTCCATTTACACTCGGACCTCGTCGACATGCATT
Tahyna_L_26	CAGGCATCCCTTGCAGTATTGATCCTTTACACTCGGACCTCGTCGACATGCATT
Tahyna_M_1	TTCATGCTGCCTCAGTGTGTCTCTGAGTTACACTCGGACCTCGTCGACATGCATT
Tahyna_M_2	GTCTTTGCACTGCAGATCTTGAACGGCATTACACTCGGACCTCGTCGACATGCATT
Tahyna_M_3	CTGTGCCATGAGGCACATTGACAGGACTTACACTCGGACCTCGTCGACATGCATT
Tahyna_M_4	TGGTACATATCGCACTCGTGGCAGTACATTACACTCGGACCTCGTCGACATGCATT
Tahyna_M_5	GCATACCTCTGTTACAGCCTGTTTGGATTTACACTCGGACCTCGTCGACATGCATT
Tahyna_M_6	CAAGTCTTGCACCTTTCATCTTTCTCCTTTTACACTCGGACCTCGTCGACATGCATT
Tahyna_M_7	GGACCTGGCTTTTCATTGCAGATCACCTTACACTCGGACCTCGTCGACATGCATT
Tahyna_M_8	CAACGGTTAGGTCCACATTGTCTGCAAATGTTTTACACTCGGACCTCGTCGACATGCATT
Tahyna_M_9	GTGCCAAGGATTTTCTTGTAGTCTATGACTGTTTACACTCGGACCTCGTCGACATGCATT
Tahyna_M_10	TCTCATGATTCCGCACTGCAATGATTCTTTACACTCGGACCTCGTCGACATGCATT
Tahyna_M_11	GCATTGAGGTTAGTGCAATATGTTTTGTCTGCTTACACTCGGACCTCGTCGACATGCATT
Tahyna_M_12	TGCCAGGCAGCCAAATTCTTCACACCTTACACTCGGACCTCGTCGACATGCATT
Tahyna_M_13	AAATAGAGTTAGGCTTGTCTGCAACTTCTGTGTTACACTCGGACCTCGTCGACATGCATT
Tahyna_M_14	TTTCCGATTTATAGGGTGCCTAATTGTGTTGCTTACACTCGGACCTCGTCGACATGCATT
Tahyna_M_15	GGCTTTCTGTAAATGCTTGGCTGGCTTGTTACACTCGGACCTCGTCGACATGCATT
Tahyna_M_16	ACTAGATGTTCCTCTAAATGCGTGGTGTAAGGTTACACTCGGACCTCGTCGACATGCATT
Tahyna_M_17	GGCGAAATCCCAATTGGAGCTTGAGCATTTTTACACTCGGACCTCGTCGACATGCATT
Tahyna_M_18	CAGTTGGACATGGTATGATCTTTGCTCTTCAATTACACTCGGACCTCGTCGACATGCATT
Tahyna_M_19	TCCATGTTATATCCACCTCACCACTGTTACACTCGGACCTCGTCGACATGCATT
Tahyna_M_20	TGTATGTTTTTCTGTGGGTTAGTAGACCTGCGTTACACTCGGACCTCGTCGACATGCATT
Tahyna_M_21	TGTCATCTGGTAGGTCCTCAAGCTTAAATGTTTACACTCGGACCTCGTCGACATGCATT
Tahyna_M_22	CAATTTCATCCTATCCGATGTCTCGTATCTTTACACTCGGACCTCGTCGACATGCATT
Tahyna_M_23	AGGGTGATATAAGTTGTGCTTTTGAACCACCCTTACACTCGGACCTCGTCGACATGCATT
Tahyna_M_24	TCATGCCAATCTGAGACTAGCCACTTTCTTACACTCGGACCTCGTCGACATGCATT
Tahyna_M_25	CTGATAAACTGGGCTTGCAGCACTTAGTGTTACACTCGGACCTCGTCGACATGCATT
