# Supplementary material for: Organotypic culture of human brain explants as a preclinical model for AI-driven antiviral studies
Source: EMBO Mol Med. 2024 Mar 12;16(4):1004–26. doi: 10.1038/s44321-024-00039-9 (PMC11018746; doi:10.1038/s44321-024-00039-9)
Supplement: Supplementary file 3 — Source Data Fig. 1 [file 44321_2024_39_MOESM3_ESM.zip]

Archive with 26 entries (21 files):
- Figure 1/
- __MACOSX/._Figure 1
- Figure 1/.DS_Store
- __MACOSX/Figure 1/._.DS_Store
- Figure 1/C/
- __MACOSX/Figure 1/._C
- Figure 1/D/
- __MACOSX/Figure 1/._D
- Figure 1/E/
- __MACOSX/Figure 1/._E
- Figure 1/B/
- __MACOSX/Figure 1/._B
- Figure 1/C/Parietal J0 MERGE_TileScan 2 Merged_Crop001_ch00_SV.jpg
- __MACOSX/Figure 1/C/._Parietal J0 MERGE_TileScan 2 Merged_Crop001_ch00_SV.jpg
- Figure 1/C/Parietal J12 MERGE_TileScan 2 Merged_Crop001_ch00_SV.jpg
- __MACOSX/Figure 1/C/._Parietal J12 MERGE_TileScan 2 Merged_Crop001_ch00_SV.jpg
- Figure 1/D/Project_A1 Region1_Merged_Crop001_ch00_SV.jpg
- __MACOSX/Figure 1/D/._Project_A1 Region1_Merged_Crop001_ch00_SV.jpg
- Figure 1/E/53 merge_TileScan 2 Merged_Crop001_Crop002_ch00_SV.jpg
- __MACOSX/Figure 1/E/._53 merge_TileScan 2 Merged_Crop001_Crop002_ch00_SV.jpg
- Figure 1/B/Thumbs.db
- __MACOSX/Figure 1/B/._Thumbs.db
- Figure 1/B/Parietal J0 MERGE_TileScan 1 Merged_Crop001_ch00_SV.jpg
- __MACOSX/Figure 1/B/._Parietal J0 MERGE_TileScan 1 Merged_Crop001_ch00_SV.jpg
- Figure 1/B/Parietal J12 MERGE_TileScan 3 Merged_Crop001_ch00_SV.jpg
- __MACOSX/Figure 1/B/._Parietal J12 MERGE_TileScan 3 Merged_Crop001_ch00_SV.jpg
