# Supplementary material for: Organotypic culture of human brain explants as a preclinical model for AI-driven antiviral studies
Source: EMBO Mol Med. 2024 Mar 12;16(4):1004–26. doi: 10.1038/s44321-024-00039-9 (PMC11018746; doi:10.1038/s44321-024-00039-9)
Supplement: Supplementary file 4 — Source Data Fig. 2 [file 44321_2024_39_MOESM4_ESM.zip]

Archive with 42 entries (35 files):
- Figure 2/
- __MACOSX/._Figure 2
- Figure 2/.DS_Store
- __MACOSX/Figure 2/._.DS_Store
- Figure 2/A/
- __MACOSX/Figure 2/._A
- Figure 2/C/
- __MACOSX/Figure 2/._C
- Figure 2/D/
- __MACOSX/Figure 2/._D
- Figure 2/F-G-H/
- __MACOSX/Figure 2/._F-G-H
- Figure 2/E/
- __MACOSX/Figure 2/._E
- Figure 2/B/
- __MACOSX/Figure 2/._B
- Figure 2/A/par 10x_FusionStitcher analyse.mp4
- __MACOSX/Figure 2/A/._par 10x_FusionStitcher analyse.mp4
- Figure 2/C/MAX_B1_1_F1.ims - B1_1_F1.ims Resolution Level 1 - C=1 b.tif
- __MACOSX/Figure 2/C/._MAX_B1_1_F1.ims - B1_1_F1.ims Resolution Level 1 - C=1 b.tif
- Figure 2/C/MAX_B1_1_F1.ims - B1_1_F1.ims Resolution Level 1 - C=0 b.tif
- __MACOSX/Figure 2/C/._MAX_B1_1_F1.ims - B1_1_F1.ims Resolution Level 1 - C=0 b.tif
- Figure 2/D/MAX_DAPI.tif
- __MACOSX/Figure 2/D/._MAX_DAPI.tif
- Figure 2/D/MAX_occ 20x_2020-10-12_2.ims - occ 20x_2020-10-12_2.ims Resolution Level 1 - C=1.tif
- __MACOSX/Figure 2/D/._MAX_occ 20x_2020-10-12_2.ims - occ 20x_2020-10-12_2.ims Resolution Level 1 - C=1.tif
- Figure 2/D/MAX_occ 20x_2020-10-12_2.ims - occ 20x_2020-10-12_2.ims Resolution Level 1 - C=0.tif
- __MACOSX/Figure 2/D/._MAX_occ 20x_2020-10-12_2.ims - occ 20x_2020-10-12_2.ims Resolution Level 1 - C=0.tif
- Figure 2/D/MAX_IBA-1.tif
- __MACOSX/Figure 2/D/._MAX_IBA-1.tif
- Figure 2/F-G-H/Figure 2F-G-H.xlsx
- __MACOSX/Figure 2/F-G-H/._Figure 2F-G-H.xlsx
- Figure 2/E/temp 20x_2020-10-15_1.ims - temp 20x_2020-10-15_1.ims Resolution Level 1 - C=0 b.tif
- __MACOSX/Figure 2/E/._temp 20x_2020-10-15_1.ims - temp 20x_2020-10-15_1.ims Resolution Level 1 - C=0 b.tif
- Figure 2/E/temp 20x_2020-10-15_1.ims - temp 20x_2020-10-15_1.ims Resolution Level 1 - C=1 b.tif
- __MACOSX/Figure 2/E/._temp 20x_2020-10-15_1.ims - temp 20x_2020-10-15_1.ims Resolution Level 1 - C=1 b.tif
- Figure 2/B/Thumbs.db
- __MACOSX/Figure 2/B/._Thumbs.db
- Figure 2/B/MAX_GFAP 100x b.tif
- __MACOSX/Figure 2/B/._MAX_GFAP 100x b.tif
- Figure 2/B/MAX_Dapi 100x b.tif
- __MACOSX/Figure 2/B/._MAX_Dapi 100x b.tif
