# Supplementary material for: Organotypic culture of human brain explants as a preclinical model for AI-driven antiviral studies
Source: EMBO Mol Med. 2024 Mar 12;16(4):1004–26. doi: 10.1038/s44321-024-00039-9 (PMC11018746; doi:10.1038/s44321-024-00039-9)
Supplement: Supplementary file 4 — Source Data Fig. 2 [file 44321_2024_39_MOESM4_ESM.zip › Figure 2/F-G-H/Figure 2F-G-H.xlsx]

## Sheet: Feuil1
Figure 2F							Figure 2G							Figure 2H
4 dps	7 dps	10 dps	13 dps	14 dps	Positive	Negative	50 dps	53 dps	56 dps	59 dps	60 dps	Positive	Negative	4 dps	7 dps	10 dps	13 dps	14 dps	Positive	Negative
0.0534	0.0604	0.1162	0.0988	0.0995	0.1934	0.0265	0.0405	0.0414	0.0475	0.0526	0.0529	0.1934	0.0265	0.0842	0.0988	0.156	0.2054	0.198	0.1934	0.0265
0.115	0.063	0.1056	0.0972	0.1028	0.2107	0.029	0.0444	0.0407	0.0477	0.0556	0.0503	0.2107	0.029	0.0928	0.0881	0.1605	0.2253	0.212	0.2107	0.029
