# Supplementary material for: Organotypic culture of human brain explants as a preclinical model for AI-driven antiviral studies
Source: EMBO Mol Med. 2024 Mar 12;16(4):1004–26. doi: 10.1038/s44321-024-00039-9 (PMC11018746; doi:10.1038/s44321-024-00039-9)
Supplement: Supplementary file 5 — Source Data Fig. 3 [file 44321_2024_39_MOESM5_ESM.zip]

Archive with 22 entries (14 files):
- Figure 3/
- Figure 3/.DS_Store
- Figure 3/3F 3G 3I/
- Figure 3/3F 3G 3I/Data source 3F/
- Figure 3/3F 3G 3I/Data source 3F/Figure 3F Slice 10_Slice 11_Slice 12.csv
- Figure 3/3F 3G 3I/Data source 3F/Figure 3F Slice 1_Slice 2_Slice 3.csv
- Figure 3/3F 3G 3I/Data source 3F/Figure 3F Slice 4_Slice 5_Slice 6.csv
- Figure 3/3F 3G 3I/Data source 3F/Figure 3F Slice 7_Slice 8_Slice 9.csv
- Figure 3/3F 3G 3I/Data source 3G/
- Figure 3/3F 3G 3I/Data source 3G/Figure 3G.csv
- Figure 3/3F 3G 3I/Data source 3I/
- Figure 3/3F 3G 3I/Data source 3I/Figure 3I.csv
- Figure 3/A-B/
- Figure 3/A-B/MAX_Bassoon.tif
- Figure 3/A-B/MAX_Homer-1.tif
- Figure 3/C/
- Figure 3/C/MAX_Bassoon.tif
- Figure 3/C/MAX_FLRT3.tif
- Figure 3/C/MAX_Homer-1.tif
- Figure 3/C/MAX_LPHN3.tif
- Figure 3/E/
- Figure 3/E/cut-out traces.xlsx
