# Supplementary material for: Organotypic culture of human brain explants as a preclinical model for AI-driven antiviral studies
Source: EMBO Mol Med. 2024 Mar 12;16(4):1004–26. doi: 10.1038/s44321-024-00039-9 (PMC11018746; doi:10.1038/s44321-024-00039-9)
Supplement: Supplementary file 5 — Source Data Fig. 3 [file 44321_2024_39_MOESM5_ESM.zip › Figure 3/3F 3G 3I/Data source 3F/Figure 3F Slice 10_Slice 11_Slice 12.csv]

0;1;2;3;4;5;6;7;8;9;10;11;12;13;14;15;16;17;18;19;20;21;22;23;24;25;26;27;28;29;30;31;32;33;34;35;36;37;38;39;40;41;42;43;44;45;46;47;48;49;50;51;52;53;54;55;56;57;58;59;60;61;62;63;64;65;66;67;68;69;70;71;72;73;74;75;76;77;78;79;80;81;82;83;84;85;86;87;88;89;90;91;92;93;94;95;96;97;98;99;100;101;102;103;104;105;106;107;108;109;110;111;112;113;114;115;116;117;118;119;120;121;122;123;124;125;126;1…
137834921	8;233418508;804241673	3;1568699212;2333156751;2331779114;2431899734;2532020354;2771967212;3008299408;3244631604;3133629923;3057463170;2981296417;3132444883;3277999904;3423554926;3279943022;3384150694;3488358365;3517823941;3448006043;3378188144;2998867361;3328933431;3658999501;3374127609;3494212553;3614297497;3122312984;3258405554;3394498123;3580473017;3420046858;3259620699;3720580724;3413131191;3105681658;3040251481;3…	3;1169801694;1090660731;1093691614;1078604293;1058116053;1293071637;1229491481;1206514349;1109816416;1198984528;977555122	7;954944052	3;1039640465;1166689696;989447715;Slice 10
1230801644;1451810662;2261349535;2315556021;2369762507;2868156042;2755223406;2642290770;2960310777;3097198459;3234086142;3102208917;3145741832;3189274746;3348713798;3514128911;3679544025;3093230592;3462177748;3831124905;3526737692;3522583670;3518429648;3542866542;3630410262;3717953983;3810989613;3579676217;3348362821;3476550501;3480393642;3484236783;3658976318;3753748850;3848521382;3375825995;359…	8;1239336201;1182371013;969454835	2;1150357203;1031445160;1170486890;1050087121;1035247667;1032811374;1239829797;940503075	4;1140480602;1158646582;1237888326;Slice 10
84987600	65;153611304	5;716957387	8;1634817966;2552678545;2227373656;2675399440;3123425223;3105570427;3265125281;3424680136;3009331384;3301157701;3592984018;4004525249;3911089605;3817653961;4277719029;4097745426;3917771823;3809006096;3858446207;3907886318;3795453481;3748248300;3701043119;4262891770;3904820081;3546748393;3843142989;4096809924;4350476859;3605397321;3594098039;3582798758;4036030094;3933078291;3830126488;3472450994;3…	2;1168866505;1202794349;1435725778;1172294419;1031267274;1117932808;1183151478;1102823892;1040430738;1133216990;1037364702;978795808	6;Slice 10
146999636	7;249820941	5;856236019	9;1877658025;2899080029;2467076813;2528698019;2590319225;2763347371;3029777229;3296207087;3184483812;3206255724;3228027637;3657846127;3731817143;3805788158;3179005023;3325457788;3471910553;3861114212;4026386665;4191659117;3481822768;3615758062;3749693357;3659558702;3562286489;3465014277;3312697103;3546529190;3780361277;3094999934;3082128431;3069256928;3649649473;3482680586;3315711698;3784597208;3…
979840142	5;1187313146;1399435763;2136700142;2873964521;2467992706;3058446870;3648901035;3507132593;3341980938;3176829282;3586361076;3304120755;3021880434;3564035540;3675942387;3787849233;3578158939;3543739658;3509320377;3934818284;3828467623;3722116963;4057444172;4310265148;4563086124;3744375253;3730480364;3716585475;3718169223;3415575239;3112981254;4170502679;3971093776;3771684873;3507331075;3355958120;3…	1;1056299293;1076551966;1123168710;Slice 10
352063959	6;327877684	2;1142271404;1935729217;2729187031;2963492571;3242662653;3521832735;3044519101;3399694855;3754870608;3961909852;4001541330;4041172808;4169154851;4329504880;4489854910;4872386389;4321104697;3769823005;3633754610;3708541754;3783328899;3986407279;4112802495;4239197712;3991870574;3834157581;3676444588;3776398449;4022344273;4268290097;3828738531;4143888501;4459038470;3614991832;3873072557;4131153282;3…	5;985264109	2;1224762319;1115702104;1144063589;1090447292;1053954872;997469576	9;1107001221;Slice 10
712933970	9;869794586	6;1824375024;2362405774;2900436525;3056648767;3239127329;3421605892;3684031506;3736662939;3789294373;4376254625;4398301781;4420348937;4474322977;4191675438;3909027898;3995977341;4330577900;4665178460;4912782434;4460411607;4008040780;4669398951;4537125878;4404852805;4936273570;4637136600;4337999630;4091898879;4186865466;4281832053;4225631094;3965263527;3704895960;3851357007;4159755854;4468154700;4…	5;1216094093;1235173216;1107442409;1096216586;1155599613;1076923379;1090766027;1062692038;1238108122;1059951177;1203100468;Slice 10
336208212	1;460701101	5;1005784086;1866062624;2726341161;2895013203;2958704746;3022396290;3333279358;3533997058;3734714758;3547885016;3813038019;4078191021;3608101889;3689304937;3770507986;4405202396;4294174130;4183145865;4639649678;4272151919;3904654160;4115300748;3908042664;3700784580;3949342807;4141668899;4333994991;3976340515;4034725132;4093109748;4523660106;4206623534;3889586961;4445767760;4243448383;4041129007;4…	4;1133543692;1026332987;1109171845;1183132686;Slice 10
150975200	2;314380016	9;953102129	1;1751453537;2549804945;2390162591;2786861160;3183559729;2598728324;2716151453;2833574583;3324091589;3487771768;3651451947;3867030733;3680131784;3493232834;3417375284;3630366611;3843357938;4063752646;3626606245;3189459844;3786802653;3658335334;3529868016;4345446523;4026139151;3706831778;3729907466;4057562877;4385218289;3790299789;3718632218;3646964647;4100578663;3724199816;3347820970;3938151657;3…
350687117	2;576003309	8;1994130304;2323197365;2652264426;2537061028;2797366356;3057671685;3116141795;3156518081;3196894368;3194210314;3678779698;4163349083;3548567299;3256775961;2964984623;3469160956;3510056435;3550951914;3565644146;3338556435;3111468724;3567492591;3427350779;3287208968;3350212025;3518605493;3686998961;2982143713;3337187028;3692230342;3311273140;3454893546;3598513951;3547987996;3565561881;3583135765;3…	3;1247832093;1135974801;1044934488;1119985395;Slice 10
1489787577;1689733322;2990907201;3135004984;3279102767;2972393351;3088671294;3204949237;3206421751;3136709091;3066996432;3262307561;3185975100;3109642638;3491972657;3302094600;3112216542;3541154528;3557284705;3573414882;4567630224;4047861239;3528092255;4453614756;4230287331;4006959906;3452634128;3660082970;3867531813;2753192004;3391545809;4029899615;3984302307;3828136729;3671971150;3482978631;369…	8;1134320867;1066647386;1135532329;1257553482;1113452264;1114072891;955666124	4;1105423849;1022977498;1311229290;1146953332;1059168683;Slice 10
1121949972;1332362657;2471896107;2494214654;2516533201;2540944454;2813825477;3086706499;3404595077;3307435256;3210275436;2544644757;2946702094;3348759431;3651782942;3551499219;3451215496;3937169513;3848052740;3758935967;3338639949;3943993340;4549346732;3928394350;3879589877;3830785405;3820794208;4076226320;4331658431;3454585263;3754646523;4054707784;3899715062;3738810254;3577905446;3460356800;344…	2;1179608748;1167867408;1174000225;1104516741;1171955245;1155489177;1071006979;1115475384;1175437644;1017635454;1163970030;1278978458;1031863541;1081332652;1008525083;1242017543;1235542569;998660129	9;976404623	6;994478097	3;1097405029;Slice 10
538604355	4;690389140	5;991882776	5;1864740103;2737597429;2907865051;3081803142;3255741234;3309771039;3440180708;3570590376;4150330771;4002094182;3853857593;3536447581;3546824825;3557202069;4222457316;4418893986;4615330656;4106089055;4135678588;4165268121;3996882809;4023733486;4050584164;4765457100;4340859127;3916261153;3419381163;3891688555;4363995947;3859522905;3943433003;4027343101;3777813844;3750701800;3723589755;3675341311;3…
84301018	23;201318376	1;844972993	3;1752467731;2659962468;3139086809;3311935579;3484784348;3463608141;3692848143;3922088145;3752442399;4004520769;4256599138;4116974714;4168766155;4220557596;4950844511;4756351410;4561858310;4457046000;4451575742;4446105484;4308494218;4480672387;4652850555;4229644401;4723668036;5217691670;4375367068;4183160498;3990953929;4458002163;4305346768;4152691373;4174784700;4210155196;4245525691;4517075620;4…
690283917;790321251	3;1666297680;2448896190;3231494701;2716961688;2897015256;3077068825;3280212657;3527734751;3775256845;3515776886;3596195390;3676613895;3698827286;3787085609;3875343932;5189762684;4557650440;3925538196;3553222998;3783592388;4013961779;3880562394;3988134741;4095707087;4191103723;4030109575;3869115427;3591708930;3376194715;3160680500;4081631991;3703106025;3324580059;4483403304;4428044376;4372685449;4…
500925875;619023149	4;1008733424;1846034026;2683334629;2732533775;3022695633;3312857491;2793879189;3074267267;3354655344;3055491159;3791755807;4528020455;4172091424;4067577569;3963063715;3531042170;3867596211;4204150252;3928827684;3922315900;3915804116;3721710013;3711445773;3701181532;3788233434;3837904607;3887575779;3470363388;3699302332;3928241276;3744469511;3764279322;3784089134;3644811704;3712067413;3779323122;3…
465837518	1;544223210	7;1027313091;1898893950;2770474809;2614438966;2865712275;3116985585;3311405373;3397588578;3483771783;3891063073;4295371858;4699680642;4007625617;4008436543;4009247469;3813711512;3777467059;3741222606;4480333576;4371019676;4261705776;4225221815;4315652354;4406082893;4301138635;4041527781;3781916927;4170636660;4227721976;4284807293;3322363403;3531052053;3739740703;4385487273;3951316685;3517146096;3…	3;1245696439;1185805774;1208425309;1187091070;1264454229;Slice 10
151610662	5;248581525	5;1034703122;1908981127;2783259132;2687005617;2986113049;3285220480;3254096598;3357697481;3461298364;3856140719;3778271503;3700402286;4280772220;4029024048;3777275876;4397599695;4583000217;4768400739;4985794855;4427507367;3869219878;4474919881;4518652821;4562385760;3866896769;4119074438;4371252107;4247864054;4143604701;4039345348;4224268949;4208170488;4192072027;3670011137;3650769397;3631527658;3…	1;1070099227;1023086621;1166015010;1103124910;Slice 10
162191193	5;457364304	5;1939684565;2065597728;2191510891;2800815166;3005289874;3209764581;3215476778;3459684326;3703891874;4141438205;4119100482;4096762759;4168646132;4296647805;4424649479;4147992563;4054854174;3961715785;4022615707;3992802355;3962989003;4779647707;4130230644;3480813582;3937765565;4154282851;4370800136;3773598769;3981569101;4189539433;4425331193;4305992086;4186652978;3737484160;3775064845;3812645530;3…	6;1116665005;1249664672;1175972333;1201984421;1124182407;1237335899;Slice 10
607074146	4;978363367;1177413939;1848773048;2520132157;2728110988;3142302943;3556494897;2981343705;3115569298;3249794891;3004026216;3575757224;4147488232;3617675899;3589015324;3560354748;4288706923;4315482380;4342257838;4059084163;3954370540;3849656917;4024123437;4061579842;4099036247;4717119662;4402482817;4087845972;4455929966;4198600286;3941270606;3404647580;3533599708;3662551835;3626010466;3838159334;40…
172389203	9;293426200	9;881890421	3;1681238339;2480586257;2290841625;2813990929;3337140234;3098352395;3307649377;3516946359;3388192864;3560905783;3733618702;3709178822;3891771459;4074364095;3796025315;3739847136;3683668957;4280661375;4118613816;3956566257;4104421344;3794550537;3484679730;3573303062;3689334414;3805365767;4970161642;4572969043;4175776444;3809619272;4053827323;4298035375;4138792686;4046037200;3953281715;4383066946;4…	6;1178992550;1242291886;1159074102;1106730975;1090850726;1047680412;1199860792;1095197088;Slice 10
552813759;735508377	4;983577587	9;1862825490;2742073392;2650149954;2711854792;2773559630;3484370053;3618578861;3752787670;3458230211;3575249877;3692269544;3988274318;3839463282;3690652246;4125901121;4066324275;4006747429;3995605607;3843226919;3690848231;3996258578;4010424535;4024590491;3942614409;3885385728;3828157047;3805675352;3914329569;4022983786;3829367010;3833598496;3837829982;3490396761;3751542111;4012687462;3971772888;3…
336912917;469583276	9;1184933910;1863315195;2541696480;2212939757;2542448635;2871957514;3150240493;3182947425;3215654357;3414118788;3333888861;3253658934;3751211605;3859900910;3968590215;3811236551;3550265367;3289294183;3994660161;3916841322;3839022483;3903433653;3821247949;3739062246;3908917702;3562293331;3215668960;3718397312;3874253663;4030110014;3705903829;3526956306;3348008783;3946629070;4050745621;4154862171;3…	1;1258007053;1340891494;1106914647;1216941153;1201892843;1017723451;Slice 10
292837326	8;369599847	6;1652667755;2031456001;2410244246;2658326184;2931863172;3205400161;2880804751;3170800379;3460796006;3160375722;3405513980;3650652238;3261520578;3538002227;3814483877;3962317502;4119678233;4277038964;4639650794;4067265979;3494881164;3912622209;3705010749;3497399290;3187067889;3460612871;3734157852;3275773458;3236746164;3197718871;2812771621;3134166313;3455561005;3496260987;3634790809;3773320631;3…
617964440	6;881565593	4;1242251923;1837654795;2433057667;2914295486;2935519462;2956743437;2779599069;2892135320;3004671571;3500775784;3318466054;3136156324;3702149672;3553260476;3404371280;3470959624;3810510878;4150062132;3701279094;3862031290;4022783486;3625936634;3335688160;3045439686;3667890664;3539916665;3411942667;3782424379;3857517317;3932610256;3720781655;3601832718;3482883780;4046425173;3996852817;3947280461;3…
268888842	8;262099949	2;837340269	3;1662694368;2488048467;2230146393;2569973516;2909800638;2983928305;3175505158;3367082010;3388586589;3423032453;3457478316;3576750207;3794053977;4011357747;4276883318;4296068472;4315253625;4545291977;4152170644;3759049311;3580207730;3770962699;3961717669;3563479559;3663294803;3763110047;3568761672;3484986921;3401212169;3986123765;3722397955;3458672146;3819967202;3568326484;3316685765;3399445854;3…
437510229	2;534662116	1;1357634472;2022999476;2688364479;2739552113;2751602659;2763653205;2895792394;3047344619;3198896844;3231606297;3027103840;2822601384;3348519322;3629726613;3910933903;3488186930;3918886101;4349585271;3380343637;3775178886;4170014135;3633087169;3345163195;3057239222;3846498686;3609171296;3371843905;4021898193;3574831617;3127765042;3453542727;3661150937;3868759148;3553650556;3339125538;3124600520;3…
716700824	3;895418044	8;2393431022;2740168110;3086905198;2539464066;2755164162;2970864257;3019965145;3177425921;3334886697;3552717412;3536286913;3519856414;3635488161;3691799167;3748110174;3558358602;3619450257;3680541912;4308897592;3935381871;3561866150;3901048874;3728009661;3554970448;3493082310;3368830655;3244579001;4264936432;3643969891;3023003350;3205457606;3390688820;3575920034;3670643794;3812585494;3954527193;3…
269795251	7;601492318	5;1889838430;2207777342;2525716254;2713960441;2792921140;2871881839;3230258873;3336756955;3443255037;3174873727;3183773658;3192673590;3363254669;3262728451;3162202233;3404832987;3509887542;3614942097;3896672792;3725228548;3553784304;3725179060;3770925571;3816672081;3778354630;3600935311;3423515991;3639485355;3508855110;3378224864;3778569917;3742994579;3707419241;3358661669;3395296100;3431930531;3…
335485542	1;506972409;1242904042;1802076248;2361248455;2240095802;2483525825;2726955847;2767978057;3171692463;3575406870;2976453325;3083518961;3190584598;3669805087;3545995141;3422185195;3655278581;3362992747;3070706914;2948631508;3384346236;3820060965;3786015236;3567880052;3349744868;3473581109;3412756460;3351931810;3364094325;3329827576;3295560827;3163561637;3287015528;3410469420;4078012784;3616529578;31…	8;1213786292;1306872897;1318212994;1139667643;1158280182;1153390798;1027963146;1269996493;1227815708;Slice 10
150144052	8;240532748	3;1350308148;2038041929;2725775710;2839829367;2853152141;2866474916;2891766833;3161789228;3431811623;3506324248;3505182966;3504041685;3290389032;3458361363;3626333694;3224011297;3346091214;3468171130;3512850344;3620855588;3728860832;3891360131;3735813416;3580266701;4108434293;3676477484;3244520675;3655204721;3334420456;3013636191;3266912738;3189609249;3112305759;3641260424;3590483865;3539707306;3…
421969236	3;568279455	4;2302088826;2393369289;2484649752;2482803829;2826120750;3169437670;2931040212;3098293682;3265547151;3198692666;3485085666;3771478667;3929050172;3782590924;3636131677;3835529292;3602222173;3368915053;2794842132;3694984765;4595127397;3341080380;3479406928;3617733477;3778050859;3504232546;3230414234;3752402348;3667459290;3582516231;3196536530;3229211422;3261886315;3544173511;3588689787;3633206062;3…
617877206	2;904894139	9;2660151600;2891727722;3123303844;2545731233;2778803693;3011876153;2867663665;3038891189;3210118713;2847839339;3209517837;3571196336;3568471662;3524159968;3479848274;3322468792;3564838142;3807207492;4142442947;3821049924;3499656901;3315302222;3504667745;3694033267;3076331119;3277931403;3479531687;3099000573;3131551329;3164102085;3860022870;3764224664;3668426458;3534822842;3465412981;3396003120;3…
694381578	8;844451948	8;1725396207;2320479312;2915562416;2533510875;2856440448;3179370022;2721792623;3216715358;3711638093;3362929457;3585183413;3807437369;3329621350;3476991520;3624361691;3762696732;3647847389;3532998047;4114645675;3837060884;3559476093;3686106255;3719489599;3752872942;2849293778;3085162614;3321031450;3448459333;3715969207;3983479081;3481224718;3362699140;3244173561;3450235776;3586919765;3723603753;3…
1340470001;1611784247;2929942077;3195891318;3461840560;2913576988;3043427743;3173278497;3177519289;3239778830;3302038371;3609959239;3751421259;3892883279;3828546146;3457471517;3086396888;3124524374;3536749536;3948974699;3672283630;3584718587;3497153544;3983302952;4015312196;4047321441;3047004326;3119616368;3192228411;3185629015;3167706222;3149783428;3452506334;3192358666;2932210998;3433352416;337…
803592490	8;944001554;1659949399;2081319249;2502689099;2404914700;2498537305;2592159911;2864518294;2952143201;3039768107;3238323883;3306350185;3374376487;3460102149;3479706645;3499311141;3584437984;3570281030;3556124076;3659023820;3615263252;3571502684;3992641081;3675990877;3359340674;3486545202;3504786638;3523028074;3390508012;3328641035;3266774058;3410830880;3090661898;2770492915;3970682444;3799513594;36…
228147655	9;403673717	5;1251652576;1825341965;2399031354;2612215513;2743167887;2874120261;2934542411;3141339304;3348136198;3692658409;3842747503;3992836596;3097996661;2991685427;2885374193;2981764221;3438292917;3894821613;3701488121;3525114580;3348741039;3491460202;3772828471;4054196740;3462357479;3504059999;3545762519;3628042850;3316586227;3005129605;3408384027;3603326208;3798268389;3707270843;3642522991;3577775140;3…
157058266	9;282670938;1169767404;1828414121;2487060838;2683956650;2758400221;2832843793;2732379069;2925100558;3117822047;3733416716;3755239790;3777062864;3803260234;3898692209;3994124185;3474540408;3548701086;3622861763;3494554935;3629278433;3764001930;4239325849;3870703819;3502081790;3355823641;3396577018;3437330394;3167774756;3891201942;4614629128;3608022023;3520220234;3432418445;3203827118;3235416163;32…
313102093	1;535994938	5;1270661327;2050928925;2831196523;2287680624;2534191164;2780701704;3178116389;3193728137;3209339884;2972395221;3010767998;3049140775;3624783656;3398355331;3171927006;3182461818;3167109981;3151758144;4140423821;4055921473;3971419125;4006312690;3766949629;3527586569;3435254178;3298197858;3161141537;3759188171;3639487829;3519787486;3161515650;3667809910;4174104171;3902738786;3538315472;3173892158;3…
393756136	5;515022080	7;1088274968;1840255672;2592236377;2417572356;2537360781;2657149205;2759468358;2922110298;3084752238;3412972667;3597625935;3782279204;3512397417;3539051487;3565705557;3145717446;3595255292;4044793139;3597022953;3553023849;3509024744;4248376920;3748197187;3248017454;3373026359;3372774319;3372522279;4283658285;4144714366;4005770448;3315196788;3515505289;3715813790;4119451848;3971931908;3824411969;3…
1430261698;1695412037;2864748843;3063780419;3262811995;2700919882;2989999912;3279079943;3573427023;3480515238;3387603453;3325132376;3396288367;3467444359;3944934219;3834468343;3724002466;3946325645;3800461211;3654596778;3701434356;3665643597;3629852838;4125009044;3867365684;3609722323;4071653515;3606491332;3141329150;3558065537;3643089067;3728112597;3440887737;3673874672;3906861607;3842001146;377…
312410349	7;688403226	8;1316586092;1977505951;2638425809;2859142877;3083287636;3307432395;3370175717;3494674627;3619173537;3288713554;3363219680;3437725807;3621802269;3474155261;3326508254;4051785385;4112558362;4173331340;4029471144;3901208543;3772945941;3539650639;3666551258;3793451877;3900930683;4034401776;4167872869;3802491977;3591647982;3380803987;3727334702;3516726479;3306118257;3557269122;3502665845;3448062569;3…
210999044	3;253643945;906488281	7;1800165620;2693842958;2557469134;2946839083;3336209032;2608637471;2914628027;3220618584;3804177618;3429895952;3055614286;3512418785;3457159053;3401899322;3330683701;3703091518;4075499334;3839185322;3840264367;3841343412;3475367474;3602815031;3730262587;4142286894;3839864058;3537441222;4460932486;4264441779;4067951071;3637218961;3661352397;3685485832;3529015675;3517426359;3505837044;3360641087;3…
1435708073;1533523930;2411063442;2629779246;2848495050;2669528554;3082602326;3495676097;3544649874;3570457541;3596265208;3458987610;3501177849;3543368089;4329715823;4283803291;4237890760;4307514282;3944032144;3580550006;3450572665;3907595239;4364617813;3812352698;4039510401;4266668104;3876781428;4145746731;4414712034;4124310396;3912103547;3699896698;4051177185;4147534232;4243891279;3904493490;378…
284073725	7;427684232	7;1673307548;2006033040;2338758533;2747354505;2904860343;3062366181;3385996962;3376958119;3367919277;3819822431;3701121399;3582420368;3658160400;3723436878;3788713355;4128607657;4304048563;4479489470;3986823208;4234993740;4483164272;4171243979;4282045957;4392847935;4477435899;4605390658;4733345418;4211355742;4358731889;4506108036;3606756596;3394776548;3182796501;4516200636;4032129515;3548058395;4…
758896016	9;997467698	9;1171216177;1778498982;2385781787;2929741682;3039984234;3150226786;3438023936;3578512925;3719001914;3428451883;3910600018;4392748152;4274074413;3881057661;3488040908;3754099721;3860300510;3966501298;4338133213;4327442702;4316752192;3776585270;3665709328;3554833387;3560664570;3836833106;4113001643;4393185622;4258713394;4124241166;3578659804;3649088855;3719517906;3779189299;3873324917;3967460535;3…
223876700	9;575767875	4;1305090156;2156900399;3008710642;2821564456;3135282092;3448999729;2795742106;3090355428;3384968750;3234626258;3587266229;3939906199;3771206964;3990077748;4208948531;4085822644;3975467721;3865112799;4428428540;3831183521;3233938503;4428393613;4190336294;3952278975;4058273397;3982691054;3907108710;3466274235;3561758220;3657242205;4250924968;4194605182;4138285396;4226340471;4163460944;4100581417;3…
196022590	2;240949767	7;1168478609;1775231475;2381984341;2968070467;2858933808;2749797149;2913379308;3219294889;3525210471;3831620955;3938229597;4044838240;3831498519;3795474284;3759450048;4000588127;3553448136;3106308146;4093682497;4387253855;4680825214;4206877730;3978739749;3750601768;4873560022;4260474233;3647388445;4103432078;3962930046;3822428014;3802172971;4125913780;4449654590;3671935035;4019504566;4367074098;3…
782395699	9;1035917930;1718226091;2133630835;2549035578;2627561198;2863566901;3099572603;3038308824;3353806613;3669304402;3946793586;4187469889;4428146193;3690495482;3917592574;4144689666;3653455131;3589115587;3524776044;4148908645;3974339283;3799769920;4331949452;4203720790;4075492129;4412371584;4095584594;3778797603;3714966007;3406512280;3098058554;3555196729;3637136454;3719076179;3757369433;3678391923;3…
265322309	4;282298141	2;890877998	9;1870723566;2850569132;2894015397;2887822071;2881628746;3402688821;3476632527;3550576233;3900424618;3970079134;4039733650;3892705416;3981080530;4069455644;4035177290;4030046843;4024916396;3773964049;3956056494;4138148939;3937023228;4049415187;4161807147;3684453008;3561766953;3439080898;3978915172;3802974599;3627034027;4298001471;4180477109;4062952748;3873493021;3679426820;3485360618;3592473609;3…
524402919	5;700311294	8;1586891093;2265520387;2944149680;3022818226;3041035234;3059252243;3652380241;3456391720;3260403199;3800264817;3890720739;3981176662;4513842060;4075252626;3636663191;4414316861;4300115001;4185913141;3928682968;4345253858;4761824748;4017981847;3939403095;3860824344;3404311401;3708349312;4012387222;3935414674;3853522401;3771630128;3798331600;3582749360;3367167120;3018905084;3414221359;3809537633;3…
624661177	5;861995252	3;1366920522;1884393611;2401866700;2848478909;3239489282;3630499655;3370327468;3219061154;3067794841;3984387413;3891999793;3799612172;3617591235;3588404548;3559217860;4374102651;4136364876;3898627100;4132812848;3997395890;3861978933;3696013460;3552140126;3408266793;4077186011;3998607223;3920028436;4149562503;3756185778;3362809053;4425147354;4150583026;3876018698;3805926547;3715578364;3625230181;3…
514657097	6;850548475	9;2645658429;2397485364;2149312298;2946462429;2993943283;3041424137;2983099559;3222900734;3462701910;3314311515;3754085898;4193860282;3976576417;3999507265;4022438113;3617811709;3907808158;4197804607;3905333355;4012158468;4118983581;3446627718;3471998900;3497370082;3961892157;3837568992;3713245828;3597390424;3853984980;4110579536;3501547786;3459934500;3418321214;3544913014;3535515661;3526118309;3…
340404482	8;392772400	9;1546023277;1932499751;2318976225;2658432697;2882183564;3105934431;3290336164;3279615018;3268893873;3413816271;3362887176;3311958081;4020846055;3983009853;3945173652;4492340254;4053586295;3614832337;3495833885;3870734467;4245635049;3960909031;3978123424;3995337816;4271416743;3843570242;3415723742;3962620313;3861866591;3761112869;3876992787;3708453113;3539913438;3678952371;3598028510;3517104649;3…
391956041	3;834650708	5;3448167247;3586933813;3725700379;2469917607;2848367585;3226817563;2830816651;3050770258;3270723865;3656826536;3776979010;3897131483;3740136415;4267060662;4793984908;3653739179;4032703436;4411667693;3789803970;3771982074;3754160178;3340023862;3527292219;3714560576;4011150447;3705375102;3399599757;3683883686;3744686721;3805489756;3824954947;3927035967;4029116988;3852802540;3600335176;3347867811;3…
946668054	7;1144522820;2569351729;2783588165;2997824601;2882759032;3037770497;3192781961;3086228081;3196606525;3306984970;3447108759;3405917033;3364725306;3637520796;3839735666;4041950537;4436245091;4033624235;3631003379;4304302594;4272305651;4240308707;4255072303;3902820397;3550568491;3635034599;3694256106;3753477614;4209221351;3742224186;3275227021;4020639790;3816815357;3612990923;3657597289;3491484900;3…	9;1152507505;Slice 10
645018877;785801152	5;1811819205;2215124568;2618429931;2455073021;2783092935;3111112849;2946017015;3247309806;3548602596;3487878509;3759052735;4030226962;3915477612;4009633012;4103788412;3611313162;3588819097;3566325031;3651667072;3684570094;3717473116;4449641460;3769464589;3089287717;3953192179;4184436847;4415681514;4054175028;3879418320;3704661611;3699281424;3660700271;3622119118;3283145411;3354765485;3426385559;4…
678454570	3;861623026	5;1273135984;1909836876;2546537767;2435587052;2726429181;3017271311;2974721701;3184097695;3393473690;3576168452;3600016495;3623864538;3850085696;3498719826;3147353956;3565083199;3826488888;4087894578;4332485522;4032112478;3731739434;3828249243;3794903071;3761556900;3441911286;3566116167;3690321048;3705163666;3790791312;3876418958;4140304960;3744165355;3348025750;3381611062;3483087701;3584564341;3…
122081883	1;403002439;1688185111;2011743646;2335302182;2501222313;2775717715;3050213118;3200055474;3273087981;3346120489;3169209117;3460470082;3751731047;2992689748;3269910586;3547131424;3750818655;3781867607;3812916558;4131344798;4025643318;3919941838;3442513475;3487972564;3533431654;3658596534;3831349501;4004102468;3400871075;3372506676;3344142277;4036532035;3696585034;3356638033;3866276872;3911096948;39…
145266047	8;248958989	9;1012658191;1793613674;2574569157;2615562313;2789747478;2963932643;3246486070;3633006774;4019527478;3336069584;3640002299;3943935014;3458116090;3762369253;4066622416;4095457746;3676422871;3257387996;3313250138;3483149453;3653048767;3552470590;3922630687;4292790785;4516447069;4479496549;4442546029;3625012310;3529114347;3433216384;4335093101;3787220842;3239348583;3744142703;3398732769;3053322836;3…	3;1247544550;Slice 10
247520200	9;350688643	1;881266319	4;1777701235;2674136151;2618836641;2919694314;3220551987;3029135047;3427072121;3825009194;3558283104;3408308792;3258334480;3560637551;3696526219;3832414887;3758183224;3943504197;4128825171;3924543740;3806546892;3688550045;3816989975;3673128098;3529266221;4102973870;4095672297;4088370724;3704756817;3895798809;4086840801;4389060153;4172553509;3956046866;3833071725;3827524536;3821977346;3937558670;3…
691013230	5;803944996	4;1693895804;2197872535;2701849266;2429618404;2496097025;2562575647;3019855293;3325611432;3631367571;3493081843;3461261397;3429440950;3805898924;3943024499;4080150073;3902097360;3724752203;3547407047;3651616333;3850743374;4049870416;3080208541;3732202839;4384197138;3682517622;3671362306;3660206991;3952368037;3855096563;3757825090;3657143748;3725563924;3793984101;3386752795;3441271721;3495790648;3…
934925635	7;1152831213;1384889507;1940914403;2496939300;2932803458;3014729418;3096655378;3168138780;3181023786;3193908793;3493261602;3562182591;3631103580;3739757475;3749960607;3760163740;3862246220;4017199656;4172153091;4632289516;4428856698;4225423880;3582226703;3653041846;3723856989;4398564456;4414928946;4431293437;4151901379;4461819340;4771737301;3419883300;3602299855;3784716409;4084627160;3779912796;3…
900304994	1;1037060711;2168431082;2404322681;2640214280;2612496497;2821451311;3030406124;3072993128;3381714346;3690435564;3547014653;3456149600;3365284547;3741363661;3764764429;3788165197;3340642282;3610280196;3879918109;3860169368;3799594453;3739019539;4902204512;4687248241;4472291971;3941012366;3716268046;3491523727;4022274150;3750694890;3479115630;3435463424;3381997525;3328531626;4007200270;3701518804;3…
878508719	1;1030410365;2108819479;2509533765;2910248052;2830623222;2868967587;2907311952;3137217369;3063294421;2989371473;3629267546;3665402339;3701537132;3405305001;3521292540;3637280079;3825492442;3531834407;3238176371;4182267391;4114704869;4047142347;4160731066;4134834255;4108937445;3799864437;3897676178;3995487919;3861046224;3897733530;3934420836;3203085344;3631769799;4060454254;3635619200;3470076317;3…
135140467	7;207350332	1;864643984	9;1678696464;2492748944;2595252946;2706001418;2816749890;3347648885;3258151318;3168653752;3439629928;3487624277;3535618627;3644573503;4008264666;4371955828;3625382001;3746473216;3867564431;3577141522;3958140825;4339140129;4044588373;3994552922;3944517471;3802702288;3689690800;3576679312;3891245572;3848576924;3805908277;3539514125;3612760426;3686006727;3670323307;3667551145;3664778983;3790250700;3…
434114537	1;515070408	3;1589534779;2088993377;2588451975;2487454253;2912644960;3337835668;3104324204;3115594325;3126864446;3312218661;3598452208;3884685754;4769449998;4303637362;3837824727;4277700839;4055470760;3833240680;4041925688;3611452822;3180979956;3593846837;3696175790;3798504743;3729191203;3809722104;3890253005;3646052696;4078019324;4509985952;3954444545;3730172674;3505900802;3572915918;3747699859;3922483799;3…
748061965	5;905967752	6;1637165766;2180397764;2723629762;2603247443;2934917025;3266586608;3172127759;3487209106;3802290454;4007264380;3778756811;3550249241;3443327369;3423400170;3403472970;4236585186;4162276090;4087966994;3961032602;3711181389;3461330177;3813494951;3901743148;3989991344;3721941945;3969686404;4217430862;4413441331;4043330771;3673220211;4564600972;4141911197;3719221422;3595978537;3973627382;4351276227;4…
193509210	2;485207432	2;1341596896;2223098309;3104599721;2711395430;2888037080;3064678730;2934163450;3065530956;3196898462;3668748329;3853228297;4037708264;4168763886;3850607672;3532451458;4004565568;4000364194;3996162819;3513518727;3569681468;3625844209;4380440816;4378698974;4376957132;5054173359;4373364797;3692556235;3767954066;3464692753;3161431441;4534278828;4064117373;3593955919;3115371182;3378738995;3642106808;3…
1187642954;1406326439;2857504124;3005525413;3153546701;2940901253;2999193152;3057485051;2893145009;3476600756;4060056504;3552694748;3668303475;3783912203;3696463996;3846923788;3997383581;3994567714;4060364228;4126160742;4763482967;4547369846;4331256726;4278737811;4515780826;4752823840;3698088568;3708112126;3718135684;3656960900;3651271970;3645583040;4474500856;4092107045;3709713233;3737855000;369…	4;1252364667;1115759788;1114299726;1264316003;Slice 10
222445685	6;560417979	6;1178885762;1913979320;2649072878;2879770381;2915938830;2952107280;3243396800;3698436614;4153476428;3258771293;3423742431;3588713569;4204322617;4270703785;4337084953;4737416034;4387967209;4038518385;4369720508;4262114400;4154508293;3823527744;3989756744;4155985745;4049934231;4077143007;4104351783;4219858630;4060782807;3901706983;3281059264;3664840005;4048620746;4180321156;4167550681;4154780207;3…	2;Slice 10
1042442934;1218006150;1512455601;2202585363;2892715124;2687951597;2923636406;3159321216;3469379518;3539912301;3610445083;3125667747;3485301636;3844935526;4550932318;4159875188;3768818059;4119060332;4475999085;4832937837;4077381201;3775592615;3473804030;4547874240;4598227692;4648581143;4139392225;4070138057;4000883890;4051382108;3913953603;3776525098;3636455216;3799432535;3962409854;3881763676;386…
511949380	8;663483322	2;840775001	1;1699431206;2558087411;2494132790;2791637891;3089142993;3177517604;3131012888;3084508172;2995673430;3342005446;3688337462;3526641645;3683984441;3841327237;3692623212;3842916567;3993209922;3538040156;3646465166;3754890176;3646417746;3679794220;3713170694;3662640036;3811131757;3959623478;4131447981;4159524542;4187601103;3816085356;4113495269;4410905183;3965993050;3856604744;3747216438;3568908896;3…	8;1346498539;1060248259;1266196958;1106184930;1154479452;1075067876;1145825803;Slice 10
709732908;785145820	4;1140887203;1871114234;2601341266;2458443730;2844001748;3229559767;2937332481;3101164943;3264997405;3186939503;3473166895;3759394288;3345102041;3524496349;3703890656;3936166133;3922160696;3908155258;4151647759;4147474940;4143302122;3931807585;3526635247;3121462909;3531426752;3699420460;3867414168;3405191271;3492282785;3579374298;4162464740;4343482831;4524500921;3563958463;3310090023;3056221583;4…
287141245	4;424978596	5;1342025003;1972169539;2602314076;2496555359;2620528035;2744500712;2978314654;3250618462;3522922271;3061685599;3273205447;3484725295;4375730677;4140870072;3906009468;3418407413;3714477952;4010548491;3864748765;3993128192;4121507619;3075260256;3474760491;3874260726;4251952330;3939053511;3626154692;3099572759;3462007947;3824443134;3405318676;3513103735;3620888793;3284276075;3792058357;4299840640;4…	1;1067744295;1165294517;1001370723;Slice 10
284876532	5;355219891;916222595	7;1702998910;2489775224;2676651860;2664231317;2651810773;3046419986;3127556353;3208692720;3564805943;3761736382;3958666822;3060593870;3597297414;4134000958;4769927772;4188556019;3607184266;3694544013;3588109300;3481674587;4363585988;4317805483;4272024978;3676228793;4007539218;4338849642;3259625197;3686500386;4113375574;3999383599;3889123331;3778863063;4023616643;4045752590;4067888537;3730719126;4…	7;1141911660;1314651375;1353587997;1083967304;1141951364;1343298163;Slice 10
425991660	1;540377838	8;1111991832;1983930785;2855869739;2373382245;2793961325;3214540405;3601109799;3403542636;3205975473;3520738958;3603773309;3686807660;4017277051;3880278489;3743279927;4016870784;4245834282;4474797781;4390937904;4143928390;3896918876;4000611864;3677185740;3353759615;3249376423;3251143387;3252910351;3942392864;3866996866;3791600868;3870595500;3959170039;4047744579;4186456979;4033226670;3879996361;3…	3;1048577355;1192495996;1309900072;1105917888;1129207576;1044719670;1128414215;1161781188;Slice 10
82824369	55;150501097	1;875203300;1755188055;2635172810;2556909981;3049864316;3542818650;3344914405;3366920230;3388926056;3922421213;4021480040;4120538868;3640277304;3734291691;3828306078;3648804126;3826769251;4004734377;3800792313;3832765755;3864739198;4447413788;4417544298;4387674808;4679626242;4446123041;4212619839;4920861803;4570746697;4220631591;3525028866;3566636616;3608244366;3877070448;4181604616;4486138784;35…	6;1025467395;1029497825;1174418085;1060385145;Slice 10
1047998195;1244935085;1594477518;2066210686;2537943854;2855591154;3095706871;3335822588;3379371313;3603517468;3827663623;3326672763;3600006388;3873340013;3714994588;4024997139;4334999690;4254381695;4146018780;4037655864;3482833096;3872862768;4262892440;3939531138;3943780782;3948030426;4424985468;4422985236;4420985004;3999312804;4184241020;4369169236;3685302685;3858590251;4031877817;4042364446;384…	1;1187885519;995425027	3;1038177152;1141004623;1053565816;1093968971;918207607	5;1119585079;1060068956;1023759985;1358766267;Slice 10
216706647	5;271525065	8;914356657	9;1770847584;2627338510;2628579728;2881631033;3134682337;2905521594;3109043722;3312565849;3362061847;3662634483;3963207118;4219825472;3852306467;3484787462;4027210741;4046237878;4065265015;3682727603;3764976833;3847226062;3879548506;4339640329;4799732153;4290241697;3736791405;3183341113;4009023114;3696698512;3384373910;4097042849;4180126318;4263209787;3539362563;4186008543;4832654522;3473792849;3…	2;1105569129;1179867899;1318885795;1176760048;1245604368;1177294232;1095190654;1153955320;949055536	7;1118915908;1188283859;1070152518;1110548674;1020591910;1073995978;1133531928;Slice 10
646493564	7;758004874	8;1388470848;2041048664;2693626481;3003506434;3254412010;3505317586;2902408925;3272792066;3643175207;3601171039;3800008082;3998845125;3980404143;3750024053;3519643963;3628976589;3967056553;4305136518;3487983978;3575962156;3663940333;4415492028;4432460835;4449429642;3458755267;3639664923;3820574579;4232124014;4099359870;3966595726;3440739355;3800536042;4160332728;3605378052;3776156759;3946935466;3…
265490011	6;452394604	9;1408165664;2096897337;2785629009;2360340527;2725030699;3089720872;2971777128;3392724484;3813671840;3426385604;3740632784;4054879965;3863193544;4170793689;4478393834;4308428837;4035183678;3761938519;4322973992;4133584037;3944194082;4694563283;4434954420;4175345557;3971504835;4086537194;4201569554;3811214171;4047854830;4284495488;3558035884;3741290921;3924545958;4421278340;4533601197;4645924053;3…	4;1103744322;986124650	2;1122076846;Slice 10
855978766	3;1023921582;2041899813;2455973901;2870047990;2598848448;3222112479;3845376509;3311736594;3486901313;3662066032;3631804141;4123064351;4614324561;4511513517;4291207335;4070901154;5006695624;4570656080;4134616536;4368901023;4179672083;3990443144;4452948248;4274718934;4096489619;4406859841;4789134009;5171408177;4000069452;3983012082;3965954712;3852447764;4126934038;4401420312;3866945031;4128490136;4…	4;1094559502;1146159892;1276255418;Slice 10
362438556	8;410609736	5;1124869524;2018726908;2912584292;2783689843;3381337282;3978984720;3375189452;3556731714;3738273976;4112621368;4168358771;4224096174;4330446444;4180354664;4030262883;4417881890;4539892731;4661903572;4188299941;4635747810;5083195678;4644056709;4527812923;4411569137;4137385795;3945674254;3753962713;4366859981;4327733036;4288606091;4751053743;4522090768;4293127793;4304592675;4558775727;4812958778;4…	4;1132294247;1188509616;1178772468;1154167474;1212045981;1154376560;1189995317;1237542307;1182495843;1181657092;1157468031;1094416447;Slice 10
246669392	2;431189154	6;1568828081;2439726200;3310624319;2774242685;3044442384;3314642082;3581097977;3853045736;4124993495;4104494486;4137069421;4169644356;3839151471;3985083749;4131016027;4596033351;4579552768;4563072186;4454698508;4266895597;4079092686;4755457027;4541696161;4327935294;4018774046;4041109913;4063445780;4221138309;4415568620;4609998931;4041378294;4123298924;4205219554;4107679227;3900205514;3692731801;4…	6;1004940345;1196691298;1180702579;1118536505;1064126869;1084904619;1190829234;1145859546;1197759830;1136961761;Slice 10
669298136	3;723789542	9;1158072397;1941113945;2724155493;2636108469;2668151460;2700194451;3706198784;3364617612;3023036440;3263189539;3399759968;3536330398;3482411815;3911488163;4340564512;3919107043;3944392527;3969678012;3623659194;3921662641;4219666088;3482944243;3730974389;3979004535;3750511638;3764615535;3778719432;4092136914;4249364246;4406591577;4279280608;4279680802;4280080996;4112155229;4167609645;4223064062;4…	7;Slice 10
496900201	6;633497024	7;1461555627;1983004063;2504452499;2319678471;2493117296;2666556120;2674642070;2748435026;2822227981;3306225455;3450992310;3595759165;3473877562;3168359176;2862840791;3451190338;3309104038;3167017738;3870551502;3538003840;3205456179;3229577763;3257203241;3284828719;3325129078;3226591818;3128054558;2964491715;3117170929;3269850143;3231544189;3353581488;3475618786;3710974139;3855066210;3999158281;3…	1;1105677029;1247867419;1168345178;1210453199;1239004964;1151110901;1085667193;1254629047;1116626921;1252253767;1090901195;999676152	5;1169613861;1056023358;999382152	2;1213812103;1064188223;1103818758;1135026671;1086961392;1189737093;Slice 10
1389431975;1638660821;1690576750;2145548692;2600520634;2442548774;2587494272;2732439770;3103567793;3234921643;3366275494;3251633309;3197550628;3143467948;3480852405;3501584331;3522316256;3459339075;3630743608;3802148141;3452070673;3257624126;3063177579;3457999171;3584748332;3711497493;3139714074;3120332283;3100950492;3513550500;3763277919;4013005337;3391557223;3368615436;3345673648;3486172752;349…
303931697	8;464250564	3;889915521	7;1605721396;2321527271;2508171313;2666102173;2824033033;3056501796;3269143560;3481785325;3365457486;3270284136;3175110787;3474185960;3494940464;3515694969;3674885847;3947028488;4219171129;4847379732;4161538899;3475698065;4563884564;4168706601;3773528638;4102899662;4119485206;4136070749;3993515949;3708847612;3424179274;3662333180;3841223802;4020114424;3630530835;3645098325;3659665815;3039471745;3…
137054312	9;306966733	6;1323514172;1956714599;2589915026;2578630805;3185393045;3792155286;3374718676;3309787095;3244855514;3672181722;3952267415;4232353108;3828371026;4119077586;4409784146;3686811859;4033511189;4380210518;4319683778;3850048444;3380413109;5031020736;4591172659;4151324581;4259950800;4093094655;3926238510;5033039811;4640777620;4248515429;3872770547;3799354449;3725938351;3363178409;3523890545;3684602680;3…	7;1182846905;1036668287;Slice 10
165714533	3;629068877	8;1992973328;2298339105;2603704881;2788323984;3055897088;3323470193;3038196882;3250672080;3463147279;4026201882;3722817233;3419432584;4182463188;3874613152;3566763115;4329873640;4551344341;4772815042;4090032682;4153456376;4216880070;3923802727;3789370697;3654938668;4265506476;4075738447;3885970418;4223576291;3940649327;3657722363;4271974694;4292302528;4312630362;3662355882;3618543375;3574730867;3…
847198790	5;1193431344;3025788388;2994925679;2964062970;2843602516;2973633858;3103665200;2663239946;2713855880;2764471814;3532983805;3289008758;3045033712;3768282396;3993978687;4219674978;4227957588;4188286462;4148615336;3713012565;3937993140;4162973715;3530384498;3566776500;3603168501;4170380769;4025526765;3880672762;3746539933;3987991176;4229442418;3938521307;3678425973;3418330639;3771181536;3684039593;3…
186880321	5;377237647	2;1297388267;1974613575;2651838883;2481064422;2627593171;2774121920;3044485833;3191541630;3338597427;3064456617;3710094578;4355732538;4378544364;4244586709;4110629054;3411813307;3700561282;3989309258;3989795251;4085568612;4181341974;3900006644;3701783254;3503559865;3680196776;3933660845;4187124914;3864071837;3684084014;3504096191;3975295566;3925840095;3876384623;3296982491;3664237402;4031492313;3…
733937418	4;1026016050;1922844981;2014237773;2105630564;2583856327;2766686071;2949515815;2841115970;3092691413;3344266856;3694274037;3592308161;3490342286;4254351708;3904970807;3555589907;3813130537;3829329392;3845528248;4311560443;4210360311;4109160179;4262877874;4005346614;3747815353;3832358151;3823437657;3814517163;4369702153;3823779274;3277856395;3597295204;3415302895;3233310586;3867846751;3884789323;3…
923380669;1202591155;1398138384;2111097786;2824057189;2935072011;3010794082;3086516152;2938538011;2956167183;2973796355;3013009026;3415768099;3818527173;4027709773;3920204466;3812699160;3976079179;3941457655;3906836131;3846677011;3922680745;3998684479;3840063359;4037450918;4234838476;3974386351;3883823145;3793259940;3434408476;3508870643;3583332811;4078259435;3664850528;3251441621;3911084217;3625…
507532913	6;829824166	4;2913475057;2874215418;2834955779;2580005367;3068464940;3556924512;3175282970;3274165751;3373048531;3640846374;3861559691;4082273009;4307194043;4007937564;3708681086;3650307934;3653720835;3657133737;4678854667;4436792775;4194730883;4044512161;3700590320;3356668479;3850347976;3709223760;3568099544;4524139615;4415678781;4307217948;4003917412;3973226000;3942534588;3391068737;3503854346;3616639955;4…
691701163	9;575002782	4;1874026125;2742835208;3611644291;3209597667;3191024242;3172450817;3150721298;3290810835;3430900372;3360836471;3687286115;4013735759;4244341490;3826274247;3408207005;3428695312;3545607743;3662520174;4588788637;4316868846;4044949055;4065204093;4239283615;4413363138;4258754813;4020651471;3782548129;3830019377;3917866841;4005714304;3849501128;3931143603;4012786079;3717705268;3731822576;3745939884;3…
199805129	1;450470007;1564042667;2271613348;2979184029;2829074288;2807404362;2785734437;3235455373;3229938406;3224421440;3631364143;4028053876;4424743609;3456499734;3639598355;3822696977;3321982036;3644840068;3967698100;4577733930;3987307941;3396881953;3435681575;3790603497;4145525419;4041108434;4088674877;4136241319;4009495944;3835820039;3662144135;3739270114;3694717039;3650163964;3578396918;3496455038;34…
765693944	4;1430797942;2158025869;2600548792;3043071715;2957747293;2833249202;2708751110;3289893258;3484046323;3678199388;3130537359;3317792521;3505047683;3971472422;4065631652;4159790882;4410298609;4483712616;4557126622;4187774358;4473931495;4760088632;3353975796;3534669254;3715362712;3800100151;3661194322;3522288493;4267036768;3872133203;3477229638;4329360819;4140837991;3952315163;4254891726;3800730033;3…
1593430170;1932248392;4745545256;4337673376;3929801495;2934160570;3012725788;3091291006;3446314497;3439877258;3433440020;3941410660;3877198621;3812986582;4175218317;4225900875;4276583433;3639700894;3904645014;4169589134;3755811831;3759465298;3763118766;3610123567;3746776872;3883430177;3528748183;3650752812;3772757440;3396844272;3732397603;4067950933;3123053489;3197509063;3271964637;3722270658;379…
1949935062;2435315724;6716511834;5451107527;4185703220;3254187036;3094723134;2935259232;3200633943;3337366577;3474099211;3496098253;3752286713;4008475173;4324285905;3887029569;3449773234;4058848977;3695993098;3333137219;4019851772;3925131800;3830411828;3816545437;3958034543;4099523648;3623028146;3658732986;3694437825;3864376898;3913022641;3961668384;3506165282;3307996173;3109827065;3517556263;357…
2138558818;2534407708;3869569831;3555537767;3241505703;3186648692;3333541423;3480434155;3025449284;3312903672;3600358060;3776164828;3677873046;3579581264;4172985004;4089586793;4006188582;3400843573;3915744600;4430645626;4300485451;4303842716;4307199981;3740756578;3941959406;4143162233;4689177911;4455263394;4221348877;3925017254;3976118772;4027220289;4512707820;3975624924;3438542027;3739254359;381…
797895727	6;1006980892;2678878931;2960604307;3242329684;3151889238;3217946943;3284004648;3375565751;3300850408;3226135066;3428882928;3460647493;3492412057;4600819945;4662860585;4724901225;3404213466;3548382341;3692551215;3868215792;3584249049;3300282307;4047322895;4136052103;4224781312;4098292995;4341412951;4584532908;3826140408;3670526138;3514911869;4187688843;3850599595;3513510347;3311909075;3434699361;3…
525618075	1;1443823803;5725354295;4767854395;3810354494;3651400313;3481179751;3310959189;3157505997;3333485061;3509464125;3743067563;4088782760;4434497957;4679626101;4270192080;3860758060;4000489409;4055969562;4111449715;4020787858;3784059690;3547331522;3662501208;3702945732;3743390256;3937420032;4037987774;4138555515;3301026000;3397515768;3494005536;3544431885;3509187305;3473942725;4288082558;3772922819;3…
1564598446;2149057602;6399537896;5250986804;4102435711;3376078757;3317545153;3259011549;2914865891;3262447197;3610028503;3488318379;3403826429;3319334479;4529169396;4333933082;4138696769;3550661323;3809923044;4069184765;3893863330;3790952785;3688042240;3684964900;3800899925;3916834950;3445308774;3447288978;3449269181;3778499109;3798164787;3817830465;3652228450;3750074883;3847921315;3481313153;367…
1810376976;2134520715;5023034489;5100233795;5177433101;3351833569;3196130134;3040426699;3696123377;3577908095;3459692813;3569554548;3840711572;4111868595;4160073336;4251971841;4343870345;3992185168;4001927854;4011670541;3851445774;3810561792;3769677809;4334384483;3890619702;3446854921;3808923382;3671258306;3533593229;4253477778;4054470161;3855462543;3563395840;3626698426;3690001012;3812011073;355…
332400689	6;334403461	7;1409772878;2286306100;3162839322;3010205592;3107386509;3204567427;3287837471;3237872973;3187908476;3470727810;3824642273;4178556736;3774854533;3846910136;3918965740;3497183612;3511896649;3526609685;4174171935;4103108319;4032044703;4220288703;3854679253;3489069804;4243700849;4249583399;4255465949;3734946250;3883518757;4032091265;4053674651;3540872428;3028070206;3556825978;3570083653;3583341328;3…
221622373	9;458040055	8;2536845935;2724128111;2911410287;2869153131;3091131206;3313109280;3327790978;3562032740;3796274502;2857292478;3524379788;4191467098;3862579120;3857574085;3852569050;4548643762;4426892266;4305140771;3887813129;3942870729;3997928329;3498083744;3480252688;3462421632;3942623602;4092944608;4243265614;3946076729;3898792697;3851508665;3252996313;3462623499;3672250684;3554752232;3302602074;3050451916;3…
178681368	2;304721213	6;2104027929;2385470198;2666912468;2612107712;2745779776;2879451839;3239044308;3445728755;3652413202;2849949205;3198636573;3547323941;4322957207;3683921928;3044886648;3552909713;3738961268;3925012824;3740652887;3691739449;3642826011;4065530406;4018622907;3971715409;3818983664;3821799152;3824614640;3631548535;3667569983;3703591430;3567205853;3758494901;3949783949;3903707047;3759992823;3616278599;3…
767670789	1;926958669	9;2889403232;2887984350;2886565469;3229954216;3057856796;2885759377;3162358763;3188955187;3215551612;3316369245;3324859933;3333350621;4197992020;3482061368;2766130716;3058108891;3278021575;3497934260;4493287593;4430967278;4368646963;3038231455;3650288289;4262345122;3333657732;3231585761;3129513789;3811224433;3639303720;3467383006;3630085604;3688219172;3746352740;4354799529;3770168223;3185536916;2…
188666966	7;349592639	2;1719030247;2060310698;2401591150;2695952740;2951847738;3207742736;2834173482;3198266331;3562359179;2871869095;3588585674;4305302254;4116013680;3995223580;3874433481;4146103808;4195118872;4244133935;3887748127;3790445016;3693141905;3628250882;3718080657;3807910433;3344413029;3534709425;3725005821;4109243919;4068704992;4028166065;4257666859;3989578631;3721490403;3168178128;3568329932;3968481737;3…
133940827	4;260928349	2;1271599062;1929078837;2586558613;2836741417;3098905524;3361069632;2963891897;3020762579;3077633262;3060931731;3278023425;3495115119;4582230196;4141847191;3701464187;4032625374;3989616858;3946608343;3918103129;3884203886;3850304642;4000044437;3836446584;3672848730;4210860885;4131407729;4051954573;2657325049;3135801438;3614277828;3645265927;3739752032;3834238136;3605980263;3821407492;4036834720;3…
285848396;557005333	7;2149004538;2454995139;2760985740;2797054876;2950786521;3104518166;2938233530;3046530943;3154828357;3441661552;3558415878;3675170203;4519600700;4201032872;3882465044;4026762919;4134587555;4242412191;3833498139;3920117805;4006737471;3829971112;3850682174;3871393236;3494692712;3644438761;3794184811;4172066378;4117027166;4061987955;3600620550;3973652926;4346685302;3297313238;3464537628;3631762018;3…
684869114	4;1171729063;4423511734;3825720052;3227928370;3647623034;3409640403;3171657772;2939941287;3334996175;3730051063;3729804645;4057444849;4385085053;4202397798;3943533611;3684669423;4004513992;4016772537;4029031082;3522849072;3973378014;4423906955;4161221854;4343549315;4525876777;4160687079;4047597035;3934506991;4207614147;4261179096;4314744046;3703075805;3697422638;3691769471;4064706210;3636591225;3…
284148932;567173701;2563304111;2887089888;3210875665;3292751636;3226674085;3160596534;3064322588;3575393603;4086464618;3451345393;3524198638;3597051882;3475676556;3802341460;4129006364;3987542543;4044590341;4101638138;4500461494;3960816102;3421170710;3416143870;3364050754;3311957638;3683466488;3490573515;3297680543;3895591254;3906202876;3916814498;3744331648;3562373694;3380415739;3164372004;36830…
142354304	3;378538796	3;2694111503;3163024886;3631938269;3257742216;3119547306;2981352397;3307120947;3281204671;3255288395;3587868931;3831081747;4074294563;3495845841;3645348442;3794851042;3771983747;3715882544;3659781342;4021122795;3844831003;3668539212;3889732829;3857379920;3825027012;4245728172;4069805509;3893882845;3453701503;3326916332;3200131161;4076730089;4257335392;4437940695;3516463320;3697222603;3877981886;3…
307340878	3;720297628	9;3351998279;3268210745;3184423212;3630579026;3417369526;3204160025;3914536093;3675479825;3436423558;2891265760;3210583694;3529901628;4282714706;3812747778;3342780849;4288284276;4099352986;3910421695;4775055155;4026413674;3277772193;3672216085;3417407217;3162598350;3335836980;3494167271;3652497563;3880905663;3723184758;3565463854;3884649901;3772745533;3660841165;3471047508;3626555658;3782063809;3…
1634219305;1845693534;2581613668;3024029000;3466444333;3122068285;3041364201;2960660118;3164662150;3372292554;3579922958;3242162951;3749597378;4257031805;4268786667;3723479988;3178173309;3396031807;3223870176;3051708544;4019122854;3925034324;3830945793;3933723987;3628443649;3323163311;3140571290;3529626159;3918681028;3784030265;3697353402;3610676540;3657728429;3597665685;3537602941;3339648297;341…
660183218	6;1054968481;1488119384;2112894710;2737670035;2755167603;3057318331;3359469059;3570722901;3622631942;3674540983;3092096449;3471801003;3851505558;4433770757;4175330127;3916889496;3498886961;3589953931;3681020901;3910157877;3806286214;3702414551;4182789546;3961145732;3739501917;3522139503;3774790416;4027441328;3700567223;3555812120;3411057017;3580596593;3883231925;4185867258;3890171997;3646389032;3…
806090992	8;829716767;1307352671;1901286464;2495220258;2658434845;2898498028;3138561212;3163368676;3392805007;3622241339;3181354519;3317272289;3453190058;4761473076;4155338597;3549204118;4419413118;4130194066;3840975014;3853535350;4068213602;4282891854;3474798238;3696329782;3917861326;3780152677;3803089260;3826025843;3620665333;3790406260;3960147186;4617462307;4251481761;3885501215;3605760164;3464245951;33…
130588378	4;650003029	5;2134320907;2620422326;3106523745;2966147458;3208865995;3451584532;3146716072;3250837262;3354958452;3374395439;3603273664;3832151890;4397009634;4389315004;4381620373;3566963277;3897630592;4228297908;3649022181;3511838130;3374654078;3906862965;4165388527;4423914090;4501082114;4317687441;4134292769;3675482290;3973743284;4272004278;2982728012;3186285370;3389842729;3880359124;3953952948;4027546772;3…
1070861493;1192851074;2094269399;2912888279;3731507159;3032783312;3142715819;3252648325;3048303431;3155708221;3263113010;3809140696;3615034953;3420929211;3993812613;3612504230;3231195847;3950764611;4010703899;4070643187;4049329768;4115748413;4182167059;3708986234;3843972676;3978959118;3929143912;4079776875;4230409838;3991158972;3909875854;3828592736;3712094482;4017257251;4322420021;4176780062;395…
1216887458;1400940108;1779428696;2402910588;3026392481;2703415067;2718450596;2733486124;2937387000;3220419188;3503451377;3445971161;3665879318;3885787475;3903159844;3801140425;3699121005;4893992035;4629989025;4365986015;4302395833;4205816842;4109237851;3730959304;3727056817;3723154331;3520074018;3965342943;4410611867;3613429167;3785735236;3958041304;3873679380;3463991585;3054303790;3891777742;348…
1280455398;1424366138;2050335109;2568437844;3086540579;2748106373;2855766028;2963425682;3215749104;3090451265;2965153426;3921499341;3830584397;3739669453;4035655754;4018369343;4001082932;3625737512;3554672958;3483608404;3876095835;4152494957;4428894080;3825517837;3521811647;3218105458;4217294703;3921792380;3626290057;3914973202;3972510213;4030047225;3528091214;3546865511;3565639809;3614572900;372…
627656958	1;676033686	6;1809836576;2297914844;2785993112;2800291518;3113675465;3427059411;3043173437;3489061874;3934950312;3688240947;3826730494;3965220041;4853143556;4264619326;3676095097;3806442073;3652119883;3497797694;4198407480;4103774906;4009142331;3895204840;4034354245;4173503651;4238331648;3961524864;3684718080;3422339356;3753943917;4085548478;4252139240;3850766636;3449394032;3376127387;3549665949;3723204512;3…
1253364990;1434740521;2885714375;3014708658;3143702941;3160422838;3097313305;3034203772;2835120623;3195735402;3556350181;3174034642;3264113457;3354192272;4562680372;4172524914;3782369457;4252914032;4460549019;4668184005;3858193734;3763675482;3669157230;3074860518;3417653665;3760446811;4035840065;3610493445;3185146826;3444165942;3844591273;4245016605;4071624461;4028773910;3985923358;3411068636;361…
904357609	9;1009429972;2069289319;2627069677;3184850036;2549456476;2592417239;2635378003;3115295600;3227035667;3338775734;3221710218;3502413695;3783117171;4468846444;4028652193;3588457942;3732276656;3789421929;3846567202;4271292317;4368990821;4466689325;3499900808;3481666704;3463432600;4359369707;4168689610;3978009514;3931651974;3757480584;3583309194;3293040631;3572002703;3850964776;3845002002;3765034871;3…
991770724;1183124318;3411838491;3663460467;3915082442;2879469824;2892705289;2905940755;2762377018;2969032546;3175688073;3412312720;3518330444;3624348168;4653929142;3930119927;3206310711;4156418945;3938806131;3721193318;3551624252;3632183804;3712743356;3849591841;4085585946;4321580050;3704184109;3682286297;3660388485;3632510436;3710688852;3788867268;3092995786;3681143532;4269291278;3393844238;3391…
1345397909;1554040624;1756864342;2263579706;2770295070;2851443885;3132060477;3412677069;3129653994;3187829512;3246005030;3597439497;3417703088;3237966678;3862743341;4001160577;4139577813;3714267293;3607519298;3500771304;4418338906;4361144588;4303950269;3617680931;3621487539;3625294146;3786892903;3926303457;4065714011;3451405938;3453397268;3455388598;4078282516;3818549451;3558816387;3981765885;389…
1168735656;1476358118;3212094330;3325053575;3438012820;2693559309;3015139310;3336719311;3410924394;3496856442;3582788489;3542774733;3501949777;3461124822;4277937711;3998748298;3719558886;3506337395;3681656177;3856974958;4539137797;3912856473;3286575150;4791519308;4497635263;4203751218;4273368327;3925338978;3577309630;3721970919;3684243563;3646516208;3817826459;3721825039;3625823619;3221108008;332…
954224402;1367489195;4714433903;3893423129;3072412355;3285333608;3139984937;2994636265;3141468302;3135182855;3128897408;3284089600;3347282095;3410474590;4360259833;3965777497;3571295161;3575211845;3829650719;4084089593;3489352095;3963659857;4437967620;3846663842;4044427281;4242190720;4060579866;4133997814;4207415762;3755876406;3546949129;3338021853;3852928614;4107598035;4362267457;3751137319;3764…
1549971246;1753818609;2432426942;2744884112;3057341282;3044959598;3181513399;3318067200;3365359893;3546010331;3726660769;3604446126;3634301738;3664157351;5267326317;4610923847;3954521376;3451302749;3538912211;3626521672;4183247158;4067485248;3951723338;4477148921;3962175975;3447203029;4562345195;4063580185;3564815175;3609293935;3488317854;3367341773;3737428003;3529464237;3321500470;3630619333;373…
151991297	5;240364714	5;1132724266;1843607281;2554490295;2641799114;2733262472;2824725830;3152175167;3268568710;3384962253;3653433105;3750584207;3847735309;4257319135;3985001458;3712683781;4007969348;3627018743;3246068138;4228325856;3931330050;3634334243;3411812967;3656297374;3900781782;3915307923;3862711298;3810114672;3699788963;3864961295;4030133626;3687248846;3727349352;3767449859;3771798653;3870148635;3968498618;3…
908752273	4;1133529371;3213099391;3342965667;3472831943;3239160174;3167827423;3096494671;2983952821;3506265910;4028578998;3230551628;3740511226;4250470824;4367251280;4257777664;4148304048;3672106610;3914480052;4156853493;4092503734;3750377627;3408251521;4192671383;3965572122;3738472862;3944700264;3784906050;3625111836;3979045506;3954340040;3929634574;4289307659;3950842982;3612378306;4068769454;3929414444;3…
686452207	8;1020211556;2934871636;2818064314;2701256992;3187161895;3081678570;2976195245;3440941406;3529070030;3617198655;3391327738;3522846730;3654365723;4064701617;3906583162;3748464707;3342668161;3808899637;4275131113;4173804945;4110598853;4047392761;3475913076;3662280723;3848648370;3916192991;3903641883;3891090775;3405478917;3739560952;4073642988;3701573176;3880990131;4060407087;3297463472;3546253538;3…
566486373;606003910;1071948892;1915781402;2759613912;2984484180;2905032767;2825581354;3291031050;3571597137;3852163224;3154030581;3197047256;3240063931;4984057049;4436421390;3888785732;4201004806;4216262684;4231520561;4491098127;4065723922;3640349717;4395433809;3694054655;2992675500;3908222597;4203381297;4498539997;4084992692;3818091076;3551189459;4008282579;3921622468;3834962357;3908558147;38307…
358011233	7;593282143	4;1878788949;2153145029;2427501109;2841335649;2977814857;3114294065;3255106226;3271794687;3288483147;3528984830;3991666988;4454349146;3824841692;3842897512;3860953332;3741039148;3723153163;3705267178;3675570400;3429154487;3182738573;4241630851;4073215847;3904800843;4981185101;4446158643;3911132186;3825919390;3767385162;3708850934;3352170620;3554169425;3756168230;3640574320;3697977975;3755381630;4…
1424822308;1763746331;3181991497;2898177797;2614364096;2941491592;2883357217;2825222843;3697473582;3611527394;3525581205;3213526749;3547473318;3881419887;3786823810;3785098616;3783373421;3689540764;3882982029;4076423295;4068302843;4071473524;4074644204;4330262524;4153125723;3975988923;3674859556;3632993009;3591126463;3662298365;3984209727;4306121089;3904781610;3505523454;3106265298;3171458222;332…
511006246	1;840991420	9;1141201025;2277584353;3413967680;3288417044;3330396189;3372375335;3075113663;3476382933;3877652202;3368898178;3619318129;3869738079;3955960837;3861119493;3766278150;3926629669;4207144151;4487658632;3671613523;3450194488;3228775454;4396188300;4330745191;4265302081;3673611472;3510925538;3348239604;3943292945;3834495755;3725698566;3912352000;4074479751;4236607501;4014041121;3668714975;3323388829;3…
270494610	8;336424023	6;1678395987;2227534329;2776672671;2805822353;2875343310;2944864267;3295402600;3419220863;3543039126;3588927994;3765094218;3941260441;3933839851;3842654747;3751469642;3965815414;4025862255;4085909095;4142260453;3929056855;3715853256;3166163680;3365944133;3565724587;4132118700;3972976289;3813833879;2925008370;3220718104;3516427838;3921920271;3839295131;3756669992;3973405046;3861870922;3750336799;3…
136157094	7;842844745;2657131955;2810487924;2963843894;2626564555;2831882759;3037200963;3266062535;3598571601;3931080667;3488726405;3667404302;3846082198;4660966007;4360877105;4060788203;3712216335;3844713413;3977210491;4156867240;3886778838;3616690436;4086504697;4100242419;4113980140;4297269240;4190813876;4084358512;4069848538;3906792315;3743736092;3871310530;3598565599;3325820669;3642286273;3447469399;32…
1264404719;1369992421;2051300864;2480748223;2910195583;2925898753;3168234791;3410570829;3229662656;3725998232;4222333807;3356787226;3510757717;3664728209;3846563272;4027210508;4207857745;3976143768;4209192775;4442241783;4161567872;4037285977;3913004083;4186381617;4105165527;4023949436;3804176501;4101669571;4399162640;3799503453;3915905752;4032308051;3765799273;3704004846;3642210419;3882192724;385…
1134095958;1337527086;2191336018;2518510025;2845684031;2896292374;3204355495;3512418616;3402632811;3251246388;3099859966;3343658060;3459937205;3576216349;4104026749;4049488669;3994950590;4170830227;3774024236;3377218245;4416369468;4310591739;4204814010;4238559108;4042702584;3846846061;4079142069;3852812377;3626482685;3104527520;3322778118;3541028716;3522788756;3717758981;3912729205;3900117982;386…
2338158480;2666463146;3429385593;3510163543;3590941493;2850844424;2974650473;3098456522;3613593617;3692171832;3770750047;4020922109;3690708963;3360495818;4437006727;4073747842;3710488958;4263577304;4059165864;3854754424;3923469769;4182512541;4441555313;3813278623;4123458227;4433637832;4151978122;3827608657;3503239192;3602920560;3730651541;3858382522;4142096139;4085470614;4028845090;3921454591;387…
648433231	5;995811754	4;1280697578;1947810909;2614924241;2850314783;2981302860;3112290936;3248927676;3488799302;3728670927;3517790228;3573234218;3628678208;4091265229;4141132202;4190999175;4228307166;4254206682;4280106198;4924411022;4769888959;4615366895;3980312391;3973852060;3967391728;3685720026;4010686246;4335652465;3672932124;3594332102;3515732081;3705796565;3480705714;3255614863;3847613879;3765195786;3682777693;4…
258346786	3;343568007	5;1495046841;2257441127;3019835413;2850155410;3259586255;3669017101;2611320534;2962851431;3314382328;3458354934;3649810992;3841267050;4511015625;3859798353;3208581082;3953761758;3812057608;3670353458;4137207020;3869600497;3601993974;3775691020;4157755077;4539819134;3787713755;3756242530;3724771305;4133883594;3843496235;3553108876;3858137399;3596231828;3334326258;4340286062;4059081603;3777877145;3…
712911117	1;951948296;2377907325;2822092378;3266277432;2887758506;3004341760;3120925013;3208265450;3486716184;3765166919;3381066504;3475230857;3569395211;4021872225;3807284078;3592695932;4078733337;3801009097;3523284858;4144281819;3966885940;3789490060;4189317536;3894219623;3599121709;4084491447;4184553509;4284615571;3937388026;3782307316;3627226607;4415572758;4012472017;3609371277;3712414095;3960979533;42…
1184909213;1486931089;3235509337;3475562691;3715616045;2903049864;2841218772;2779387681;2887960950;3172951399;3457941847;3663017706;3772233058;3881448410;3614642034;3521853015;3429063997;3848899939;4195538458;4542176976;4176766170;4089947668;4003129167;4182084258;4219493002;4256901745;4713587424;4337588839;3961590255;3982824202;3767828777;3552833353;4011757325;3648735424;3285713523;3640175340;358…
1255070948;1660439823;4202374933;3805030849;3407686766;3037684431;3188742130;3339799830;3322745335;3570943443;3819141550;3669921899;3557456193;3444990488;4570880604;4700237015;4829593427;3890415400;3845163726;3799912052;3922365294;3845941056;3769516817;4244797516;3995213239;3745628963;3931479170;4071598564;4211717958;4192654821;4097789734;4002924647;4156257647;4179676692;4203095738;3558581878;351…
1079887824;1384443546;1634656055;2194378792;2754101529;3076204430;3286696147;3497187863;3511897834;3736959023;3962020212;3486146707;3538108045;3590069383;4983072763;4285903124;3588733484;4018331086;4018068169;4017805251;4722719603;4507946812;4293174020;4343339335;3912395675;3481452016;4367603833;4216390687;4065177540;3967843399;3903954773;3840066147;3658113370;3876372081;4094630792;3913293423;369…
669975455	9;843352809	8;2179118301;2831884841;3484651381;2880927123;3075314327;3269701531;3556846475;3569216338;3581586201;3867003217;3987961827;4108920436;4216228218;3895440435;3574652652;3619786363;3795502818;3971219273;3655498337;4049328119;4443157901;4063152360;4211983496;4360814631;3836082018;3725199049;3614316079;3468662328;3561540490;3654418653;3242983881;3682002744;4121021607;3513837669;3365336149;3216834630;3…
582378098	6;837687075;1658475462;2361601494;3064727525;2262099968;2540060686;2818021404;2840107686;3061109446;3282111206;3148219559;3468648177;3789076795;3857264135;4069585282;4281906430;4424120184;4260241145;4096362106;3703854244;3909562119;4115269993;3437770224;3755790327;4073810430;3859750806;4057141085;4254531363;3860074391;3552610029;3245145667;3618623375;3651402500;3684181626;3995910842;3984356669;39…
504184286	5;718633884	8;1994658532;2768163608;3541668683;2645925690;2841451053;3036976416;3173663494;3183220498;3192777502;4105274717;4083331234;4061387752;4402674025;4746437165;5090200304;3980286241;3969967852;3959649463;3746313297;3969175058;4192036819;4278331136;4645480503;5012629870;3326334555;3594622346;3862910136;3473137798;3713614370;3954090942;3850809096;3686317407;3521825719;3808310837;3984940287;4161569738;3…
301014905	4;728941542	5;2372955529;2831129142;3289302755;2784338481;2989176920;3194015360;3466155692;3577606531;3689057369;3653674256;3684352607;3715030959;4309574851;4058484160;3807393469;3249536881;3946836761;4644136642;3916206427;3920663437;3925120446;4399025172;4368079695;4337134217;4223850813;4119548896;4015246978;3293568974;3792478505;4291388035;3571712724;3820229320;4068745916;3430304235;3480821230;3531338226;3…
289297739	7;576003988	1;1619756402;2375878568;3132000734;2751106233;2961353918;3171601603;3684494525;3682636448;3680778370;3303934751;3518382155;3732829560;4212804349;4368738408;4524672467;4144205032;4294241626;4444278220;3801323156;3940739766;4080156376;4131646892;4087992390;4044337889;3712459225;3998426763;4284394302;3856673819;3833481716;3810289614;3675153719;3903056070;4130958421;4349497433;4022615809;3695734185;3…
624261097	5;963923064	9;2421595049;2924590593;3427586137;2642923403;2760167364;2877411325;2907768882;3269256898;3630744914;3654228158;3765364459;3876500761;4123878462;4038670446;3953462429;3803809303;3864528907;3925248510;4506296525;4327616214;4148935903;3920760700;3820176779;3719592858;3663206991;4040123028;4417039065;4321864359;4035404394;3748944429;3239714747;3500192058;3760669370;3858606914;3900910978;3943215043;3…
341812907	1;461079383	8;1652273293;2317332386;2982391479;2719893393;2975935443;3231977493;2982229124;3313956078;3645683031;3399509072;3569360204;3739211336;4684301398;4324319611;3964337823;4164228272;3727155178;3290082083;4199462048;4124056671;4048651294;3750286172;3700546046;3650805921;3927553925;3767224701;3606895476;3161187738;3569164391;3977141043;3825455089;3862280167;3899105245;3763158862;4134934743;4506710623;3…
514693077	2;693131888;1279167129;1985452368;2691737608;2830384767;2990809435;3151234103;3339075221;3103138480;2867201740;3864734030;4025823650;4186913271;4606887057;4448269535;4289652013;4269655192;4235310933;4200966673;3466968176;3622016601;3777065026;4146163258;3993013267;3839863277;4052055958;3708106323;3364156688;4010521465;4071487955;4132454445;3009623774;3395042580;3780461386;3736841085;3635218677;35…
426008628	9;803065887	7;1884715120;2305305796;2725896472;2943267878;3165350211;3387432543;3182026718;3236626093;3291225468;3492425634;3692869715;3893313796;4607487258;4199706191;3791925123;3941631980;3965683976;3989735971;3473701953;3547709724;3621717496;4112801926;4066951833;4021101740;4502927632;4234194015;3965460398;4139852482;4060589450;3981326419;4045820687;3947254022;3848687357;4244717772;4031382394;3818047015;3…
688206889	5;921603012	9;1674304455;2262170356;2850036256;2660705785;2992241253;3323776720;3415022862;3510881410;3606739957;3873300756;3756745789;3640190822;4477725138;3883281661;3288838184;4534094079;4049248739;3564403398;4816137393;4343793244;3871449095;3577477892;3856244049;4135010205;4085551556;4025122903;3964694250;3915252809;4050571102;4185889394;4098437242;3891378171;3684319100;3443505079;3570619985;3697734890;3…
201793966;270725072	3;1406170616;2013023300;2619875984;2987140013;3092477837;3197815662;2868123609;3238676863;3609230117;3699164964;3787030198;3874895432;3972057118;3919577146;3867097173;4472207801;4453796966;4435386131;4088662362;3871719328;3654776294;4495258211;4249212123;4003166036;3697386513;3752643838;3807901163;3716116331;3797317266;3878518202;3532856402;3639396145;3745935887;3768201544;4119163307;4470125070;4…
125545809	2;259173371	5;1141558398;1804641440;2467724481;2684853372;2727866973;2770880575;3051102534;3095278072;3139453611;3053750373;3474925677;3896100981;3595743876;3762331886;3928919895;3259207356;3548050178;3836892999;4408152504;4448764854;4489377203;3578712419;3763085875;3947459332;3332653356;3611484173;3890314991;3692239745;3918508165;4144776585;3593938907;3620961616;3647984325;3991426499;3986986135;3982545771;3…
941791990	2;1331203619;3199037471;3303483948;3407930424;2886431176;2976860700;3067290224;3289186545;3125120211;2961053877;3554002555;3479062517;3404122479;4250794740;4169699373;4088604006;3902699790;3473328611;3043957431;3653039924;3814317596;3975595268;3985736968;4229478449;4473219930;3652698593;3898065753;4143432913;3471412082;3412201917;3352991751;4014406518;3675630710;3336854902;3394619784;3764692760;4…
1060674612;1356044643;2510054396;2830034487;3150014577;3032059041;3115296773;3198534505;2988966577;3253353726;3517740876;3796487707;3897009736;3997531764;3865944590;3868969581;3871994572;3835899150;4032618939;4229338728;4260491721;3959853669;3659215617;3957435112;4223379253;4489323393;3966156002;3874416853;3782677704;3231618451;3542180349;3852742247;4280134233;4085235427;3890336620;4236693637;400…
958197823	7;1222999710;2763656236;3088967540;3414278843;2959381381;2974422125;2989462869;3513014156;3592276777;3671539398;3170234181;3396925597;3623617013;4350902663;3866175242;3381447821;3514239989;3615753349;3717266710;3962519454;4090509093;4218498731;4432538260;4228012978;4023487696;4322937222;4158898842;3994860463;3914841960;4116292774;4317743589;4041638783;4181654635;4321670487;3798003296;3886471528;3…
1823990338;2108638718;3929833981;3327204393;2724574805;2980089096;3076193285;3172297474;2742279172;3141335406;3540391641;3632061386;3577558063;3523054740;4204303152;3795660854;3387018557;3818083935;4218685828;4619287720;4151282392;3998317205;3845352018;3929263215;3905158991;3881054768;3908873847;4080379096;4251884344;3842265350;4082244882;4322224414;3686075962;3593765938;3501455914;3681393012;394…
1098748077;1174682020;1710498599;2229719076;2748939553;2905667477;3211641064;3517614652;3605366284;3612229580;3619092877;3939327952;4004392959;4069457965;4391765396;4364514508;4337263621;3709009381;4067325155;4425640930;4226232464;4018975146;3811717829;3801475542;4029385221;4257294901;3571702521;3938628631;4305554740;4393683126;4223611276;4053539425;4043542491;4303417961;4563293430;3979585183;380…
719645866	7;930383389	8;3044575564;2880818140;2717060715;3240832656;3246530162;3252227668;3190007933;3387888087;3585768240;3523954112;3758205605;3992457098;4345928599;4137184295;3928439991;3404054067;3851080494;4298106922;5067327256;4886705118;4706082980;4209357095;3923197537;3637037978;4267940848;3777788018;3287635188;3512541840;3751502591;3990463343;3666281581;4041634679;4416987777;3842853996;3983348169;4123842341;4…
414986709	4;804608987	5;2807900964;2773369996;2738839028;3057123717;3168116812;3279109908;3300129228;3703821404;4107513580;3306909661;3448107547;3589305433;3761969020;4252289777;4742610535;4129025217;3949709866;3770394516;4572868380;4109959816;3647051252;3946541608;3752203694;3557865779;3855243345;3809067695;3762892045;4010721168;3838438520;3666155872;3282754694;3651468380;4020182066;4590892746;4225347811;3859802875;3…
1537309347;1927171517;3764964309;3296057849;2827151389;2709929585;3073261368;3436593151;2809995155;3002061005;3194126855;3493910546;3476427699;3458944852;5221718849;4525325281;3828931714;3946655445;4166825303;4386995161;4034979040;4073261706;4111544372;4014951685;3910230134;3805508584;3582011573;4241227747;4900443921;3347337502;3811127095;4274916688;3598603841;3609263911;3619923981;3210295768;341…
222284159	2;1080072153;2180309040;3062034809;3943760579;3632851030;3561471602;3490092175;3256419142;3392046258;3527673374;3475409465;4062276438;4649143412;4766779637;4273630219;3780480801;3597365556;3613328905;3629292254;4108231095;4153361354;4198491613;3623309625;3879679102;4136048580;3701195636;3958930564;4216665492;3087931286;3523030169;3958129051;3801313772;3838568320;3875822869;3280977176;3688220015;4…
1764809436;2067845671;3494432309;3711279105;3928125900;3812294905;3863309693;3914324481;3368954692;3341187611;3313420530;3363239955;3854134440;4345028925;5455537350;4692262884;3928988418;3907773347;3790394193;3673015038;4696630666;4246590016;3796549366;4050749989;4010483729;3970217470;3497074161;3763843579;4030612997;3736611531;3775693594;3814775657;3695910023;3777069876;3858229730;3987423270;373…
1176163838;1332725779;3106217633;3028696931;2951176229;2982727105;3197447712;3412168320;3209147349;3398610736;3588074124;3255376393;3558425762;3861475131;4495864076;4260678668;4025493260;3535559504;3859980450;4184401397;3605567073;3483320099;3361073125;3892451228;4105695278;4318939328;4206959056;4095655641;3984352226;3445545320;3610203284;3774861247;3836191659;3804401953;3772612246;4210478386;405…
2703806955;3194159593;5025498852;4677955350;4330411848;2938963517;3036524673;3134085829;2897397879;3491086678;4084775476;3633924960;3824631812;4015338665;4693413840;4392727920;4092042000;4877943719;4542738288;4207532857;4057529943;3881310291;3705090639;4038746770;4089415400;4140084031;4080726943;3948037254;3815347565;3546897760;3771243804;3995589847;3939958087;3925684701;3911411315;3857940682;389…
742880511;848658409	6;1816500288;2449601977;3082703666;2982930564;3120506299;3258082034;2899060567;3200447101;3501833636;3237955218;3515711768;3793468318;4506814538;3980943578;3455072619;3295519701;3572324865;3849130028;4514132991;4323802904;4133472818;3962760096;3815157056;3667554016;3633672006;3962381224;4291090443;3156226907;3726779902;4297332898;3873141454;3524221409;3175301365;3736432505;3871923934;4007415362;3…
255631871	1;489713805	7;1654122937;2136567031;2619011126;2783953200;3030889770;3277826340;2987507777;3315059442;3642611108;3136082908;3413267038;3690451168;4124899899;3729211265;3333522632;3849582762;3892008969;3934435177;4379991546;4399679288;4419367030;3861451467;4023857271;4186263075;3752366456;3826329931;3900293406;4106264461;4259757031;4413249602;4046793863;3653830552;3260867242;3704954588;3811416190;3917877793;3…
109664149	9;602769663;2313886241;2695186709;3076487177;3021804676;3031251662;3040698647;3105094208;3360521722;3615949235;3298080815;3420729847;3543378879;4500711374;4362010187;4223308999;3897063446;3888999586;3880935726;4091997492;4341108944;4590220395;3828591851;3923275689;4017959527;3322469716;3663780000;4005090284;4007624186;4068463426;4129302667;3771222418;3465058040;3158893661;4127918166;3848327801;35…
344484914	6;319524022	1;1186715212;1924412354;2662109497;2817597155;2915664234;3013731312;3537448118;3603970089;3670492060;3901646184;3687005109;3472364035;4256710062;4020252376;3783794690;4120622450;3965207393;3809792336;4158767791;3925411588;3692055385;4091669615;3606565320;3121461026;3464880833;3569319106;3673757380;4408880841;4208768765;4008656690;3769726242;3583458088;3397189933;3472407634;3827019697;4181631759;3…
1230599427;1261159262;2123053371;3003531292;3884009213;2990260526;3216628154;3442995782;3020165324;3267818401;3515471477;3134108773;3701333604;4268558435;4772302649;4657463394;4542624138;3472092302;3654200093;3836307883;4161056536;4521588597;4882120659;4177996032;3930407026;3682818020;3680370196;3707973906;3735577615;4474898590;3943062357;3411226124;3728517506;3755469074;3782420642;3672366572;395…
1558953802;1776499337;2015805710;2715280490;3414755270;2974605676;3269554700;3564503725;2929937822;3268535262;3607132702;3500771016;3805862479;4110953943;4334419428;4507343197;4680266966;4152233322;3924946997;3697660672;4043518417;4497765711;4952013004;3615247239;3846720353;4078193467;3565025655;3738911486;3912797317;3706079377;4119359579;4532639780;3361108534;3471222801;3581337069;3864089629;377…
513381993	3;581693316	8;1198273587;1881220062;2564166537;2736302206;3013629233;3290956261;2882413063;3078609323;3274805584;2886457742;3272023721;3657589699;4406232012;4119224626;3832217241;3316549021;3296858162;3277167303;3695685934;3774500894;3853315853;3729638250;3795914529;3862190808;3393423521;3898985684;4404547847;3333156853;3791676400;4250195946;3582794568;3980287668;4377780767;3532011850;3929428232;4326844613;2…
666739453	4;743910422	6;1351031184;1920727393;2490423602;2347047188;2598449397;2849851607;3409015362;3363735427;3318455491;3394855592;3402433092;3410010592;3512169792;3601575474;3690981156;3887052187;4090466360;4293880533;3588671327;3734603602;3880535877;3787478722;3721121850;3654764978;3980286478;3696984935;3413683393;3924829914;4085037789;4245245664;3889419927;3797133780;3704847634;4117346239;3886066043;3654785847;3…
985405933	5;1120291261;3416753185;3506144826;3595536466;3088795720;3052908881;3017022042;3699446697;3440633524;3181820351;3099671782;3502714046;3905756310;3565934694;3910183072;4254431450;3597642498;3671004534;3744366570;3845198799;3579682390;3314165981;4269204924;4301904229;4334603534;3831644091;3817280753;3802917416;3754889414;3652808026;3550726639;3555544631;3515179646;3474814660;3707115246;3406338013;3…
1469071885;1666196530;2419725705;2720687574;3021649443;2944741836;3098585544;3252429253;3106019721;3081723974;3057428226;3234448671;3441217927;3647987182;4698946419;4323385958;3947825498;4618252542;4395187795;4172123048;3716612451;3596550376;3476488301;3526567352;3939278534;4351989716;3612717176;3933693681;4254670187;4580878607;3968007314;3355136021;4635663674;4004533293;3373402912;3474354615;396…
193303495	7;333431878	9;1459457941;2237579273;3015700606;2697285123;2903876193;3110467263;3065499811;2970509102;2875518393;2868603362;2954023558;3039443754;3823406372;3708685750;3593965128;3904885159;3815691581;3726498003;3806409222;3858799278;3911189334;3622669295;3774152101;3925634907;3347053881;3701900436;4056746991;3167346024;3332732030;3498118036;3295598006;3745381896;4195165787;4053741058;3552835089;3051929119;3…
828006851	1;1336890793;3329646866;3878567762;4427488659;3379629513;3384658844;3389688176;3482085519;3388970976;3295856433;3387646976;3261948838;3136250700;3904823482;3524073762;3143324042;3550857347;3645205025;3739552702;3963558415;3891562726;3819567036;3660398558;3514815193;3369231828;4288952388;4041367803;3793783218;3879055897;3625875936;3372695975;3370676978;3535299759;3699922540;3572366208;3587358923;3…
2117152406;2670966313;5484249026;4830533746;4176818465;3281603587;3223982466;3166361345;3493633787;3228470802;2963307817;3479412306;3635509935;3791607564;4528260151;4001181652;3474103153;3157861442;3567368249;3976875056;4107984240;4239219922;4370455605;3856825792;3837982490;3819139188;3682847819;3627095102;3571342385;3160912200;3574301355;3987690511;4063919896;3975366140;3886812384;3607224125;371…
227356138	1;358810116	5;1021577388;1701067841;2380558294;2693415768;2791577415;2889739063;3471520378;3282715440;3093910502;3338636131;3367245839;3395855546;4104444865;3898726931;3693008998;3248468085;3412305821;3576143557;4866475635;4464466296;4062456957;3984739424;4087563340;4190387255;3991056788;4028212809;4065368829;3828285542;3546293686;3264301830;3501983025;3534124333;3566265641;3935235590;3611787209;3288338827;2…
411824728	9;448001154	6;1794168341;2158567611;2522966881;2615402067;2671470370;2727538673;3088618504;3152288470;3215958436;3104183724;3137760325;3171336926;4385529486;4350768845;4316008205;3858712662;3946074526;4033436391;4069181633;3938165842;3807150051;3482818512;3884458975;4286099438;4092696834;4089400642;4086104451;3975523633;3981260425;3986997217;3662002735;3532238643;3402474550;3773261875;3617456551;3461651226;3…
1832790372;2229153847;6114851194;5004537382;3894223570;2752753794;3062737353;3372720911;3239818664;3377793219;3515767774;3121999876;3253793504;3385587133;3935937160;4104753711;4273570263;3729902919;3923406082;4116909246;4318037891;4220239102;4122440313;4036203091;4229552651;4422902212;3586127225;3961945252;4337763278;3611407601;3646599894;3681792187;3964834331;3563632920;3162431509;4164557623;362…
1924996842;2105099776;2921819334;2860910081;2800000828;3220338673;3133510705;3046682737;2886859439;3251992772;3617126105;3250950830;3567459800;3883968770;4772599291;4148027586;3523455882;3475215953;3480638733;3486061513;4482584427;4347947701;4213310976;4089392707;4110400116;4131407525;4152261213;4102993838;4053726464;3203450024;3722077298;4240704573;3933521231;3813938933;3694356636;3064830713;323…
217017720	2;458696756	5;1371263487;2072597258;2773931029;2630443707;2873880962;3117318217;3472790645;3342688496;3212586347;3354090061;4034119008;4714147954;4216028371;3834110577;3452192784;4612060137;4280170754;3948281371;3772115865;3692595349;3613074833;3923657636;3952436830;3981216024;3471635953;3767532992;4063430031;4170051889;3711404313;3252756736;3387938000;3597076267;3806214534;3726390114;3604566991;3482743868;3…
1219644474;1576992521;3382837742;3593643252;3804448762;2968332397;2916420326;2864508255;2746885076;3368025190;3989165305;3058136019;3344965037;3631794055;3958820647;3956231534;3953642421;3596257936;3953489350;4310720765;3981413190;4254808172;4528203154;5093879884;4809748170;4525616455;3866471398;4155894676;4445317954;3827851496;3541181395;3254511294;3940989893;4017634238;4094278583;3616377900;363…
3032552555;3575922310;4258827869;4416140697;4573453526;3703833583;3956678293;4209523004;4000428111;3695030093;3389632074;3497090311;3631091263;3765092215;4308656053;3850225185;3391794317;4088865744;4028232021;3967598298;4338773195;4234844472;4130915749;3929124395;3593928454;3258732513;3470484801;3807867019;4145249237;3951515796;3648748570;3345981343;3775195674;3780533951;3785872227;3074260401;305…
1261943624;1337178426;1949408032;3048497326;4147586620;2949835718;3009741202;3069646686;3502268165;3785715907;4069163649;3751739265;3697861867;3643984469;4853570548;4359313905;3865057261;3571974425;3621662288;3671350151;3961387744;3754921045;3548454347;3662922440;3624364242;3585806044;3781907232;3728672934;3675438635;3525018510;3587217449;3649416388;4258911280;3906741401;3554571522;3928580941;363…
190843479	9;655121361	3;3658200666;3096752295;2535303924;2638640734;2847078695;3055516655;2819148786;2958984106;3098819427;3054786969;3220531389;3386275808;4547525478;3946807586;3346089694;3776913771;3673079850;3569245928;3023983787;3416961511;3809939234;3667864973;3879959014;4092053056;3198026840;3487637879;3777248917;3651624925;3679087235;3706549546;3576000905;3511886741;3447772578;4004738908;3937972097;3871205285;4…
1145122357;1183558053;1978966954;2583364934;3187762913;2972636458;3074739809;3176843160;2776321501;3068392270;3360463038;3552845308;3718254394;3883663479;4580229005;4407251589;4234274173;4695088862;4279862216;3864635570;3594543538;4221175348;4847807158;4348551873;3841681845;3334811817;3735560029;4082185630;4428811232;3288263697;3622471492;3956679288;3623033672;3448019953;3273006235;3975389945;391…
582044718	2;670358438	2;1632899091;2319042451;3005185811;3248759094;3040609597;2832460101;3767201108;3592572823;3417944538;3408175328;3314604913;3221034498;4343532774;4046741260;3749949745;3410072009;3648817736;3887563462;4182399376;4276487838;4370576300;3776903721;4022111812;4267319904;4148747473;3816086480;3483425487;3930986691;4107174940;4283363189;4159983843;4009906315;3859828787;3941335941;3601279785;3261223628;4…
323298408	8;434009295	2;1011329963;1919124548;2826919133;2695747624;2927377421;3159007217;3384522771;3394373356;3404223941;3344412967;3719449458;4094485948;3987503203;4037233937;4086964672;3763887361;3903345569;4042803777;3896577634;3758595473;3620613312;4040120128;3705917546;3371714964;4035378450;3849318053;3663257657;3884886967;3758520535;3632154102;3703035943;3483433243;3263830543;3424941909;3480021040;3535100171;3…
870088195	7;1108086914;3427736170;3033833723;2639931276;3288100168;3141230639;2994361110;3441639805;3513604264;3585568723;3641530623;3582569412;3523608201;3841251771;3886191761;3931131751;3852540474;4111455547;4370370619;3471079582;3654150496;3837221411;3564223252;3910649493;4257075735;4298920826;3685512228;3072103631;3633931706;4045155893;4456380079;3509413227;3824202650;4138992074;4096745235;3729113147;3…
688068732	6;885881465	5;1930491483;2633603657;3336715831;2900872464;3045287417;3189702370;3200506022;3144351314;3088196606;3787699649;3967073597;4146447546;3949428431;3796784653;3644140875;3718589580;4246294506;4773999433;4641122772;4159007083;3676891395;3747550476;3740121023;3732691571;3047125480;3318985774;3590846067;3928541476;4006879387;4085217298;3676453227;3807786813;3939120399;3987270638;3571636826;3156003015;3…
1773679878;2212573074;2592278115;2604704388;2617130661;2967497691;3060250791;3153003890;3018275921;3226957692;3435639464;3047256467;3308081621;3568906776;4289806074;4192227653;4094649231;3741316971;3780578866;3819840760;3257937366;3441040654;3624143942;3441218369;3636828506;3832438644;4347616291;3978094345;3608572399;3618210142;3742128235;3866046329;4277397452;3825448815;3373500177;3671868386;369…
791767970	8;990583192	7;1852584354;2496336019;3140087684;2344263209;2807889113;3271515017;3277284341;3305045501;3332806661;3338717322;3243988768;3149260213;4143401841;3648275392;3153148943;3573659070;4066691070;4559723070;4208618592;3989659864;3770701136;3630033910;3830475731;4030917552;3723724778;3606897156;3490069534;3581763493;3619367257;3656971021;3514531286;3643912270;3773293254;4448603088;4067174244;3685745400;3…
2406053734;2989710800;4965928803;4795606837;4625284870;3466089366;3426937283;3387785201;3371676779;3345999181;3320321583;3356925920;3481168943;3605411966;4497550560;4230164556;3962778552;4281324245;4126417936;3971511626;4140224111;4038278031;3936331950;3843671062;3757450401;3671229739;4105916749;3804299478;3502682207;3623228679;3329997855;3036767032;3545477502;3673304222;3801130941;4076363466;371…
313000912	5;592007268	7;2078557476;2507377722;2936197969;2591591566;3089356986;3587122406;2969954469;3201554411;3433154354;3434028836;3706672914;3979316992;4404473745;4539714272;4674954799;3587185377;3816255261;4045325145;4106985944;3909429694;3711873445;3670009132;3734234915;3798460699;3591137061;3678778809;3766420557;3596128024;3521357477;3446586931;3819630443;3867072547;3914514652;3963779783;4151409580;4339039378;3…
1612655006;1808385740;2623895389;2686302063;2748708737;2447088297;2606614897;2766141497;2872061484;3233169807;3594278130;3369355221;3424424472;3479493722;3804583932;3807528356;3810472780;3820865238;4071822669;4322780100;4774919350;4423497941;4072076532;3841369834;3623945582;3406521330;4091159443;3900154458;3709149472;3519717304;3570280849;3620844393;3231357235;3568982262;3906607290;3723733094;370…
160389275	4;372857980	7;1852142444;2277646010;2703149576;2509551675;2845673206;3181794738;3157796594;3149123519;3140450444;3347386701;3584707263;3822027826;4019077896;4027522565;4035967234;4071353575;3744060244;3416766912;5121879761;4309133583;3496387405;3661701077;3768023306;3874345535;3822332215;3709214445;3596096674;4333530547;4116124563;3898718578;3480011661;3637244675;3794477688;3656735023;3708369777;3760004531;3…
912172374	8;1041411137;2383026806;2696731806;3010436805;2698612878;2759618744;2820624610;2948746028;3149474357;3350202685;3758639383;3795715041;3832790699;3289716292;3509885331;3730054371;3835231728;3953149729;4071067729;3772516007;3829118799;3885721591;3959953384;4166736161;4373518939;3402780025;3575653936;3748527846;3845058690;3882067151;3919075611;4243189657;4191145795;4139101934;3893843437;3741102879;3…
954089925	5;1080098112;2742782315;2764532998;2786283681;2735837700;2881284714;3026731728;3549889283;3628433393;3706977504;3427580098;3527532415;3627484732;4075960464;4144577263;4213194061;3057810046;3542444793;4027079540;4025866294;3913212685;3800559076;4159369549;4047640722;3935911895;3980945517;4165929314;4350913111;3965662519;3853296808;3740931097;3989954655;3897184502;3804414348;3817754327;3618880433;3…
235144852	3;372392494	5;1828915454;2250863077;2672810701;2644574759;2840321073;3036067387;3099187275;3269500536;3439813798;3473929021;3604110185;3734291349;4389827710;4121983990;3854140270;3051490153;3456236827;3860983500;4590429784;4143715798;3697001812;3343886718;3830059914;4316233111;3726038420;3931456237;4136874055;4076575064;3666198786;3255822508;3403028702;3566126669;3729224637;3970275638;3717884399;3465493160;3…
1180145232;1387140276;3925366926;3464011399;3002655872;2737817265;2830702274;2923587283;3401047576;3320573558;3240099540;4082241781;3939090352;3795938923;3564417224;3681334012;3798250800;4405796653;3874789672;3343782692;4315688831;4459832531;4603976231;3385624889;3538829198;3692033507;3768325966;3820543668;3872761369;4778009859;4281206020;3784402181;3803897955;4148835308;4493772661;3395590018;344…
470263432	8;658099163	5;1257931365;1969170246;2680409126;2810810645;2992353320;3173895995;3581783384;3567444543;3553105702;3416534225;3668971255;3921408285;4357083327;4194892553;4032701780;4329622021;4305909460;4282196900;4655849819;4129425145;3603000470;4355675586;4229199262;4102722937;3653048864;3692627844;3732206824;3805533152;3943736406;4081939660;3876038246;3581296059;3286553872;3291732783;3376078946;3460425109;3…
954482595	7;1302067946;3167209820;3318332669;3469455518;2939093257;2898972372;2858851488;3166135935;3504559039;3842982143;3475830488;3534768116;3593705744;3863130326;3775690290;3688250254;4105895010;4072264133;4038633255;4167452064;4114262654;4061073244;4197514645;4230106645;4262698645;4268323162;4173923769;4079524376;3394924249;3693602691;3992281134;4257753855;4017760092;3777766329;3278906098;3582873768;3…
2095475250;2599861710;3420236944;3610815306;3801393669;3102802035;3063891672;3024981309;4163255576;3660385874;3157516172;3106530104;3585241710;4063953316;3997043297;3938971386;3880899476;4255543082;4383032036;4510520991;3648809905;3707445636;3766081367;4137053186;3857166341;3577279497;4135128814;4024688714;3914248614;3214711304;3320410185;3426109066;3355703591;3872272261;4388840932;3309360599;361…
346613927	9;1206820272;3306326952;3272532784;3238738617;2460520519;2821459934;3182399348;2988118459;3403459467;3818800476;3313245772;3908438048;4503630324;4559871888;4242067069;3924262251;4754869053;4607528052;4460187050;4821826241;4192728945;3563631648;4434374933;4006579037;3578783141;3734404812;4041166472;4347928132;3790096946;3471369897;3152642848;3411803732;4007736466;4603669200;3405155826;3456145667;3…
1288525471;1327901703;1647745625;2152102224;2656458822;2822665551;2664524848;2506384146;3202557944;3368206284;3533854624;3280953046;3295221220;3309489393;4278323672;3774291111;3270258551;3877533730;3814524790;3751515850;3642431425;3715504228;3788577032;3870811150;3876756324;3882701498;3547454955;3526897439;3506339922;3671920858;3624629591;3577338324;3651151486;4135087662;4619023838;3880636113;393…
194690874	1;338161175	3;1357158714;1922421716;2487684718;2425625891;2597607077;2769588263;3025774964;3238582738;3451390511;3361148604;3498195294;3635241983;4670676515;4127515030;3584353546;3607302406;3558156305;3509010204;3920313270;4030983212;4141653154;4075812911;4077431671;4079050431;4126863377;3949949370;3773035362;4277223501;4056675130;3836126759;3816960111;3522312895;3227665678;3855773150;3905934813;3956096475;3…
1280206863;1427228437;3826430743;3745330558;3664230372;3224836025;3316777754;3408719484;3062560973;3186110028;3309659083;3812748219;3535253433;3257758646;4530212605;4234894825;3939577045;4177349453;3983102187;3788854921;3867205991;3537714430;3208222869;3919609817;3891913398;3864216979;4414250082;3700571965;2986893847;3744711212;3579890928;3415070644;3883894610;3663521832;3443149053;3515829226;352…
817620932	4;1002028307;1878094713;2226431780;2574768847;2138155728;2525214439;2912273151;2905392160;2914767515;2924142870;3822191815;3921711718;4021231620;4075518738;4083025875;4090533011;3639898550;3747024362;3854150174;4279747214;4218759664;4157772115;4086065054;4190464761;4294864468;4196770026;3693673117;3190576208;4041944881;3919442765;3796940649;3908295007;3978572202;4048849397;3785436526;3821425399;3…
1417884998;1969937461;1567489193;2307639298;3047789402;2919235668;2873252120;2827268572;3154964011;3108072856;3061181701;3519762995;3551577046;3583391097;5061635654;4504859226;3948082798;4586971422;4202062866;3817154309;3528195262;3925854732;4323514202;4115599531;3950024735;3784449939;3318704177;3374892794;3431081411;3534495835;3858981224;4183466614;3780344834;3541208031;3302071228;3672847688;360…
251740139	5;605020179	3;1480111805;2099317517;2718523230;2667433351;2775895710;2884358069;2646832932;3243961615;3841090298;3542476129;3579559245;3616642360;3555317879;3712403402;3869488925;3938876913;3855538846;3772200779;3969642819;3713873017;3458103216;3353772856;3653922978;3954073101;4033290686;3754590716;3475890745;3939818212;3704839590;3469860967;3951598172;3903885548;3856172924;3732289215;3833399786;3934510356;3…
452522360	5;501903269	9;1563035723;2607195622;3651355520;2580308048;2860856925;3141405802;2970492957;3188354390;3406215823;3130106365;3466599355;3803092346;3996001487;3888933189;3781864891;3894099107;3761554467;3629009827;3685407635;3868011673;4050615710;3509139380;3573383357;3637627334;3944184765;3710212892;3476241019;4258950228;4310623364;4362296500;4494051073;4260164656;4026278240;4019460929;3938554959;3857648989;3…
1701217174;2101136517;2587178177;2575353536;2563528895;2630398962;2697660120;2764921278;3319978177;3469360134;3618742092;3452009531;3632803095;3813596660;4311482108;4108619074;3905756041;4289592675;4057107176;3824621676;4564572751;4037204248;3509835746;3991782566;4093846257;4195909948;3830436223;3768860192;3707284161;4199521376;3937749118;3675976859;3382882945;3429121233;3475359522;4132833789;375…
757387388	4;840979953	4;1048592909;1968362424;2888131939;3051461711;2917551306;2783640901;3663316478;3466817124;3270317771;3764945361;3799814808;3834684256;4169863861;3962423618;3754983375;3585761475;3781121265;3976481055;4010021636;3993645655;3977269675;3704533046;3748436213;3792339379;4431116138;4039868520;3648620901;3739903814;3638842770;3537781725;4485361975;4180634825;3875907674;3515194616;3673263444;3831332272;4…
166419808	4;541015135	6;1874282440;2336264829;2798247218;2743890795;2714773093;2685655391;3196116819;3409857095;3623597370;3315500089;3821093236;4326686382;3849194020;4018803212;4188412404;4089185342;4072588480;4055991617;3847254436;3627548681;3407842927;3882613233;3758301075;3633988916;3652897727;3534382526;3415867326;4158954404;3903170332;3647386261;3631522496;3450906890;3270291283;3717531499;3298086582;2878641665;3…
782502938	6;1076278245;1801799629;2216220671;2630641713;3070657620;3202220700;3333783780;2849719400;3122946724;3396174048;3371713632;3341377198;3311040765;4622820619;4063199503;3503578388;4326461458;3914193710;3501925963;3555284875;3806346017;4057407159;3576055992;3749819547;3923583102;4325771294;4144590612;3963409931;3562307807;3607660114;3653012421;3865316687;3657081198;3448845709;4195426432;4301152460;4…
351326480	4;939780331	6;4161345430;3538197484;2915049538;3244745701;3395191144;3545636586;3203731142;3217300607;3230870071;4245258254;3702359685;3159461117;4965282711;4392287337;3819291963;4243752356;4026686112;3809619868;4303742329;4125535392;3947328455;3488816231;3681372654;3873929077;3704479673;3781825438;3859171204;3823779863;3886806777;3949833692;3898851670;3884100953;3869350235;3754732666;3733557013;3712381360;3…
358798104	1;660810121	8;1256699212;2056112585;2855525957;2614597636;3026558954;3438520271;3148636672;3443250400;3737864127;3176967462;3393298657;3609629852;3992846269;3511932824;3031019378;3789412195;3648769548;3508126901;4087165115;4090588556;4094011997;4136933659;3890124821;3643315984;3266595473;3435166570;3603737666;3443125893;3638755854;3834385816;4364152599;4035715231;3707277862;4339218057;3892414103;3445610150;4…
591058222	6;707599446	2;2981293925;3227949660;3474605395;2853306391;3201729268;3550152146;3107954471;3081640128;3055325785;3220914260;3309173985;3397433709;4806254620;4511373340;4216492060;3697005695;3750080213;3803154731;4063611726;4357325432;4651039138;3685149389;3640497720;3595846051;4228038961;3919258735;3610478509;4205744977;3998230971;3790716965;3836172990;3855082224;3873991457;3262241500;3507785958;3753330416;3…
212721492	3;340455583	3;2211118902;2451272824;2691426746;2489766086;2709802412;2929838739;3137485378;3424307688;3711129998;3665345096;3781912739;3898480381;4304642263;4379532580;4454422896;4158271767;4293341110;4428410453;3843210105;3778829062;3714448019;3806609027;3869444460;3932279894;4254748921;3991070549;3727392177;3247583537;3286577868;3325572200;3755303088;3803111655;3850920221;3778436042;4257033592;4735631141;4…
129400559	4;977643508	7;2698935070;3158635851;3618336633;3257828161;3347630314;3437432466;3364107280;3535408933;3706710587;3265351161;3375385344;3485419527;4162022372;4305549232;4449076092;3378002225;3893472799;4408943372;4600573950;4215630916;3830687881;4735358574;4378785420;4022212266;4723343973;4209631127;3695918282;3997094107;4033403691;4069713276;3898823213;3844927025;3791030836;4106153421;3897259959;3688366496;3…
687835801	1;1070945915;2690853041;3348485995;4006118950;2850970979;3111864804;3372758628;2921332883;3174825371;3428317859;3425861835;3446387916;3466913998;4331994877;3822444485;3312894093;3671666238;3917894099;4164121959;3772083312;3828710291;3885337271;4035040993;4051194243;4067347493;3927116141;3806244248;3685372356;3910230330;3726005049;3541779768;3726989774;4016567835;4306145897;3733464272;3798816515;3…
2181650686;2782824883;6015540320;5257038661;4498537002;3435539583;3510158581;3584777578;3344736630;3469954221;3595171812;3668465395;3910529105;4152592814;4470876143;4065859416;3660842689;3927089239;3815543641;3703998043;4608872494;4286009601;3963146708;3950005579;3982582574;4015159569;4034160484;4415737103;4797313723;3507793387;3727000140;3946206894;3585710893;3666988384;3748265875;3611928058;347…
465141255	3;408877394	9;1823849291;2390200447;2956551604;2840694186;2856470975;2872247765;3246942086;3161700128;3076458171;3091305868;3561811631;4032317394;3504921954;3660710400;3816498847;3353320461;3615009434;3876698406;5039656151;4203481635;3367307120;3387703790;3759110351;4130516913;3857246764;3792841808;3728436852;4525542878;4242113050;3958683221;4074527493;3781623505;3488719517;3619905142;3726842417;3833779692;4…
2043544801;2229031186;3295596468;3246642311;3197688155;2572707188;2572708976;2572710764;2830025111;3351014499;3872003887;3388843770;3578756528;3768669286;4934910747;4405711230;3876511713;4025682182;3675523494;3325364805;4581917138;4426547941;4271178744;4243921315;3820352446;3396783577;4903469357;4317953670;3732437983;4757849724;4178754836;3599659949;3771898045;3575595215;3379292385;3481422622;346…
1626113459;1922443274;3627960339;3320802421;3013644503;2651761829;2765431938;2879102047;3393519975;3280361781;3167203587;3239327769;3294568914;3349810060;4033721528;3976688655;3919655781;3598084308;3655981675;3713879043;4240116308;4046091614;3852066920;3513756075;3757731778;4001707481;4268691250;4320271182;4371851114;4352978404;4148521117;3944063829;3826320931;3794368562;3762416193;4180732408;406…
578294110;798795598;1383313813;1979113280;2574912747;2285849319;2725065915;3164282511;2772139999;3106487525;3440835052;3604575146;3686857255;3769139365;3499947002;3454305653;3408664304;4681903971;4329883231;3977862492;4065140761;3848179688;3631218616;4117358120;4166138037;4214917955;4452427573;4106349244;3760270915;3763558175;3764428334;3765298494;3856430339;3655867342;3455304344;3399307542;35894…
659084877	8;732794153	6;1319254734;2049725232;2780195729;2947150710;2769505450;2591860190;2825916688;2999513251;3173109815;3392777946;3436083058;3479388170;4059016339;4235054348;4411092357;3218589113;3617179480;4015769847;3884543096;4154361934;4424180772;3611842220;3713972188;3816102157;4111610960;4054114251;3996617542;3455455207;3775964602;4096473997;3443234087;3534505903;3625777719;3662292874;3997532465;4332772055;3…
1273961783;1548291691;4644307183;4105950949;3567594715;3215212030;3070600864;2925989698;2791597452;3249260244;3706923036;3678928909;3689812246;3700695584;3888639364;3748156969;3607674573;4235922687;4175505520;4115088352;4487006840;4261026320;4035045801;3379307340;3637448860;3895590380;4105701620;4052547536;3999393452;4112997912;4221208417;4329418922;3715164767;3702873237;3690581707;4172343109;397…
843178224	7;997429750	3;1265566711;2402954134;3540341557;3707460498;3828638378;3949816259;3350063153;3678301961;4006540768;3621052998;3874883462;4128713925;4172384536;4194662159;4216939783;4017262181;3869588975;3721915768;3271181333;3416051880;3560922427;4533524121;4157689429;3781854737;3782142227;4004186342;4226230457;3556949669;3591995633;3627041596;3490194034;3843793665;4197393295;3874723986;3758531939;3642339892;3…
1032410404;1397179039;2002293200;2284530192;2566767184;2898146718;2944621393;2991096069;2762665955;2968476277;3174286599;3359154483;3467804185;3576453886;4159092776;3915361950;3671631124;3646509870;3959581816;4272653762;4406825721;4270321907;4133818093;3907488075;4191524200;4475560325;3682015104;3887818094;4093621083;3211947135;3622724234;4033501334;3480289774;3751236109;4022182444;4451661394;401…
1509608905;1993531285;2264736474;2569597695;2874458916;2484437413;2726799828;2969162242;3700664507;3309224541;2917784575;3877378994;3778361007;3679343020;4053173634;4188246326;4323319018;3959287456;3899328604;3839369752;4907248417;4433401357;3959554297;3308163308;3686508464;4064853619;3960588283;3557856458;3155124633;3521541689;3792616415;4063691141;3922193353;3991294649;4060395944;3556589631;330…
1215513211;1588785470;2080814115;2260411370;2440008625;2664190541;2653167492;2642144443;3348547079;3371585851;3394624624;3113560194;3168644750;3223729305;4004613314;3766386178;3528159043;3680765670;3875249668;4069733665;4459776245;4424282406;4388788567;4481039195;4299892032;4118744870;3588313072;3598546010;3608778947;4160025846;3981041712;3802057578;3825736691;3784152834;3742568978;3590973535;378…
341611955	8;613718169	5;1384367918;1900375939;2416383959;2431212823;2629221258;2827229694;2817025102;2968428649;3119832196;3203163010;3495216794;3787270577;4340987567;4157324627;3973661688;4171473679;4198573386;4225673094;4781147748;4263146419;3745145090;4348766939;4180985427;4013203915;4010290704;4005350065;4000409426;3882548491;3858899296;3835250100;3766017986;3762270153;3758522320;3829162014;3844202511;3859243008;3…
220119360	1;355541902	6;1274886782;1892692014;2510497245;2480093608;2717541710;2954989812;2875934109;3118181703;3360429297;3628802050;3755624697;3882447343;4044279226;4001438162;3958597098;3889791679;3862930751;3836069823;4186087757;4251093805;4316099854;3426467006;3806257950;4186048895;4126769519;4009421893;3892074266;3813501836;3468782553;3124063270;3893826369;3804472314;3715118259;3515982024;3398776069;3281570114;4…
1057670863;1527049957;2022076849;2453834213;2885591577;2540059001;2709686703;2879314405;3049898136;3338030869;3626163601;3697208826;3344134209;2991059592;3941424524;3951856211;3962287897;3790616703;3739750283;3688883862;4321248375;4035837546;3750426717;3726204574;4038041082;4349877591;4124237884;4274262346;4424286808;3854861084;3577326812;3299792539;3650755217;3759737298;3868719378;4216473157;397…
933747464	1;1121461997;2440667199;2499021326;2557375452;2808717031;2728188380;2647659730;2985234010;3313518660;3641803310;3480791352;3454973505;3429155658;4095398297;4235175203;4374952108;4210149104;3950651879;3691154655;3334740307;3458674412;3582608516;4187743057;4172535224;4157327392;3761181842;3996240172;4231298502;3507420293;3800320927;4093221561;3821247305;3667280258;3513313210;3417790330;3731038513;4…
163825496	3;419752153	9;1281900754;2166855356;3051809958;2561818226;2767336836;2972855446;2949802999;3276550642;3603298285;3458698416;3477221438;3495744460;4207705941;4059733257;3911760573;4117809377;4438695652;4759581926;4434796940;4040995193;3647193446;3782165761;3718141736;3654117711;3734063000;4026360163;4318657327;3561738203;3378760703;3195783202;3717703311;3792633584;3867563857;3947212144;3623864854;3300517565;3…
1851915213;2166302295;3366885880;3707910344;4048934807;3648771273;3435214998;3221658723;3295081056;3514981125;3734881193;3954740884;3470915045;2987089206;4424892036;4312475822;4200059607;3844802512;3660972664;3477142816;4204640341;4308734619;4412828897;3634720159;3585217675;3535715190;3527258537;3625751273;3724244009;4052448037;3893786370;3735124703;3970970883;3947806990;3924643097;4039173809;372…
524792222	8;752491042	9;1359359530;2075470716;2791581902;2660974732;2987058134;3313141537;2950718406;3435210853;3919703301;3830790660;3867208634;3903626607;4423194037;4055161448;3687128860;3534917565;3610581197;3686244828;4352965173;4031827935;3710690698;3920730735;3603506622;3286282510;3729315210;3938192945;4147070681;3263829876;3511838477;3759847078;3878235227;4013825768;4149416309;3594011709;3393440865;3192870021;3…
314596446	5;612891755	9;1759735511;2583930510;3408125508;2839038737;3056666412;3274294087;2801032394;3256179139;3711325883;3243552475;3585748041;3927943607;4155682765;4173837136;4191991507;3678074079;3673250374;3668426668;3374253270;3422812312;3471371355;3544580850;3770215216;3995849583;3569241454;3737453082;3905664710;4368410348;4454373919;4540337490;3438447697;3722554564;4006661430;3527032606;3796191241;4065349875;3…
926304038	7;1006969779;2285664644;3153287297;4020909951;3137535266;3089307111;3041078956;3257328200;3184870212;3112412223;3233066590;3431815024;3630563458;4494163554;3997396556;3500629559;4303387840;4391791113;4480194387;4234947876;4073584652;3912221427;3423503107;3878475978;4333448848;3444985688;3427314695;3409643702;4021469823;3675844582;3330219341;4314599612;4213420842;4112242073;3450170734;3536738718;3…
1141142169;1284073631;2062538397;2802792377;3543046358;3078537787;3227642420;3376747053;3264629865;3400043136;3535456408;3941830548;3775172672;3608514796;3999776159;3859026065;3718275971;3846192715;3727592010;3608991304;3992588583;4437958725;4883328866;3699511206;3800625639;3901740071;3996335710;4024147139;4051958568;3748909970;3937135738;4125361505;4485123515;4081347959;3677572403;3695062028;362…
219439837	5;312527195	6;1290725787;1870444493;2450163200;2697368750;2662171023;2626973296;2993988121;2996601119;2999214118;3494679208;3774134716;4053590225;4103045715;3858191871;3613338027;3788330045;4037064904;4285799763;4231641147;4206851954;4182062761;4101965259;4185173797;4268382336;4814771597;4489821923;4164872249;3912014000;4068599152;4225184304;3753780277;3644988666;3536197056;4093848573;3669944985;3246041398;3…
227513193	4;406785545;1299468127;2282840683;3266213240;2859573879;2832439403;2805304927;3091545453;3103591405;3115637358;3608067286;3708881796;3809696306;4921775982;4550609753;4179443524;4581596880;3983796897;3385996915;4377648596;4352370517;4327092439;3523660721;3809565478;4095470235;3924014687;3847191719;3770368751;4070476981;3847509015;3624541048;2938535193;3243870080;3549204967;3406383960;3813074372;42…
246589929	2;636426719	8;1597449987;2087676592;2577903197;2862586864;2804784271;2746981677;2538580364;2785516619;3032452873;3848975231;3359002575;2869029918;3708024451;3954113196;4200201941;4107690303;4187239044;4266787786;4067991849;4084238597;4100485344;3761273438;3838165226;3915057015;4116464621;4192343577;4268222534;3621391271;3335890426;3050389581;3535094379;3599527427;3663960476;4084251627;4067946638;4051641648;3…
328843888	7;601209313	3;1610549763;2323049929;3035550094;2615659503;2883367348;3151075193;2866304616;3138301721;3410298825;2828446004;2987399792;3146353579;4465866944;4002986768;3540106592;3785260676;3821204286;3857147896;3659245649;3866449536;4073653423;3935766962;3736832896;3537898831;3957853026;3772912248;3587971471;3886543549;4211912214;4537280879;3880793511;3743708459;3606623407;3815568071;3777372919;3739177767;3…
498157535	7;697145386	9;1841588233;2301594619;2761601006;2398894735;2678933024;2958971312;3030509941;3351895421;3673280902;3321422099;3678012479;4034602859;3908227334;3883153919;3858080504;3148820044;3387181495;3625542945;4575837702;4099235790;3622633878;4141053533;4041665652;3942277772;3340214471;3538784471;3737354470;3866334376;3833833753;3801333131;3801595413;4066147421;4330699428;3264904340;3470185568;3675466795;3…
1322353785;1782183450;2190746256;2349101485;2507456715;2893416037;2796533328;2699650618;2959180686;3161848195;3364515703;3534612047;3534889714;3535167382;4388357148;3952733650;3517110153;4030452084;3776608283;3522764483;4014053312;3893964845;3773876378;3950360285;3929247465;3908134646;3928692151;4344027349;4759362547;4217624612;3795091654;3372558696;3758326007;3485496130;3212666254;3895249057;364…
409475308	6;434470078	6;1199539820;1920037540;2640535260;2743390408;3043762900;3344135392;2840334021;3194277459;3548220896;3282591254;3516301365;3750011477;4137182579;3954165251;3771147924;4082578300;4064097858;4045617417;3903282815;3856593073;3809903331;3818596439;4221895150;4625193862;3911156474;3722409802;3533663130;3585751871;3587433199;3589114527;3724148897;3807673618;3891198340;3665046782;3832811184;4000575586;3…
1113464408;1389342745;2729699276;3171515031;3613330786;3042272115;3291947961;3541623807;3502911208;3545002294;3587093381;3551346482;3866367638;4181388794;4014896926;4034443334;4053989742;4384695984;4024912771;3665129558;4176259828;4022896122;3869532415;4377959940;3756155819;3134351698;3653957623;3744621992;3835286361;3989427051;4039305084;4089183116;3834786927;3979331245;4123875564;3438223307;369…
261908426;579829290	5;1872936512;2482882034;3092827555;2397629052;2902435886;3407242720;3314393673;3503041786;3691689898;3337438368;3433298854;3529159339;3757784549;3857529934;3957275319;4036267099;4129057804;4221848509;4466838982;4490479554;4514120125;3680468541;4016991279;4353514017;4202716186;4139410776;4076105366;4057754212;3630788219;3203822225;4198752818;3946549747;3694346676;3989322764;3807370914;3625419063;4…
776095512	1;1077192871;2371798851;2787926123;3204053395;2627772627;3047129022;3466485417;3015022327;3126222732;3237423137;3484488565;3421643218;3358797871;4540452172;4259133007;3977813841;3922160582;4062807737;4203454892;3640402015;4014162946;4387923878;3893563340;3951544151;4009524963;3986763841;3958303042;3929842243;3938258658;3855381103;3772503549;3586160971;3705163455;3824165940;3909377902;3590519965;3…
569964163	7;815124468	2;2125662202;2519729702;2913797201;2527369872;2759831403;2992292934;3245212512;3217959524;3190706536;3832656102;3871511144;3910366185;4199470244;4102439511;4005408778;3457765724;3355201224;3252636725;3907079393;4202767330;4498455268;4336524265;4020063150;3703602036;4135223817;4030999106;3926774396;4025644250;4199727631;4373811012;3929012860;3667074873;3405136885;4266523618;4261804451;4257085283;4…
502248651	6;679255784	6;1883855746;2386578759;2889301772;2455829847;2720744585;2985659322;2892566194;3239759667;3586953140;3105032650;3339623851;3574215051;4060998622;3833656128;3606313634;3839096492;3705102041;3571107590;3856567952;3865868698;3875169443;3610251453;3772322005;3934392557;4050967273;3860567505;3670167737;3584634734;3699263595;3813892456;4129631443;3844473858;3559316273;3985348295;3955053364;3924758432;3…
114786249	2;315133527	7;1555539348;2023590219;2491641091;2438572862;2632492634;2826412406;3402731848;3198344389;2993956930;3600248027;3583332696;3566417366;4277682871;4118562296;3959441720;4522242921;4325979503;4129716084;4556410322;4009552928;3462695535;4285468216;4075116600;3864764984;3580084677;3332584996;3085085315;4047180519;4009207798;3971235076;4052695926;3776908877;3501121827;3864921742;3928368496;3991815250;3…
261828057	4;1148702735;3752582217;3327472174;2902362130;3281798920;3226598029;3171397139;3578896589;3319366173;3059835758;3844573424;3888755390;3932937357;4083135484;4165701591;4248267698;3844522703;3889002988;3933483272;3604363634;3534295890;3464228146;3453241874;3502377510;3551513146;3841671405;3896180317;3950689228;3779654187;3882779551;3985904915;4013901419;4042861255;4071821091;3566315144;3556199029;3…
966219761	7;1349652708;2730241766;2661197105;2592152445;2808396834;2839829606;2871262378;2879695853;3341134494;3802573136;3204967490;3599665762;3994364034;4843721289;4318283697;3792846105;3503644867;3652760967;3801877067;3882677132;4185941464;4489205795;4579619665;4237563712;3895507758;4134614599;4414105983;4693597367;3837661981;3812773062;3787884143;3811956305;3935904006;4059851708;4272578278;3979100303;3…
260990282	8;595133591;1531155326;2235202161;2939248996;2863339011;3016389505;3169439999;2989166151;3399879083;3810592016;3472556965;3639873387;3807189808;4840835414;4395057447;3949279479;3961623945;3872712713;3783801481;4224331613;4117496213;4010660813;4011528266;4029006453;4046484640;3769414917;3941449385;4113483853;4424960643;4006658547;3588356451;3670710821;3778814516;3886918211;3264617691;3787113775;43…
523786981	3;869448927	9;2466140425;2589865887;2713591350;3198232874;3199340688;3200448502;3182184183;3349080052;3515975921;3618947452;3894492096;4170036739;4767232799;4402213885;4037194972;3480182965;3720104786;3960026608;4954680648;4341023601;3727366554;4341504859;4103862395;3866219931;3955996028;4035050969;4114105910;4321522114;3773651414;3225780714;3831308045;3754294794;3677281542;3912467226;3787257047;3662046868;3…
