# Supplementary material for: Organotypic culture of human brain explants as a preclinical model for AI-driven antiviral studies
Source: EMBO Mol Med. 2024 Mar 12;16(4):1004–26. doi: 10.1038/s44321-024-00039-9 (PMC11018746; doi:10.1038/s44321-024-00039-9)
Supplement: Supplementary file 5 — Source Data Fig. 3 [file 44321_2024_39_MOESM5_ESM.zip › Figure 3/3F 3G 3I/Data source 3F/Figure 3F Slice 1_Slice 2_Slice 3.csv]

0;1;2;3;4;5;6;7;8;9;10;11;12;13;14;15;16;17;18;19;20;21;22;23;24;25;26;27;28;29;30;31;32;33;34;35;36;37;38;39;40;41;42;43;44;45;46;47;48;49;50;51;52;53;54;55;56;57;58;59;60;61;62;63;64;65;66;67;68;69;70;71;72;73;74;75;76;77;78;79;80;81;82;83;84;85;86;87;88;89;90;91;92;93;94;95;96;97;98;99;100;101;102;103;104;105;106;107;108;109;110;111;112;113;114;115;116;117;118;119;120;121;122;123;124;125;126;1…
825945149;1089668868;1790920272;2368968300;2947016328;3174788291;3071068551;2967348810;3745119098;3716442621;3687766144;3658944739;3430827143;3202709546;3665658887;3916474792;4167290697;3794450668;4056221143;4317991617;3626325209;3691974615;3757624021;3780407575;3975800751;4171193927;4476716773;3982636488;3488556203;3338912660;3673633637;4008354614;3833502778;3668293405;3503084031;3966253980;3762…	6;1197065952;1186561425;Slice 1
353888249	1;400903938	1;1769476446;2545666099;3321855751;3306225684;3469100096;3631974509;3434626201;3384883221;3335140241;3634223277;3859894368;4085565460;3634541738;4115712188;4596882637;3899508122;3966899073;4034290023;3663732019;4025507321;4387282624;3883367560;3975226153;4067084747;3962002182;4085597445;4209192709;4597045477;4388439923;4179834368;4014595477;3746914572;3479233668;4070710933;3918174393;3765637853;3…	3;1004698847;1012619779;1041254133;1205382418;1099924537;Slice 1
128830564	7;274246478	2;1096470597;2128678297;3160885997;3143966247;3658228403;4172490558;3227251461;3430841051;3634430641;3610382837;3826900982;4043419126;4092019641;4079538270;4067056899;4407856000;4082114555;3756373110;4051948167;3862637669;3673327172;3946027708;3985431137;4024834566;3674224727;3934860135;4195495543;4176629459;4232868256;4289107052;4392966638;4156120995;3919275351;3866947774;4168095068;4469242362;4…	5;996765653	6;1090259934;1187832423;1072080141;1206311777;1044578039;1236596658;1112196704;872594282;Slice 1
653545684	4;748248850	1;1248567284;2384137892;3519708499;3194601952;3431673920;3668745889;3717224837;3808059965;3898895094;4073800668;4052018907;4030237146;4293076762;4602827270;4912577779;4094261122;3822198128;3550135134;4329719510;4125096751;3920473991;3689227967;3799870274;3910512582;3899240548;3948863638;3998486727;3950032689;4171494508;4392956328;3949888522;3768155762;3586423002;4423225008;4118605476;3813985945;4…	9;1335953939;1176010887;1263868473;1315934945;1065339040;1250069144;1206304273;1089494658;1291587799;1284192319;1144839047;1119915851;1163206416;1156174236;Slice 1
248125427	2;512671194	7;2210874515;2666098247;3121321980;3017792620;3240617569;3463442518;3523897928;3735647289;3947396649;3371571344;3954609036;4537646727;4426374751;4049850765;3673326780;4664629765;4421785807;4178941850;4216234827;4308002067;4399769306;4425518854;4335844775;4246170695;4598878229;4592788507;4586698786;4154984214;3956896738;3758809262;4463513762;4394184329;4324854896;4090499860;4063928059;4037356259;4…	3;1202582581;1137118532;1135147809;1132821649;1093521516;1079684768;1193753669;991163024	5;Slice 1
683916870	8;852906906	2;1202468562;2075074528;2947680494;2942832174;3223278055;3503723936;2983571983;3311233158;3638894332;3909695059;3836888231;3764081404;3897094954;3912988191;3928881427;4252069587;4181166322;4110263058;4162481684;4147150525;4131819367;4763169709;4349337677;3935505645;4138081376;4008696731;3879312086;3819656153;3749735980;3679815806;3989666530;3722123796;3454581061;3864736381;4079971960;4295207540;4…	1;1172461196;1303281749;1208571847;1068780784;1026710287;1176165366;1279080863;1108374401;1161033472;919149110	8;Slice 1
649553780	1;799190384	4;1798962970;2460729359;3122495749;2896748095;3129032011;3361315927;3147407360;3322603751;3497800143;3639970518;3636928428;3633886338;3469043054;3554972518;3640901981;3797917385;4131338938;4464760491;4684185141;4427971273;4171757405;3766189752;3988651624;4211113496;4639535751;4176050684;3712565616;4245854900;4072982017;3900109134;4167315548;4138148412;4108981276;3292423086;3513332064;3734241042;3…	4;1119701338;1108228588;1157075977;Slice 1
417894339	2;578024046	6;1024760503;2001762011;2978763520;2696558800;2960333968;3224109135;3107681679;3325291474;3542901269;3253157717;3676788035;4100418352;3956746628;3822507665;3688268701;4328942056;4331772976;4334603896;3727449483;3888475710;4049501938;3982838649;3833762299;3684685949;3964062174;3863544999;3763027824;4092971944;3929385601;3765799258;4247788285;4009677524;3771566763;3371537126;3815336596;4259136066;3…	1;1079284047;1123044965;1038868506;1029444431;1111682805;1091329547;1010837814;1366392145;1309505042;Slice 1
240189611	5;305549553	1;1136117051;1889383527;2642650002;3011246571;3260326386;3509406201;3087947814;3352758266;3617568718;3584144554;3940623451;4297102347;3724580158;3730873293;3737166429;3781859490;3904284404;4026709318;3836624920;3721569514;3606514109;3878043013;3927763067;3977483122;3987823030;3896829939;3805836847;3244144338;3613652621;3983160904;3764098106;3592937720;3421777333;4511724717;4147326434;3782928152;3…
393322696	6;483288197	6;1095366717;2004985888;2914605059;2903495827;2979452581;3055409335;3425257986;3465639509;3506021031;3928112413;3501338072;3074563730;3598576843;3480128130;3361679416;3916811192;3477891192;3038971193;3552424771;3566085554;3579746337;4408290594;3823496825;3238703056;4444647467;4256005929;4067364390;3915969195;3724950165;3533931134;4497131638;4317306170;4137480701;3692821742;4000092840;4307363938;3…	9;1060910569;1250224777;930468902	1;1044442350;1037681347;Slice 1
1251657076;1416696104;1853289362;2482390349;3111491337;3013397800;3173601019;3333804238;3153699266;3350089573;3546479879;3757530095;3524284412;3291038728;3704902679;4009042109;4313181540;4611891307;4597841154;4583791000;3901195137;3900923790;3900652444;4225158306;4052368485;3879578665;3890433149;4166097713;4441762277;4367986728;4185332599;4002678469;3800360518;4081935261;4363510004;4437000929;400…
475906001	2;558655974	7;1683714995;2225651621;2767588247;2567206588;3004094861;3440983134;3101216328;3113705132;3126193937;3553101931;3560642836;3568183741;3408056073;3784064543;4160073014;4215871757;4157748831;4099625905;3483444251;3728082573;3972720894;3662000575;3734145050;3806289525;4115880182;3964992249;3814104315;4150358634;3924308397;3698258161;3881569961;4187008183;4492446405;3797916940;3962153814;4126390689;3…
171888119;329550856	4;1206178754;1868958344;2531737935;3014714113;3142650154;3270586195;3154181989;3486697350;3819212710;3945413660;3873388959;3801364257;3551167026;3796493563;4041820101;4264074906;4152493324;4040911742;3717425936;3905490040;4093554143;4364922199;4125459208;3885996217;4521673208;4161029608;3800386009;3573855065;3633350745;3692846425;3602193912;3585511263;3568828614;3896801170;3945140857;3993480544;4…	8;1207737351;1075120428;1257270008;1288600612;1044818794;1245666600;1167744766;1516296583;1115178351;1154973187;1079189850;1205848849;1296730363;1104433686;1232900783;1216391820;1126935409;Slice 1
587718100	6;711239224	2;1280679287;1821737749;2362796212;2788870454;3058214261;3327558068;3613067831;3464210883;3315353935;3493206383;3464256546;3435306709;4027394382;4116482334;4205570286;4711007872;4293295492;3875583113;3915935480;3802210013;3688484546;4221045806;4056832440;3892619074;4084748086;4035397948;3986047809;3975187089;3764379535;3553571981;4282899749;4265206199;4247512650;2903298653;3288991195;3674683738;4…	6;1025614611;Slice 1
430166667	2;571251497	4;1389114929;1995426128;2601737327;3033404555;2989625826;2945847096;3225874597;3246740510;3267606423;3442767190;3381320657;3319874124;4042543398;4162645660;4282747921;4338666965;3958465009;3578263052;3994019557;3808900098;3623780639;3668601486;3972839698;4277077910;3803349126;3692713174;3582077223;4107736749;4124538369;4141339989;4293657941;4039463486;3785269030;4421712088;4057210807;3692709526;4…	2;966458936;990938020	1;1195533497;940606479	4;1130747938;1097884057;1244494275;1124464078;1130567668;Slice 1
301783898	7;407902905	1;2044454869;2334726458;2624998048;2896383179;2913097858;2929812536;2776169205;3089571988;3402974770;3454885063;3654415650;3853946237;3590452206;3702441225;3814430243;4304901939;3972945910;3640989882;3967347184;3990210007;4013072831;3673547961;4062775838;4452003715;4424205390;4095790072;3767374754;3892635736;3988162625;4083689515;4089512792;4055481565;4021450338;4181617505;4097179566;4012741628;3…
294706219	6;312721298	4;781916644	7;1697136567;2612356489;2967289371;3171661796;3376034220;3184873551;3106798099;3028722647;3599273099;3723957421;3848641743;3566631651;3532731559;3498831467;3768831865;3948582991;4128334117;4340592978;4041915532;3743238086;4441589648;4314145398;4186701148;3744604113;4008372363;4272140614;3446988793;3632393100;3817797407;3824237346;3666433189;3508629031;3664675188;3723314165;3781953141;4083910866;4…	8;1000336125;1149567083;Slice 1
252032539	9;340167554	8;885972287	1;1841643762;2797315237;2814531670;2992836484;3171141298;3155401029;3322330518;3489260007;3580228156;3727172678;3874117200;3071505559;3230272849;3389040139;3822336060;3776571175;3730806290;3792505782;3616728988;3440952194;3916439294;3841634186;3766829078;4001972010;3721590745;3441209480;3808223418;3906532563;4004841708;4166435795;4362198936;4557962076;3360655534;4044329230;4728002927;3975157372;4…	4;1076028843;1302166509;1184571835;1128817152;1111363102;1202360129;1059509226;1106739289;1017333322;1107726742;1120682134;1228436453;1203318418;1050535594;1138833145;Slice 1
365363110;717284150	1;2102048691;2551822960;3001597228;3005668297;3121456792;3237245286;3297630643;3510668193;3723705743;3745400679;3638485739;3531570800;3777391065;3590847485;3404303906;4153485153;4153437477;4153389800;3894909671;4273745367;4652581063;4291693990;4034637813;3777581635;4253069624;4199192100;4145314577;3798470436;3900599017;4002727599;4022978479;4081565066;4140151652;4249735497;4080555781;3911376064;4…	8;1290225851;1208450555;1076378314;958013392	2;Slice 1
138835163;233951803	3;940377080	7;1932560723;2924744366;2623783974;3016397626;3409011277;2910522672;3165065655;3419608639;2809899313;3407769985;4005640657;3333246529;3606392467;3879538406;3987713896;3838894767;3690075637;3510807605;3637677975;3764548345;3988158081;4217932141;4447706201;4004988133;3674517560;3344046986;3759141713;3972140955;4185140198;4057457321;4125757614;4194057908;4233297879;4130001111;4026704342;4175818823;4…	8;Slice 1
377826734	3;488999810	8;1425099051;1981604563;2538110075;2824833280;2943244371;3061655461;3068943455;3426590683;3784237910;3234989902;3785583456;4336177010;3636745419;3937599165;4238452911;3616369627;3982498309;4348626990;4273626574;3988533171;3703439768;4234976217;4077698026;3920419835;4646331483;4406969120;4167606758;4183628323;4183767275;4183906227;3625030777;3538745341;3452459906;3484056941;3902497490;4320938038;3…
324609646	6;424955029;1416417498;1993794792;2571172086;2783950049;2919387514;3054824980;3221088322;3529908844;3838729366;3476952107;3490590386;3504228665;4026909085;3923408401;3819907716;3212546110;3523101398;3833656685;3782393992;3965610446;4148826900;4025329720;4200112029;4374894338;3533816138;3971425826;4409035513;3468928166;3871776325;4274624483;3930525653;3718691856;3506858058;3882934795;3939798913;39…	4;1214108571;1332374732;1131142837;1179750725;1019070993;1129928121;961811775	2;1064456631;1090276602;1210996191;1204492914;1397743463;Slice 1
283256266	1;436939880	9;902720335	5;1682712942;2462705549;2583115652;2844621858;3106128065;3338674196;3164056161;2989438126;3265755439;3533105878;3800456316;3963885136;3834637078;3705389019;3934554796;3938435523;3942316250;4141483314;4110766171;4080049028;3547979801;3783403884;4018827966;3380984189;3668624010;3956263830;3420901517;3814235334;4207569151;3700432328;3767367147;3834301966;3889422072;4040839467;4192256861;4001704323;3…	8;1402935602;1218015088;1049625078;1341826387;1068297843;1022588680;1205290256;1017967236;1233565211;1137465418;1109190059;Slice 1
662912083	3;812830170;1682149500;2192645354;2703141207;3026335253;2902203651;2778072048;3004321311;3102721266;3201121220;3808956732;3789176998;3769397263;3521246819;3631185955;3741125091;4037777374;3834383535;3630989696;4403055789;4063165726;3723275663;3672999357;3686593611;3700187866;3963987948;3952566761;3941145574;3523618349;3633149197;3742680046;3580657212;3617115623;3653574034;3798454362;3923911503;40…	5;1003597271;1210148258;1284225196;Slice 1
345800846	9;352218855;1078875263;2043714407;3008553551;2769734448;3132598008;3495461569;3272663074;3459541285;3646419496;3507414973;3711056885;3914698797;3833431997;3949206848;4064981699;3763039644;4102718799;4442397954;3914595275;3871457412;3828319548;3501479861;3803753571;4106027280;4639769073;4517062031;4394354988;3821849062;3835953834;3850058605;4197661000;4031147604;3864634207;3611148941;3736714883;38…	6;1150065772;1010994532;1072702933;1114488950;1189392622;1147446926;1055778516;919585493	2;1158755298;1045286395;1207882140;1153977550;1182682727;Slice 1
579622658;786781686	4;1286626751;1903408278;2520189805;2695873694;2895637744;3095401793;3370885920;3311245265;3251604610;3501225680;3625551484;3749877287;3088431960;3423961993;3759492025;4001916059;3977814734;3953713409;4154626991;3894767053;3634907114;3560177998;3833003512;4105829026;4231353457;3687148619;3142943782;4213402042;3999475360;3785548679;4895745327;4510303400;4124861474;3586243326;3716634185;3847025043;4…	9;1201971752;1190730435;1164451719;1112216648;1404991741;923717930	6;1038321748;1098974486;1119011207;Slice 1
512302437	4;629996340	1;1137005065;1979687207;2822369348;3045745238;3101526451;3157307664;3378752120;3543510536;3708268953;3912609278;3880558909;3848508540;3967987896;3873568678;3779149461;3812079397;3657710635;3503341872;3400250298;3579881193;3759512088;4088070740;4241876156;4395681573;3516924891;3716331407;3915737922;4301401733;4529814734;4758227735;4110573879;4076837050;4043100221;4239514774;4035926356;3832337939;3…	6;1209837395;1041697780;1223237262;1054487828;865868526	5;1093397189;1175723798;1145635801;1115781667;1091532516;1024627341;Slice 1
110317050	7;163914118	4;830783537	8;1577786429;2324789320;2668182709;2740757400;2813332091;3107710448;3320320361;3532930274;3692127827;3819751144;3947374462;3862779094;3992316134;4121853174;3576700023;3902126484;4227552946;4210706738;3906395784;3602084830;3669991972;3783715993;3897440014;3704947881;3987158768;4269369656;4016036311;3847306955;3678577599;4186820744;4238298836;4289776927;4203589813;3997846741;3792103668;4011670820;4…
137268014	5;217784594	8;870024450	1;1839087803;2808151156;2796639028;3118591906;3440544784;3485122666;3452242574;3419362481;3293296938;3632176395;3971055853;3758942116;3792581407;3826220697;5157635074;4411845136;3666055199;3985758809;3949932689;3914106568;3833504466;3815012988;3796521510;4631353279;4514548286;4397743294;3737991480;3726351592;3714711704;3638366912;3758483242;3878599572;4014466952;4136949913;4259432873;4026658426;4…	3;1284842970;1327239987;1162463003;1080908297;1160266151;1203713403;Slice 1
101279150	1;239154271	4;849069178	4;1664052943;2479036708;2676553249;2939573942;3202594636;3392208838;3495021369;3597833899;3894307431;3755444700;3616581968;3444226757;3760953499;4077680240;3815379784;3644443642;3473507500;4065741752;3903745268;3741748784;3974358248;3917490187;3860622127;4145038763;3984736524;3824434285;4636554364;4311501112;3986447859;4322829741;3972538356;3622246972;4247567145;4207222310;4166877475;3855082975;3…	7;1144665817;1044671839;1011380243;1154868997;1317112762;1095018247;987443926	3;Slice 1
303658320	4;345293644	4;1005712975;1982349675;2958986375;2951028715;3164897043;3378765371;3368065046;3716073413;4064081780;3882914525;3854111076;3825307628;4282320619;4442350207;4602379795;4379223930;4299930375;4220636821;4303060463;4200312139;4097563815;5232308836;4916855374;4601401912;4690573375;4429289756;4168006137;4892727156;4609305336;4325883517;3900464307;4291227630;4681990954;3827862459;4205156282;4582450105;3…
602981010	3;701537494	9;1057659982;1968592357;2879524732;2945029039;3263745477;3582461915;3422086479;3587874467;3753662454;4060069115;4105060344;4150051573;3979172600;4047664080;4116155560;3674619429;4144543377;4614467325;4418035830;4226013731;4033991633;4378889854;4157524977;3936160101;4712914383;4422165021;4131415659;4252631222;4175614375;4098597529;3525038809;4060093904;4595148999;4015174838;4236182486;4457190134;4…
170420180;245729077	7;895978333	7;1858523675;2821069017;2920772343;3067456672;3214141001;3404948951;3818447453;4231945955;3919737001;4305507885;4691278769;4551535980;4489327451;4427118922;4680775372;4446549216;4212323060;4489999094;4393280890;4296562686;4707253521;4586598845;4465944169;4111817957;4384236569;4656655181;4756697907;4694344994;4631992081;4132515930;4223066937;4313617943;4523979228;4568484376;4612989524;3912639302;4…
272330995	4;421730987	6;1323976516;2192009926;3060043335;2753707997;3190653512;3627599026;3520225515;3559863659;3599501803;4259959054;4297160328;4334361603;4124131253;4054187096;3984242939;4348650201;4012534724;3676419247;4999346539;4502388391;4005430242;4327634290;4556957942;4786281594;3693154239;3881720854;4070287469;4180870660;4265347005;4349823351;4508911438;4176715957;3844520477;4566488725;4315576221;4064663718;3…	4;1436120125;1329046888;1351662285;1333847243;1075453630;1449426908;1298686574;1286091338;1202590769;1278723264;1179461486;1111384384;1240974126;1098850409;1388278705;1021564131;1243438493;1198122591;1099121626;1028066954;969643837	8;1121005676;1301296493;1136303277;1067364216;1030336392;1232248902;Slice 1
75315333	08;146237074	7;1109048867;1957938746;2806828625;3134356500;3302541502;3470726504;3816725897;3904568420;3992410943;4062255376;4108493548;4154731720;4946154228;4386962552;3827770876;4485618897;4378878689;4272138481;4616541491;4423520909;4230500326;4765316320;4389845882;4014375443;4857516069;4583886384;4310256698;4321902316;4211364003;4100825690;4148511844;4039178068;3929844292;4146591249;4183929220;4221267191;3…
174676302	4;303481785	6;879917720	8;1928808986;2977700251;3014858426;2954280368;2893702311;3276067463;3694228132;4112388801;4342622549;4200852484;4059082418;3622876458;3795604572;3968332686;4170540424;3989303418;3808066412;4498460381;4296235640;4094010899;3855990148;3979975249;4103960350;4489125016;4302345988;4115566959;4788056485;4606510723;4424964961;3352885946;3746987867;4141089789;4094458935;4128985127;4163511320;4270887604;4…
251046694	8;397834104	8;787168940	4;1709388164;2631607388;2599041594;2961602050;3324162506;4129616498;3899585319;3669554140;3567802028;3846987279;4126172531;4359291338;4416753743;4474216149;3495486596;3925808120;4356129644;3759668333;4128562733;4497457133;3519174945;4302387379;5085599812;4619359041;4373817142;4128275243;4058087011;4092304619;4126522227;3685062123;3677076726;3669091329;3889425147;3731398010;3573370873;3549089881;3…	7;1197786604;1011416948;1207976856;1197052102;Slice 1
227670243	7;387877242	6;1491179460;2191554909;2891930357;2866318150;2893776776;2921235402;3469231306;3921246923;4373262540;3768215370;4186669423;4605123475;3918470713;4578051443;5237632174;4004273191;4172595839;4340918486;4755324134;4382474049;4009623963;4021685939;4269156953;4516627967;3872589545;4098053739;4323517933;3879070962;3897053021;3915035079;4171881321;4180380201;4188879082;4150368537;4447453020;4744537504;4…	1;1274318604;Slice 1
172952318	8;277221793	1;720444768	5;1787091277;2853737786;2923148088;3218277872;3513407655;3491918444;3488480402;3485042361;3624908135;3536104191;3447300247;3853393373;4107172064;4360950756;4317170777;4640139606;4963108435;4054306417;4170288254;4286270091;3951652670;4454401172;4957149673;3973852769;4292732988;4611613207;4376010125;4104552314;3833094503;4072422688;4299928059;4527433429;4543902915;4643492553;4743082192;4119410646;4…
86252574	97;159028209;835155987	7;1755745728;2676335468;2617029487;3141760538;3666491588;3247314514;3586025034;3924735554;4141938303;4328260894;4514583486;4550200262;4351604703;4153009143;4535820496;4691376802;4846933108;4473168910;4516603609;4560038308;4585633196;4682867468;4780101741;3739419257;4022137107;4304854957;4246220850;4425043706;4603866563;4004584124;4202007520;4399430915;4442333071;4330657003;4218980935;4305107297;4…	8;1116434044;1061736311;1213203040;1360380279;1261142957;1134775574;1000205619;1285872291;1122088605;1236535570;1183910817;1089902818;1258295244;1206989725;1085743706;1050521024;1272341999;Slice 1
545052663	2;614103727	3;1181918311;1910237038;2638555765;2707777679;2938397200;3169016721;3113216355;3518613868;3924011381;3744994155;3857026816;3969059478;4340965211;4367588146;4394211082;4323217617;4291561521;4259905424;4359290212;4082430002;3805569791;3888851011;3880015736;3871180461;4435296825;4248829796;4062362767;3764824505;3732404611;3699984718;4374228003;3995558275;3616888548;4153434446;4117008933;4080583420;4…	4;Slice 1
677652439	8;876748366	3;1006658315;2117933710;3229209105;2983650267;3164258757;3344867247;3632403252;3594592793;3556782334;4156735543;4222999458;4289263373;4058799347;4048563386;4038327424;4667392634;4676244863;4685097092;4825208839;4321038780;3816868720;4197361721;4335909399;4474457077;3964850705;4202220618;4439590530;4702942876;4646799601;4590656326;3788235070;3849484469;3910733867;4344906781;4112009743;3879112706;4…	7;1133681562;1233560502;Slice 1
719768007	6;876480433	2;1512968879;2028690523;2544412167;2882362031;3047624529;3212887026;3928847265;3888363285;3847879306;3639143484;3681935433;3724727381;4007456329;4041529083;4075601838;4220911495;4336611331;4452311166;4092343456;4139355685;4186367915;4791700723;4459529487;4127358251;3931520606;4169652203;4407783799;3693865682;4316428389;4938991095;4180838754;4280730555;4380622357;4445516987;4675143536;4904770085;3…
1082801214;1315995015;2376043329;2809020777;3241998226;3427379083;3410293211;3393207340;3327431847;3480122494;3632813141;3827826202;3992038738;4156251273;4113928089;4350862073;4587796057;4381519030;4147161892;3912804753;4792757311;4691387473;4590017636;4004639561;4135291809;4265944057;3846002592;3897728539;3949454486;5022844282;4835272950;4647701618;3883561493;3965016735;4046471978;3573160694;360…
1244163019;1473021727;2800261644;2990340469;3180419294;2825629427;2940176460;3054723494;3191275492;3508678187;3826080881;3245964224;3658061640;4070159056;3466550285;3833363721;4200177158;4271920880;4244416363;4216911847;4218121021;4037448738;3856776454;4538659502;4029039655;3519419808;4208474407;4150015546;4091556685;4022381686;3774184590;3525987493;4399954334;4558859670;4717765006;3950148087;401…	2;Slice 1
333313448	7;569227537	6;1091393864;1834744348;2578094832;2741608857;2826589887;2911570917;3106444575;3345476175;3584507775;3881497831;4148424714;4415351598;3738635420;4171308807;4603982193;3534000971;3872876727;4211752483;4486530822;4438761851;4390992881;4636402879;4593203757;4550004634;3954748051;4092166377;4229584703;4009328363;4088662612;4167996860;4432555484;3957868943;3483182402;4255373247;4402228931;4549084615;4…
150465144	4;218817606	1;1001367422;1784455686;2567543949;2606569970;2921791502;3237013034;3240806235;3313833776;3386861318;4193943860;3839206780;3484469699;4420354409;4540442076;4660529743;4128096705;4159703800;4191310895;4348082949;4280447044;4212811140;4743333944;4633094349;4522854755;3875470819;4070456772;4265442725;4151066377;4468006781;4784947186;3790798938;3790390312;3789981687;4251423258;4014386108;3777348957;4…	1;1292068671;1369595256;1232971060;1198647506;1194114180;1126973396;1056318826;1090894207;1271936610;1348593833;1230624974;1296294944;1194554990;1163959238;1111200580;1161232486;1266369451;1029978078;1094449536;1158151536;Slice 1
666195424	5;785960872	4;1286590319;1878185236;2469780154;2462717228;2876285924;3289854621;3308899070;3548262655;3787626240;3706124789;3468097840;3230070891;4147676943;4126355694;4105034444;4348592275;4115039565;3881486855;4261160001;3832613153;3404066305;4368033353;4171766098;3975498844;4727758173;4521109066;4314459959;4268823347;3954733078;3640642810;3978284387;3752284872;3526285357;3795302479;3987243868;4179185258;3…
1048504502;1245834912;2335330572;2627932796;2920535020;2826040310;3083289060;3340537810;2891581184;3156402138;3421223091;3198391881;3356998926;3515605970;3577138250;3846737748;4116337245;4773637700;4955568925;5137500151;4417847215;4237877297;4057907378;3985284790;4291898982;4598513173;3943894286;4069776526;4195658765;3722685520;3787651704;3852617889;3808109861;3740754212;3673398564;4325121542;441…
661252901	2;733065069	7;1286372038;2006502246;2726632454;3041966127;2923647404;2805328681;3227557047;3259706623;3291856198;3803762040;3713750102;3623738164;3897268643;4191474960;4485681277;4235559838;4082038753;3928517669;4335967679;4222306444;4108645210;4158366183;4064975185;3971584186;4371454367;4434626022;4497797677;4634459703;4529527053;4424594402;3767472299;3501047138;3234621976;4226884007;4327607295;4428330584;4…	6;1215117410;1386214508;1141638956;1101000457;1181482944;1233830018;1298380409;1083137847;1294931667;1142552458;933674796	5;1037861666;Slice 1
711751310	3;808775771	3;1001298823;1817653465;2634008106;2713561839;2946527497;3179493155;3555345361;3814910922;4074476483;3436677755;3595906486;3755135217;3553963217;3863547988;4173132760;4098281379;4110709459;4123137539;4787156558;4616752502;4446348445;4000204199;4053377060;4106549921;4185780195;4291992544;4398204893;4453546893;4480217921;4506888950;4028851737;4109274940;4189698142;3448507536;3893065044;4337622552;4…	8;1175042086;1081656198;1213527784;1294463229;1119182005;Slice 1
232350663	7;385629262	7;1058254215;1729485337;2400716459;2740268864;2891703294;3043137725;3109398782;3241313630;3373228478;3743192765;3726021647;3708850528;3094234553;3465756018;3837277484;3892169822;4117047633;4341925445;4337381507;4053178636;3768975764;3759738236;4326433773;4893129310;4013201845;3982446446;3951691048;4659334182;4230043779;3800753376;4345061666;4272084432;4199107198;3798914096;3733632375;3668350654;3…
115964658	3;527037183	9;1686885304;2087328608;2487771913;2808592281;2962484574;3116376866;3359493072;3483056286;3606619501;3731476112;3503573355;3275670597;3962699902;3949488477;3936277052;3333548492;3893402941;4453257390;4158111350;3930778541;3703445733;3891090518;4002908496;4114726474;4328394595;4102771354;3877148114;4311892166;4161791142;4011690117;3894362522;3619958300;3345554078;3337164674;3464901518;3592638362;3…	6;1161253884;Slice 1
233638621	4;486808505	8;1124389167;1730669059;2336948951;2801876299;2936191559;3070506819;3025659664;3554729654;4083799643;3228037547;3686425826;4144814105;4058469185;3881039526;3703609867;4381676440;4508410159;4635143878;4267294891;4278024447;4288754003;4121001427;4011381437;3901761447;4055247328;3818839249;3582431169;4042567907;3811855556;3581143206;3330975279;3990144827;4649314375;4493158240;4381241474;4269324709;3…
391074120	8;479531674	9;1640962658;2034179564;2427396470;2982610037;2785564164;2588518292;2978838210;3392793638;3806749067;3928906034;3653432934;3377959833;4491296588;4278444929;4065593270;4414138982;4517787967;4621436951;4286755935;4037900428;3789044921;4317045679;4269328083;4221610487;3382039878;4018900607;4655761335;3816040099;4217451625;4618863151;4069803099;4207065403;4344327707;3963429900;4101995664;4240561428;4…
738784280	6;835125467	3;1826420550;2379654290;2932888030;2676210920;3005390927;3334570934;3032465612;3127502671;3222539730;3480508232;3536336777;3592165322;3563216328;3978343795;4393471262;3661315246;3896635480;4131955714;4053105687;4247642171;4442178656;4545602848;4227231921;3908860993;4277149141;4023894269;3770639397;4178532662;4137502243;4096471825;4162406394;4260048716;4357691037;4021091213;3979503397;3937915580;3…
237690218	7;550645461;1624173565;2051234169;2478294773;2698171554;2925004362;3151837170;3050630696;3213140948;3375651200;3644867293;3859157147;4073447002;3570515983;3615436395;3660356807;3518216097;3561928527;3605640958;3671225912;3894868467;4118511023;3929587067;4021199530;4112811992;4270227241;4260782652;4251338063;4446384561;4526578854;4606773148;3681431667;3799714620;3917997572;3910145049;4335987911;47…
585623947	2;685528424	6;988689299;1826293518;2663897737;2538370526;2855618328;3172866129;3352201897;3406584665;3460967434;3813885432;3608140241;3402395050;4292762985;4359952519;4427142053;4024215452;4020420850;4016626248;3985396023;3986571217;3987746412;4158259964;4080865560;4003471156;3858015212;3968683098;4079350984;3483018692;3821361106;4159703520;4028920379;4190661055;4352401731;3690706924;3699454270;3708201617;41…
846226576	2;1064619534;1490085701;2297402101;3104718501;2832418611;3140805096;3449191580;3210045756;3775709476;4341373195;3155440497;3429129035;3702817573;3727600475;3942262560;4156924645;4555982613;4352742536;4149502459;4051091094;4115356185;4179621276;4425976171;4406655841;4387335512;3891411968;3928359223;3965306478;3542654480;3870448095;4198241710;3893283437;4127152907;4361022378;4165716189;4477013185;4…
488823899	7;579277474	8;1679380274;2241636185;2803892096;2465386938;2865014400;3264641863;3179508865;3257600143;3335691421;4074843902;3879823133;3684802363;3879017009;3996852419;4114687829;4360302022;4425424486;4490546949;3713559979;3817289840;3921019701;3876163460;4114676421;4353189381;5089032965;4673825959;4258618953;3634366849;3972202042;4310037235;4223631015;4130053939;4036476863;3968356957;3875917858;3783478760;3…
322117711	7;408687498	5;1084859415;1692131392;2299403369;2590665679;2775882363;2961099047;2899951497;3221073125;3542194754;3408240882;3488693931;3569146979;3534272612;3601470370;3668668129;3651672235;3683963930;3716255624;3507190802;3873057115;4238923428;3852974306;3748001938;3643029570;3557439943;3694322702;3831205460;3957405483;3842561708;3727717933;3930526299;4032189365;4133852432;3979953654;3788500066;3597046478;3…	1;1097364748;1218629005;1076441133;1319305792;949330959	6;1089774556;987832266	3;1150755768;Slice 1
168248365	2;375495954	5;1085934123;1775060022;2464185921;2424252586;2818161308;3212070030;2787664514;3247086599;3706508684;3563932217;3592564371;3621196525;3997835544;4017419427;4037003310;3900401312;3577471615;3254541918;4566058122;4197214813;3828371504;3768375546;3801522147;3834668747;3418751682;3835078867;4251406052;3812348347;3996617110;4180885873;4117252621;3765684966;3414117311;3785119351;4040256081;4295392810;3…
458229826	6;598594044	6;1163189838;1851608255;2540026673;2707391730;2962329084;3217266437;3134439703;3385417922;3636396142;3360544067;3566336762;3772129458;3600859867;3667601081;3734342294;3747955312;4203916669;4659878025;4003105342;3989741854;3976378366;4588370206;4559909257;4531448307;3879458833;3696042103;3512625373;4292116021;4452633382;4613150742;3552993290;3621430294;3689867298;4089738940;3978208587;3866678233;3…	7;1179022975;1185875599;1160078105;1108405165;1167445846;Slice 1
429122446	1;508116730	3;1145117756;1753039184;2360960612;2679674082;2795097269;2910520456;3169584139;3141664095;3113744050;3913694575;3843109210;3772523846;3972292577;3957804589;3943316601;3563135750;3620355148;3677574547;2987410190;3381291336;3775172482;4038642404;4166660267;4294678130;3783958775;3758768500;3733578226;4075596534;4083497492;4091398451;4238521309;4448302266;4658083223;4010933459;3954789473;3898645486;3…	8;Slice 1
90477559	04;286930684	3;1112591803;1864046078;2615500354;2715260880;2916175290;3117089701;2872907338;2882195365;2891483391;3159527574;3473450592;3787373609;3784651725;3565876588;3347101451;3559784223;3756519340;3953254457;3730226781;3905419521;4080612262;3389274395;3554004443;3718734491;4206046946;4070770813;3935494681;3634830134;3633010743;3631191353;3934587154;3856895332;3779203510;3855186428;4363955314;4872724199;3…
416585298	8;562766124	3;1831159501;2031789917;2232420332;2392081367;2565240913;2738400460;2893077252;3274282628;3655488004;3311174063;3611011711;3910849359;3992032858;3726060484;3460088111;4499379966;4102329967;3705279968;3781984094;4031433320;4280882545;3921993729;4021142284;4120290839;3299868820;3496928902;3693988984;3450496864;3355492598;3260488333;3911657574;3721737125;3531816676;4140206352;3715291680;3290377008;3…
1112644344;1306440930;2346372165;2554479864;2762587563;2648030560;2802502378;2956974196;3266947310;3329264667;3391582024;3049776350;3236528323;3423280295;3342281385;3459942602;3577603819;3967484745;4020163961;4072843177;3740944272;3548111146;3355278019;3480885015;3785712356;4090539697;3628556395;3903834947;4179113499;3632730772;3586270509;3539810245;4242263799;3939564265;3636864731;4208897089;414…
1120263177;1310325383;1521718081;2036619107;2551520133;2755260948;2969396147;3183531347;2904673678;3137099150;3369524622;3132391766;3531765813;3931139860;3508267869;3435437848;3362607828;4214017789;3956041091;3698064392;3594487505;3812873486;4031259467;3530223092;3824512935;4118802778;3718816437;3797094528;3875372618;4272135268;4071128146;3870121025;4077744348;3705311823;3332879298;3967724807;391…	6;1013818927;1308361147;1174634398;1135391975;1051863584;1036557455;1051413817;Slice 1
516680676	1;598661190	5;1482012535;1945635748;2409258960;2234299331;2410539436;2586779540;3020283429;3273445661;3526607893;3193807672;3516225715;3838643757;3941534317;3764844876;3588155435;3563727672;3810480967;4057234261;3763844923;3664348798;3564852673;4055469715;3743368919;3431268124;3749723174;3814259678;3878796181;3897037594;3768789092;3640540590;3452514358;3948881103;4445247849;4035468337;3557329652;3079190967;3…
362869532	3;510853788	8;1195175229;1933593250;2672011272;2416599002;2591538932;2766478861;3425783773;3270732374;3115680976;3394035779;3549439696;3704843612;3312474296;3576536599;3840598902;3251538963;3803942973;4356346983;4076075034;4117468177;4158861319;4399586799;3943050375;3486513951;3990968197;3952012582;3913056967;3252537615;3293209700;3333881785;3988573566;3970377492;3952181419;3718347511;3659158901;3599970291;4…
89815850	02;267544712	1;739222012	8;1768981404;2798740795;2536490133;2758612029;2980733926;2812177618;3073515707;3334853795;4033286367;3937268015;3841249663;3570451785;3589192215;3607932645;3775345564;3787315118;3799284673;3109292934;3510260223;3911227512;3878583707;4012061767;4145539828;4768486970;4665669295;4562851620;3578678179;3724328677;3869979175;4182647740;4007453687;3832259634;3990375704;3815606129;3640836555;4315379145;3…	5;1190732014;1092990305;1283107855;1252005761;1094943026;1305833212;1157413276;1178747125;1254078552;1240046290;1063868250;1205231585;1149509154;1056341796;1085664107;1107005611;1313456970;1105331929;1247995038;1312336806;Slice 1
544304547	4;673832763	9;1374612249;1929211280;2483810310;2907855765;3168371212;3428886658;3491009922;3423150167;3355290412;3500366223;3718825750;3937285277;3765728280;3899129884;4032531489;3883445510;4176180506;4468915501;4017425474;3932699017;3847972560;3938556472;4352567710;4766578949;4318715296;4026382111;3734048926;4030871560;3797744180;3564616800;3729419178;3843836565;3958253951;3690487437;3413966473;3137445509;4…	5;1193770991;1190949106;1126556489;1162408214;935677996	8;976369333;1176005957;1141934682;1078214883;1029838167;1301007768;Slice 1
111780592	8;181457164	2;676889033	1;1641136823;2605384614;2488201716;2720707141;2953212565;3194043463;3242376084;3290708704;3932970849;3493931733;3054892618;3478566701;3382625604;3286684507;4001542241;4039726882;4077911524;3302391488;3666263858;4030136228;4451824270;4516381804;4580939337;3972744272;4286816722;4600889172;3819318688;3922943096;4026567504;4027105080;3714135884;3401166688;3114030042;3393240853;3672451665;3336505862;3…	8;Slice 1
241909929	8;242953638	9;1050716687;1941395199;2832073710;2464189367;2801468240;3138747114;3153928750;3506628051;3859327352;2814250978;3390498740;3966746501;4223074966;3873012738;3522950511;4202152723;4006850659;3811548595;3722987806;3826149182;3929310558;3985956500;3985484041;3985011582;4682689882;4370004095;4057318309;3696260368;3777221046;3858181723;3682714067;3628806297;3574898526;4173131403;3951232873;3729334344;4…
493381858	9;584267474	6;923124012	5;1638373992;2353623971;2610377934;2837462147;3064546361;2766244474;2935268096;3104291719;3369948908;3558887267;3747825626;3417694125;3649615673;3881537222;3779597803;3791720023;3803842244;3952988010;3803979936;3654971863;3687740431;3938877205;4190013978;4559917005;4186336971;3812756938;4300673661;4041375000;3782076339;4095876044;3903384804;3710893564;3737055873;3958460749;4179865625;4224014487;4…	6;1177649678;948807547	5;995188239	2;Slice 1
294196674;354450309	5;751446505	5;1532841203;2314235901;2416076048;2604124886;2792173723;3535469925;3518292254;3501114583;3868733206;3606728818;3344724430;3968901004;4182736983;4396572961;4037755209;3708000094;3378244978;3432424374;3655972110;3879519847;3676707491;3830812274;3984917057;4178561123;4028146944;3877732765;3605450495;3795882205;3986313914;4701458347;4586380142;4471301938;3670026406;3926531582;4183036759;3674864898;3…	1;1099784358;1183069452;1281975925;1163010009;1427906348;1066899862;998931810;1208693085;1039548846;Slice 1
318600594	2;358970533;985412703	6;1772791113;2560169522;2588977128;2981146186;3373315245;2642856842;3002377907;3361898971;3671400854;3559507120;3447613387;3717792174;3677585767;3637379360;3606474064;3913443116;4220412168;3960939688;3919714116;3878488544;3842092346;3645790808;3449489269;4105119983;4064591670;4024063357;4044809100;4165923728;4287038356;4046111553;3911665013;3777218473;4203606567;4093713961;3983821355;4714280577;4…
966085960	1;1073330446;1268771439;1923456198;2578140958;2925713330;3032944949;3140176567;3041648697;3113552630;3185456562;2993096908;3522709839;4052322770;3724423106;3722477489;3720531872;3728390000;4123573537;4518757074;3600528852;3772281056;3944033261;3590679167;3647530240;3704381313;3792453844;3897985304;4003516764;3660140704;3807118997;3954097290;3687258957;3652660615;3618062274;4063628028;3887786238;3…
1151275923;1407000025;1292771679;1866969261;2441166843;2963454814;2874077757;2784700700;3168966477;3468712356;3768458235;3383949332;3611441876;3838934420;3351022177;3346181554;3341340931;3793163879;3845404567;3897645254;3609607427;3829637051;4049666674;3329551085;3653814721;3978078356;3883561080;4040448187;4197335294;2960646533;3292715653;3624784773;4464824508;4326581646;4188338785;4419554748;398…
134137349	7;221452728;799733108	2;1711709736;2623686363;2444739555;2812130694;3179521832;3144146492;2977412355;2810678217;3116175650;3455200897;3794226145;3673020878;3828436007;3983851136;3974261978;3608376355;3242490732;3557949075;3506281533;3454613990;3560609860;3660662436;3760715013;3861965176;3815729952;3769494727;4469171835;3975135081;3481098326;4212321804;3893835110;3575348415;4056078970;3901876479;3747673988;3760911887;3…	8;1285987288;1242158367;1310632402;1096341873;1171375095;1199111351;1143593391;1115520078;1207136044;1224865528;1233796067;1141334512;1282484482;1181136496;1236828796;Slice 1
1049010914;1249247132;1797404628;2467661741;3137918853;2599849790;2860442021;3121034252;3277283250;3258326575;3239369901;3580642724;3383455334;3186267943;3542665098;3559241074;3575817050;4132065515;3952158752;3772251989;3528956574;3694258142;3859559711;4109605796;4162954383;4216302969;4501828784;4139099157;3776369529;4423142182;3969189723;3515237264;4133645518;4121406238;4109166958;3536283103;415…	9;1195055939;1300835054;1202462348;1228740619;1262767278;990386642	3;1023618241;1087932174;1372722807;1225264671;1184803858;Slice 1
431515724	8;558109873	7;1088341818;1875198307;2662054796;2400263737;2690389284;2980514831;3180898209;3165932464;3150966718;3625097040;3605404908;3585712775;3012206660;3408286356;3804366052;3420555932;3579296638;3738037344;3871049820;3958855445;4046661071;3920504964;3977295957;4034086950;3438687143;3889467602;4340248061;4005976533;3909596520;3813216506;3677347094;3782011685;3886676276;4086872690;3802224540;3517576389;3…
211481761	2;370867642	1;1078082101;1871387534;2664692968;2561489516;2853849265;3146209014;3453837410;3485861934;3517886459;3594881664;3490817337;3386753010;3416578020;3733630164;4050682308;3991167781;3769720989;3548274196;4317812098;3968673063;3619534027;3726702691;3864113817;4001524943;4068017030;3934006592;3799996154;3756728501;3879790136;4002851770;3648923727;3825804659;4002685590;3874721190;3959652110;4044583029;4…
85830564	3;455655632	6;1947976341;2209854914;2471733486;2625591697;2904503641;3183415585;3304930585;3184074063;3063217542;3351801405;3176337264;3000873124;3631227260;3755365182;3879503105;3268312827;3816843012;4365373196;4192372977;4290009383;4387645790;4331657875;4204556266;4077454658;4122181687;4262802328;4403422968;4088403033;4029412752;3970422471;4081331301;3965123457;3848915613;4477985592;4113751131;3749516669;3…	8;1122448559;1211135778;1148161420;1086546967;Slice 1
125367218	3;178410300	5;634923539	4;1416336439;2197749338;2734100180;3103696955;3473293730;3143631764;3192935875;3242239987;3675606882;3634108956;3592611030;3582572294;3637893898;3693215501;3714010065;3998548115;4283086166;3760399603;4035322633;4310245663;3723987653;3793889485;3863791316;3918121952;4192946101;4467770250;4375647927;4164079792;3952511658;4109230320;4058776453;4008322586;3629615617;4253485955;4877356293;4103023540;4…	1;1369194409;1096891339;1161132844;1151027720;1190787613;1203703769;1072978149;1010930911;1211746136;Slice 1
163245922	7;227524674	2;907213751	3;1862908919;2818604087;2610279466;2881214577;3152149687;2880719494;3190023973;3499328451;3500858122;3755433683;4010009245;3506423919;3952488403;4398552886;4252198463;3843016086;3433833709;4179140234;4438447204;4697754173;3993768705;3966881706;3939994707;3591329893;3806463618;4021597343;4279061482;4287103493;4295145505;3196971571;3550282945;3903594319;3875108850;3762311102;3649513354;3619105499;4…	6;1258907194;1164711307;1079828060;1204274770;1318894129;1123637987;1060907154;1118143814;1044594286;998732284	9;1020200721;Slice 1
300769535	7;371072169	2;786623497	5;1645730117;2504836736;2504947093;2706211534;2907475974;2874556998;3024367651;3174178303;3382268122;3588949828;3795631535;4517880369;4511992126;4506103883;3780325520;3839808752;3899291985;4223739961;4365319096;4506898231;4031992779;3990023240;3948053700;4103916656;3876676289;3649435922;4403359575;4087901952;3772444329;3989982464;3905814839;3821647214;4632971268;4201123742;3769276217;3581767480;3…	5;1115882663;1143768113;1241011119;1386535553;1212868377;1268508627;1144251869;1002284015;1296331500;1063068507;1034907037;Slice 1
403827865;537682217	3;1673807141;2084853635;2495900129;2844811629;3122072524;3399333420;3328333197;3530871645;3733410093;3146011208;3634758382;4123505556;3437122619;3715761895;3994401171;4048848760;4306070311;4563291862;3637942975;3923694283;4209445590;4323346899;4299683698;4276020498;4248405899;3969524568;3690643236;4200106033;4380123896;4560141760;3568657661;3750786234;3932914808;3845918954;3768118035;3690317116;3…
958802399	1;1159638184;2073783348;2456632494;2839481641;2807927475;3103472860;3399018245;3777777113;3742353088;3706929064;3707703409;3460722408;3213741408;4076313545;4139102489;4201891432;3984219464;3988429350;3992639236;3845333850;3890138274;3934942697;4527166775;4810660100;5094153425;4756804423;4416155295;4075506168;4133382058;4174028158;4214674258;3464129267;3746774232;4029419197;3502557298;3311869845;3…
1113697115;1467365498;1644325099;2166715893;2689106687;3155127357;3401059079;3646990801;3134729164;3327367391;3520005618;4142088982;4309269427;4476449872;4149535822;4189272796;4229009771;4542200107;4285347626;4028495145;4551075159;4561623493;4572171827;4698304168;4631659521;4565014873;4070655777;4248927855;4427199932;4000200898;4243905184;4487609469;4090341333;4199738300;4309135267;4064404363;406…
817650880	1;1102948712;2023972571;3441381581;4858790590;3605416432;3534964827;3464513223;3886721685;4085588349;4284455013;3919978369;4044884135;4169789902;4414752420;4468742724;4522733029;4880567228;4789337779;4698108329;3958558685;3963698233;3968837780;4696613676;4699650970;4702688264;4289506925;4186357369;4083207812;4413841112;4305963960;4198086807;4445972903;4203688060;3961403217;4615460214;4151779204;3…	9;1304794345;1286802392;1343631502;1327435433;1389741123;1083842877;1279359532;1241568281;1194126863;1100075488;1258454305;1135846266;1144226597;1332876839;1295608696;1069873284;1405825552;Slice 2
283393086	1;390961489	9;2222910576;3256723005;4290535435;3189591164;3207593870;3225596575;3694226354;3626416315;3558606276;3627716765;3666540879;3705364993;4270467373;4394237789;4518008205;4199554418;4245700817;4291847216;3954726277;4309684940;4664643604;3754208289;4103160945;4452113601;4160137458;4090001533;4019865608;4219692952;4657044880;5094396807;4293567301;3950665287;3607763272;4405616317;4464486745;4523357174;3…	5;1179468952;1478106213;1296867179;1069495169;1231504033;1256719149;1176405580;1104197893;1097944833;1190093690;1032474483;Slice 2
272020997	1;503241152	3;1659257663;2610523612;3561789562;2897986136;3257699552;3617412969;3019010776;3622239193;4225467610;3349674957;3594576931;3839478905;3665024422;3726810842;3788597262;4038417043;3881729578;3725042112;3545190994;3850791442;4156391891;4304037362;4084645511;3865253660;3736749863;3805770266;3874790670;3398708242;3697235443;3995762645;3087406433;3396960295;3706514158;3904219019;3940997957;3977776896;4…	2;1163743872;Slice 2
459053564	6;590153873;1742906063;3218033571;4693161079;3238970509;3275595028;3312219547;3334584523;3611707044;3888829564;3375561949;3950902817;4526243684;4017118758;3989924355;3962729952;3372099665;3657085015;3942070365;3761509827;3842151714;3922793602;4513413578;4226799997;3940186416;4317333064;4426710750;4536088436;4682465413;4148852266;3615239120;3415402391;3940080851;4464759312;3684642682;3719937537;37…	2;1027601890;1349302057;Slice 2
322012363	3;471547438	5;2008554974;3272834498;4537114023;3175912552;3422765271;3669617989;3773941360;3598950616;3423959872;2916795744;3410069838;3903343932;3220787775;3465017904;3709248033;4189855762;4056280202;3922704641;3755539213;4040023284;4324507355;3565777993;3753085296;3940392599;3758116926;3903432342;4048747758;3947441210;3902557931;3857674652;3731225561;3954108335;4176991108;3714147618;3704012761;3693877905;3…
61458573	97;364766368	4;2022040132;3571447925;5120855718;3022143328;3102729549;3183315770;3368634849;3523376382;3678117915;3572346757;3590113662;3607880567;4065882041;3833464609;3601047178;4098671151;4255517661;4412364171;3866665276;3720720208;3574775141;3712084525;4034536558;4356988590;3612948364;3664040124;3715131884;3799391162;3820974219;3842557275;4458039618;4397422283;4336804947;3896213206;3998117547;4100021888;4…
890946106	4;1116694602;1953268236;3298292331;4643316426;3314360446;3279649254;3244938062;3221509154;3468574862;3715640571;3364544181;3733691179;4102838177;4012746429;4348811299;4684876168;4283706989;3945232930;3606758871;4316000617;4440342034;4564683451;3854085774;3978212322;4102338871;4165116342;4116533125;4067949908;4034112940;4241374110;4448635280;4553945761;4509900884;4465856006;3718761251;3530747704;3…	6;1045008807;Slice 2
464860042	9;594451778	7;1862645075;3182903486;4503161896;3320574437;3339498862;3358423287;3230169165;3496255366;3762341567;3666484570;4021157748;4375830926;3562589047;3669101996;3775614945;4273677697;3894336770;3514995844;3903944828;4528483283;5153021737;4136576170;4286788487;4437000804;4356530333;4218904765;4081279196;3959326039;4105654941;4251983842;3946424514;3764812799;3583201083;3701455694;4076991833;4452527973;3…	5;1397498905;1333053158;1208821142;1416073364;1168781351;1142696513;1289411428;1075391185;1291122800;1089801138;1331318291;978835186	5;Slice 2
564322833	8;778585448;2542623073;3748017832;4953412592;4446645776;4111189982;3775734187;3851788855;4021669155;4191549454;3559935576;3842656939;4125378302;3450459235;3738211480;4025963724;3805174077;3798077833;3790981590;4796533438;4489013039;4181492640;4274740904;4328775337;4382809770;3995564159;3924427069;3853289979;3814485921;3709742836;3604999751;4175120377;3942691732;3710263087;4394943640;4020605262;36…
120043973	5;255937532	7;1990025955;3422089771;4854153587;3380582960;3394875920;3409168880;3028840664;3430681004;3832521344;3295863547;3750484572;4205105597;4499117736;4081826797;3664535857;3641942158;3530791038;3419639918;3956472280;4196607625;4436742971;4117670751;4225721868;4333772985;3664782461;4124206645;4583630830;4165071644;4130575970;4096080296;3984229650;3971103821;3957977993;3771712598;3745700807;3719689016;3…	5;1264768952;1138596549;1140434902;1096468991;Slice 2
107519881	3;492577171	7;1979087731;3383671378;4788255025;3754214908;3684543847;3614872787;3222571163;3468023290;3713475416;3381467823;3809174974;4236882124;4244375099;4118201623;3992028148;4541665265;4211568205;3881471146;4181779818;3973822542;3765865265;4191366994;4254824963;4318282933;3819287781;4051139018;4282990255;3997705067;3834983290;3672261514;4571315230;4580364696;4589414161;4128637783;4361378418;4594119052;4…
96643329	57;428030694;1685886552;3131357256;4576827960;3709785875;3572509114;3435232353;3320220597;3591157743;3862094889;3413908795;3725642956;4037377117;3941073668;3787862142;3634650616;4129326698;4048784731;3968242764;4405360380;4226793739;4048227099;4524735110;4537157119;4549579128;5117027037;4823926994;4530826951;4094444011;3807779262;3521114513;4223374527;4155530381;4087686234;4118497247;4012279770;3…
1187566414;1469901902;3156904593;4195711527;5234518461;3595806334;3395202072;3194597810;3494643924;3463063346;3431482767;3357530740;3486845248;3616159756;3895447368;4030157779;4164868189;3901691836;4153947036;4406202237;4021387738;3884902353;3748416969;4643783279;4017069627;3390355975;4349810313;3907770352;3465730391;3422424715;3679066595;3935708474;3893456587;4005357834;4117259081;4306857693;396…
531643488	7;769981657;2146185963;3120548869;4094911776;3200489963;3112832315;3025174668;3423224833;3430812675;3438400517;3312834975;3438543786;3564252597;3263871401;3457227264;3650583126;3449614108;3621779020;3793943932;3495227491;3931213137;4367198783;4775743064;4497973356;4220203648;3424651211;4011483650;4598316089;3961122867;4097217403;4233311940;3414536643;3668568752;3922600861;4161457867;4065555100;39…
503068457	6;810728882	4;3722456692;4026150262;4329843831;3158405798;3481029826;3803653853;3303311674;3032455475;2761599277;3254466923;3790922973;4327379022;4046997619;3970681412;3894365205;3707716902;3731215639;3754714377;3630331795;3751227063;3872122331;3803201347;3822346942;3841492536;4199544821;4365112711;4530680601;4125298045;4353886340;4582474636;3436206517;3584550898;3732895279;4155446177;3816668449;3477890720;4…
249390337	5;528257848	8;2447279355;3513845613;4580411872;3232035906;3321990968;3411946029;2977057562;3357002036;3736946510;3669092812;3748099329;3827105847;3203820795;3422344347;3640867900;3929778552;3809893639;3690008727;4016509914;3991904846;3967299779;4073187082;3896807775;3720428469;3930810101;4154174780;4377539458;3702155494;3691846674;3681537854;4452416855;4377198937;4301981020;4263125271;4071845036;3880564800;3…
839896457	4;1042886486;2952228682;3889626943;4827025203;3692559838;3481990209;3271420580;3390352966;3342156123;3293959280;3425478100;3564252586;3703027073;3881795684;4166481472;4451167260;4667121152;4473701442;4280281731;4107574888;4121089247;4134603606;3893031551;4146932267;4400832983;4064805704;3996451381;3928097059;3407163951;3770916574;4134669196;4204791058;3942566453;3680341848;4357201340;3891237451;3…	7;1225429142;1412268198;1126845826;Slice 2
570568697	9;750216639	9;2428239713;3972706252;5517172791;3460985800;3342398336;3223810872;3063057220;3668608174;4274159128;3149686646;3375479312;3601271979;3772957293;3920337036;4067716779;3759969285;3738686549;3717403813;4479106601;4077184508;3675262416;4230859257;4054324211;3877789165;4261589852;4077911201;3894232550;3671802170;3588915301;3506028432;3659829518;4026944504;4394059491;3779500234;3731852241;3684204248;4…	7;1277485637;1264797281;1195539704;1054212298;1219435713;1144751930;1171445810;1157172838;1256535047;1124018177;1108308344;887222965	9;Slice 2
179321274	1;421795450	9;1871638845;2929556447;3987474050;2927326743;3129089554;3330852366;3104172392;3367892229;3631612065;3826960568;3479299088;3131637608;4319220309;4068825750;3818431191;3862123250;3764396269;3666669288;4163992726;3717262540;3270532353;3367308586;3873764492;4380220397;3803106575;3818950328;3834794080;3567998324;3842541971;4117085617;3887701533;4123741676;4359781819;4521712605;4103954487;3686196368;4…
106747519	7;340080382	7;2443531451;3152420443;3861309435;2710247484;2894879352;3079511219;2925925871;3136492472;3347059072;3466765700;3509935015;3553104331;4289038874;4296469476;4303900078;3931726905;4373373877;4815020849;4007968331;3681599276;3355230220;4437974365;4205676040;3973377714;4408490177;4387495687;4366501197;4491506250;4175925434;3860344617;3834280754;3986797041;4139313328;4317213433;4238506132;4159798830;3…	6;1228647407;1254010073;973617579	5;Slice 2
820950105	1;978523153;1806068872;2795872672;3785676472;2649388823;2795555975;2941723127;3503919267;3475543677;3447168087;3610946593;3679913507;3748880421;3397073954;3594152027;3791230100;3785884564;3873818956;3961753348;3657706026;3867304697;4076903367;4112886312;3971660620;3830434928;4112643436;4297952351;4483261266;3856882648;3945615247;4034347845;3885453272;4036043518;4186633763;3775851021;3776088502;37…
893438549	5;1058352580;2095138526;2915064254;3734989982;2991242190;3134864329;3278486468;2957268618;3276329491;3595390363;3546684039;3770850113;3995016187;3579601863;3510476440;3441351017;3994977315;4109692183;4224407051;4457604591;4437047693;4416490795;4065369206;4136859800;4208350395;4387244182;4078873726;3770503270;4675505986;4228117379;3780728771;3779733833;4071678421;4363623009;4164825382;3966671797;3…
490551657;582332411	6;1511436039;2547911693;3584387347;2841838972;2988012322;3134185673;2728986058;3054888153;3380790248;3980827059;3868948042;3757069026;3630262021;3542440897;3454619774;3779675925;3934169946;4088663968;4232360116;4135162558;4037965001;4218892681;4176472817;4134052953;4446433476;4126224840;3806016203;4091208919;4028401974;3965595029;4122016183;3821815652;3521615122;4281168720;4184955981;4088743242;4…
720309341	7;732205142	3;1799829583;2876071435;3952313288;2533396253;2850204507;3167012761;3162924918;3302844926;3442764933;3541526259;3855071632;4168617005;3779540792;3757606314;3735671836;4696424370;4438296965;4180169560;4340462967;4263224938;4185986909;3675538260;3685167023;3694795787;4106653921;4245991014;4385328106;4088876288;3766926591;3444976893;3803603007;4345861229;4888119450;4068080133;4149960900;4231841668;4…
232581406	2;416642419	6;1882527260;3063213123;4243898986;3267619240;3056170311;2844721381;3300606287;3351296463;3401986639;3629421397;3653365275;3677309153;4185344721;4130554368;4075764016;4383693835;3937987886;3492281937;4381284558;4175574997;3969865436;3947144964;4213321620;4479498277;3412259134;3610812996;3809366857;4412396704;4430291204;4448185705;3830958400;4300567913;4770177426;4200889808;4165684410;4130479012;3…
403360008	6;726632238	6;3193630236;4305827946;5418025656;4119029104;4089526582;4060024060;3904656421;4166856372;4429056323;4211931321;4028135149;3844338978;4321451330;4390677658;4459903986;3846213829;3955503209;4064792588;3606486293;3722646373;3838806453;3745809894;3818660342;3891510790;3889326816;3863827534;3838328253;4203250948;4183691348;4164131748;4030374794;3519443175;3008511557;3816318027;3805060480;3793802932;4…
321255962	7;542941465	1;2039242146;3328064788;4616887431;3433560852;3689429573;3945298293;3758110462;3688496660;3618882859;3647482347;3771762097;3896041847;3727616274;3679877027;3632137781;3784773467;3741822626;3698871785;3857807316;4028901067;4199994818;3764161137;4035594800;4307028462;3821031696;3955796538;4090561379;3812703791;4057028843;4301353895;3576622148;3771469368;3966316587;4155963418;3953846582;3751729746;4…
347402882	5;450624824	2;2239293566;3594406357;4949519149;4173388160;4330660831;4487933502;3626728523;3989261170;4351793818;3935470301;3968954591;4002438881;4345720009;4063641854;3781563699;4142629595;4067391610;3992153625;4167822708;4085785156;4003747605;4186399573;4018630228;3850860883;4339275731;3914349807;3489423882;4660002060;4143153394;3626304728;4143238303;3825561664;3507885025;3802838929;4083358425;4363877921;3…
593878377;675205565	7;1770171829;2957574732;4144977634;2983308674;2878278463;2773248251;2883773848;3365706364;3847638881;3660104059;3558418380;3456732700;3652546352;3910487722;4168429092;3715311219;4129555324;4543799429;3790770568;3795061632;3799352696;3694115715;3787791249;3881466782;4007909452;4034383322;4060857192;3512561554;3893840796;4275120038;4169449401;3999233898;3829018395;4262472278;4061022680;3859573081;3…
1133937834;1524451379;3155420991;4587322475;6019223960;5444507742;5026679091;4608850440;4483713976;4470466850;4457219725;3846946186;4287670620;4728395054;4411653733;4329104325;4246554917;5473738419;4949190495;4424642572;4190268186;4651904980;5113541774;4376536800;4577298738;4778060676;3481109763;3925947557;4370785350;4279282441;4518168241;4757054042;4096264125;4471218197;4846172269;3905418785;421…	2;1202318827;1221592860;1171719740;959490622	8;1089501828;1330531465;1052246340;1206099270;1343978596;Slice 2
635520081	5;742507181	5;1770607208;2841054793;3911502378;2998996403;2954191727;2909387051;3169508330;3138475440;3107442551;3635211811;3840165866;4045119922;4053795368;3852765315;3651735261;3449500149;3633926652;3818353154;3812339752;4054602860;4296865968;3946586805;3719171163;3491755521;3836106490;3965473144;4094839797;3515437190;3882905810;4250374430;4129822856;4280448937;4431075017;3654145164;3692113683;3730082203;3…	8;1262833443;1286351549;1071599954;1179441739;1051718045;1131988245;1225115529;1167860065;1250710324;Slice 2
475417944	5;714691914;2183225782;3088038106;3992850429;2719058255;3176918066;3634777876;2618532163;3032619224;3446706285;3840322871;3821047584;3801772298;4108466373;4152097814;4195729255;4421134567;4066396012;3711657457;3946504678;4016257747;4086010816;3914799835;4201575954;4488352073;3821882985;3891276954;3960670923;4346953505;4172609298;3998265090;4170913403;4073192386;3975471370;4584668249;4071750464;35…	2;1278683958;1253066112;1124410183;1240100721;Slice 2
505652573	6;620488224	5;1812003877;3084163553;4356323229;3654305905;3280884988;2907464070;3495488360;3492757132;3490025904;3149172744;3332063489;3514954234;3478763684;3787187304;4095610923;3669750594;3854856724;4039962854;3646897288;3699405184;3751913079;3647881628;3877728257;4107574887;4044325034;4015143914;3985962793;4234002486;3957850548;3681698610;4271071261;4174825067;4078578873;4381336071;4089571285;3797806500;4…
93584414	14;333069339	6;1714212494;3305273776;4896335058;3128809225;3115044920;3101280616;3366154310;3408462378;3450770447;3664430246;3722799343;3781168440;3851968345;4035345896;4218723446;3479038206;3567005152;3654972097;3919826597;4247302746;4574778895;4035574067;3558446059;3081318051;4057378891;4088539890;4119700889;4182766980;3809407658;3436048335;3725201168;3762001239;3798801311;3512634195;3722294118;3931954041;3…
962160097	7;1323002502;4473135976;4712793992;4952452008;3391167287;3547460231;3703753175;3182191330;3187028411;3191865493;3183544923;3250509565;3317474207;4168330460;3968083088;3767835716;3304366520;3547826510;3791286501;3681008778;3726596608;3772184437;4835044267;4551148945;4267253623;4167971637;4160275470;4152579304;4381406116;3949190481;3516974845;3468333451;3628036570;3787739690;3930709247;3766304360;3…
100811415	8;190818357	9;1775345797;3518057751;5260769706;2912197055;3097441472;3282685890;3170584713;3415998333;3661411953;4050225287;4066347221;4082469154;4316696809;4090923633;3865150457;3907729595;3961200931;4014672266;3909478558;3822103049;3734727540;4148838812;4566458835;4984078859;4079477910;3950021055;3820564200;4621704882;4554921552;4488138223;4238729156;4288639587;4338550017;3686147271;3834409844;3982672417;3…
177959594	7;272622273	7;1228979469;2463918840;3698858211;3115713513;3108081727;3100449941;3357569935;3736113260;4114656586;3564716050;3493328302;3421940555;3805634453;3768523731;3731413009;4033701782;3910156012;3786610242;4162262720;4174978775;4187694831;4173556926;4280000372;4386443817;4056681826;4479670008;4902658189;4182305238;4370827918;4559350599;4353342218;3993147109;3632952000;4143573446;4048323599;3953073752;4…
222827307	8;348811168	9;1728294617;2978998334;4229702052;2896585021;3063825852;3231066684;3398578323;3551124118;3703669912;3764751935;3661486102;3558220268;4060838628;4292442610;4524046592;4041303340;4147053059;4252802778;4277413138;4087257270;3897101402;3497870383;3916689851;4335509318;4488103329;4341706047;4195308765;4615590046;4229309262;3843028478;3479417016;3584071181;3688725347;4272082147;4459448845;4646815543;4…
397777426	2;551201396	2;1640318048;2923498828;4206679607;2965097016;2964570943;2964044870;2911984053;3244821240;3577658427;3939689574;3802246535;3664803497;3243620377;3576398633;3909176889;4107000160;4282924633;4458849105;3843659184;4023579083;4203498983;3910592603;3842718228;3774843852;3894110027;3968406059;4042702090;4099197975;3912331143;3725464311;3452399786;3874554000;4296708213;4038952896;3904587351;3770221805;3…	2;1094835193;1081293359;1093532561;1300052563;Slice 2
1032726066;1212240687;2344762711;3015198132;3685633554;2675920361;2982948086;3289975812;3089904169;3199029491;3308154813;3730544498;3386609070;3042673641;4008073989;3986209377;3964344765;4184459169;4003332578;3822205987;4093126021;3967769820;3842413618;3863325498;3841736736;3820147974;4206823541;4206469230;4206114920;4013682620;4104521781;4195360942;4468168083;4452939135;4437710187;4093814487;409…
1039661991;1180141194;2316613478;3115155302;3913697125;3134855789;3142967452;3151079115;3607720629;3431682358;3255644087;3410220345;3639748813;3869277281;3430911752;3598115452;3765319152;3968313791;3297194482;2626075173;4452744165;4291995510;4131246855;3545603272;3890679865;4235756459;4135481115;3893321499;3651161884;4125138686;3839307952;3553477219;4438403777;4235566883;4032729989;3817852860;390…
217038427	1;278658697	6;1317438331;2574973542;3832508754;2581176596;2775402127;2969627657;3056154240;3466411663;3876669086;3425228499;3453117264;3481006029;3705470688;3846299298;3987127908;4019895618;3735693516;3451491415;3680423806;3767030918;3853638029;3705115772;4305937604;4906759436;4348920177;4166401105;3983882034;3973297448;3911257345;3849217243;4136767334;3949999867;3763232400;3864980661;4214414940;4563849218;4…
987539107	3;1250415167;2119194499;2747148319;3375102138;3179364513;3115132432;3050900352;3012976044;3463638997;3914301950;3750354052;3664671617;3578989181;4032350924;3995595043;3958839162;4470335087;4110094158;3749853228;4156496579;4186143185;4215789792;3823350072;3701315119;3579280165;4379363587;4205908378;4032453169;4285752896;4414751582;4543750268;3834304863;4191116204;4547927545;4750557798;4361756649;3…
90194588	75;511107978	7;2369228246;2978930349;3588632452;2942437512;3068532180;3194626849;2790801024;3335804300;3880807575;3834928711;3726074622;3617220532;3909598626;3862619883;3815641140;4405615464;4610070117;4814524769;4122167007;4209182792;4296198576;4494811641;4494399151;4493986660;3965432547;4073781623;4182130698;3893690261;4146771907;4399853553;3743798392;4293980749;4844163106;4424268699;4226081897;4027895094;3…
280500677	6;394745535	7;1362455799;2821748702;4281041604;3047829032;3145467646;3243106260;3094114511;3212294884;3330475257;3611518541;3627900550;3644282560;4274710107;3999051169;3723392231;4385182668;4434949200;4484715732;3526384684;4126500839;4726616995;4118420538;4165177361;4211934183;4279441751;4172071554;4064701358;4145806792;4464627682;4783448572;4287764481;3993567336;3699370191;4273169316;4382175645;4491181975;4…
145130154	1;308777414	6;1410986685;2531758581;3652530478;2527546159;2810360213;3093174268;3258099054;3305375865;3352652675;3620224454;3641549563;3662874672;3148750175;3505253790;3861757404;3937611553;4144299478;4350987403;4495001958;4304471349;4113940740;3865359031;4011868156;4158377280;4399766889;4279601640;4159436392;4325434465;4077786961;3830139457;4053975694;4130932073;4207888452;4034582641;3859235911;3683889181;4…	3;1206655038;1396575916;1280031358;1067141536;1159446726;1334639534;1133981003;Slice 2
834648041	3;1001885849;1492497412;2522884409;3553271407;2836789627;2953059887;3069330146;3013037990;3139306115;3265574241;3285711226;3612511361;3939311496;3747470657;3661294322;3575117987;3916973888;3807071580;3697169272;4387701439;4093933486;3800165532;3811293049;3736083492;3660873935;3535773207;3768166332;4000559456;4029877594;3924846213;3819814831;4269640558;4304505684;4339370811;3655449125;3868448824;4…	6;1067414392;1219084690;1209017943;1295820831;1169058600;1011443951;1321242602;1082240784;996528093	4;Slice 2
727001097	9;934722639	3;1966925886;2740118158;3513310430;2538982456;2729050789;2919119122;3079754740;3384846625;3689938510;3466704465;3592258528;3717812592;3879999898;3679604100;3479208302;3783308073;3948266430;4113224787;3591409655;3878624627;4165839598;3956052337;3782647840;3609243344;4524986422;4392673094;4260359765;4033533378;4017059761;4000586144;3999899266;4563072650;5126246034;4313980674;3908873518;3503766361;3…
506372690	5;683429520	3;1465909040;2543794158;3621679276;3404543393;3345536911;3286530428;3004524273;3284852834;3565181395;3354887697;3293244929;3231602162;3627283946;3839806104;4052328263;4254590286;4105001811;3955413337;3748418547;4091997081;4435575614;4712786933;4509651472;4306516011;4312159919;4516489720;4720819522;4503438326;4457299932;4411161538;4627655460;4252871073;3878086686;3385211461;3691607775;3998004090;4…
145577174	2;264202242	6;1344418621;2612100498;3879782375;2808496942;2853530168;2898563394;2855096913;2948533757;3041970602;3256868168;3428691064;3600513959;4049034211;4325607840;4602181470;4152553911;3999126528;3845699146;4339849724;4298209483;4256569243;3894726694;4097209702;4299692710;4398059985;4170690255;3943320525;3964799233;4265083471;4565367709;4821733263;4676512487;4531291711;4421780937;3902001921;3382222904;3…
732267870	8;871973043	2;1978804471;2694623252;3410442033;2663834258;3201641375;3739448493;3406861439;3592744706;3778627974;3772000637;3970010705;4168020772;3385606016;4037893308;4690180600;3379824153;3789574361;4199324568;4077479435;4456766494;4836053554;3743260094;3897874229;4052488364;4220356389;3943918046;3667479702;4136956445;4280183312;4423410180;4603785935;4496176024;4388566113;3731189723;3854734601;3978279478;3…	6;1315050163;1480742826;1396651979;1190839660;Slice 2
502462345	6;739594139	3;1496450947;2499894931;3503338914;2900960431;2985055570;3069150709;3479831017;3582722459;3685613900;3542292396;3453200983;3364109571;3884149010;4017815143;4151481276;4147456580;3744491181;3341525782;3862192398;3926763026;3991333654;3509972899;3362523447;3215073995;3794051704;3802309494;3810567284;4131389424;4252751569;4374113714;4119278365;4019110212;3918942060;4430721354;4274930277;4119139199;3…	4;1157397105;1149922555;1299917099;1317848151;1156166188;1077401763;Slice 2
105555300	3;318060029	7;1649621843;2340932705;3032243566;2883971661;2805803891;2727636120;3604933886;3579414051;3553894215;3819623403;3827867330;3836111257;3716932760;3629182446;3541432131;4062009412;3921732098;3781454784;3905808586;4298322675;4690836764;3924340663;4226890114;4529439566;4123219550;4165049450;4206879351;4861201099;4596883920;4332566741;4078359795;4112911100;4147462405;3697209166;3962746054;4228282941;3…
705778239	9;844156385;1592605666;2732190887;3871776108;2814567829;2912760070;3010952311;3022472234;3424299127;3826126021;3209884524;3300838824;3391793124;4071443045;4070780393;4070117740;4239115274;4123262092;4007408910;3578266186;4284001418;4989736651;4418769257;4452933232;4487097206;4485298544;4290416552;4095534560;4023872263;3971855367;3919838471;3889588896;4033967093;4178345291;3926525076;4194346796;44…
280865907	9;325343344	9;1386612286;2490556656;3594501026;2429545018;2709481452;2989417886;2814216275;3137414396;3460612516;3473774250;3651429017;3829083783;3979267554;4030243037;4081218521;3471542060;3688711293;3905880526;4494586751;3976420651;3458254551;4044579243;3832713265;3620847287;4031378969;3969928712;3908478454;3417736643;3920223293;4422709943;3953396556;3932554016;3911711475;4102144538;4046488651;3990832765;3…
67245858	4;150806930	8;1457112858;2458008339;3458903820;2722343975;3115260936;3508177897;3103095568;3426913543;3750731517;3889167813;3740690812;3592213811;3870683170;4255888605;4641094040;4584357031;4427783884;4271210738;4431294515;4171661021;3912027527;3950765657;4275935803;4601105948;3873842140;4168344081;4462846021;5397883044;4746522003;4095160962;4285958765;4382366330;4478773894;3829938365;3931442163;4032945960;3…	7;1252050152;1248406373;1260168460;1167041903;1254272239;1066087493;Slice 2
1255635910;1458117366;2321594269;3049835016;3778075763;2771709314;2982337450;3192965586;2777481433;3279015992;3780550551;3744947210;3464385166;3183823122;3785111520;3656290225;3527468929;4313806139;4280502250;4247198361;3586923126;3744799010;3902674894;4494977769;4209635991;3924294213;3403752393;3712880585;4022008776;4389347376;4002378145;3615408914;3895141459;4239583767;4584026074;3954401095;436…
264179463	7;497683773	3;1333356936;2190638862;3047920788;2907661925;3015396368;3123130810;2980305554;3086273112;3192240669;3861433693;3623216653;3384999613;3597794945;3743056375;3888317804;3156846474;3464755479;3772664483;3884493423;3787478713;3690464004;3856608957;4080611854;4304614750;3775931035;3907996983;4040062932;4029155203;3917942724;3806730246;4478677336;4140407838;3802138339;4489225309;4345188267;4201151225;4…	4;Slice 2
118644034;365128247	4;1650519861;2531000849;3411481838;2778621391;2943771624;3108921858;2936608719;3043442497;3150276274;3347578905;3622636237;3897693569;4488071310;4166737995;3845404681;4394113449;3851602232;3309091015;3825155208;4331610896;4838066583;3916565828;3933992692;3951419557;4531393676;4298820519;4066247362;4043716713;4282495172;4521273630;4222032629;4120709958;4019387286;3385756765;3766981628;4148206492;4…
409058601	4;453796255	4;1659084349;2807946072;3956807794;2312926907;2628267867;2943608827;3122261967;3233245059;3344228151;2891503545;3158349331;3425195116;3927119179;3935963551;3944807923;4536757754;3854070735;3171383715;4593247046;4209925604;3826604162;3884609887;3513361397;3142112907;3926149714;3938945830;3951741947;4691049871;4463576748;4236103626;4131150175;4111758737;4092367299;3971569215;4219209709;4466850203;4…	9;1164892225;1322933513;1087368932;1198588505;1259614894;1126640434;1330111535;1008777333;Slice 2
391729602	6;475049532	1;1466411293;2376519042;3286626791;2599231786;2919923914;3240616041;2761690677;3109826892;3457963107;3967690849;3790401055;3613111260;4187202728;3762181778;3337160828;3887793803;3790640800;3693487798;4574490459;4456664022;4338837585;3890624095;3984477794;4078331493;3658586876;3970259891;4281932906;3809323744;4043208069;4277092395;3822875104;3823085702;3823296301;4272517699;4192083895;4111650091;4…	4;1199315000;1088995703;1229186262;1243371470;1084639619;1329918044;1205800519;1245741862;1186461327;964394739	7;Slice 2
557424348;710292114	2;1585375497;2742141677;3898907857;2334941726;2769173557;3203405388;2592706186;2838061121;3083416056;3267136291;3394959070;3522781850;3688214202;4143233764;4598253327;3842782049;4166539726;4490297402;3993281069;3935941022;3878600975;3728364437;3908557274;4088750110;4389502674;4173730614;3957958554;4158645348;4113228892;4067812436;3744119557;3702814488;3661509419;4267662127;4137299162;4006936197;4…	1;1025087364;1289808126;1352093236;1209906806;Slice 2
93509793	72;156801287	4;1547974488;2573473214;3598971939;3044582519;2689658614;2334734710;2823954259;3088852154;3353750050;3263470838;3453555805;3643640772;3597189228;3894243240;4191297251;3272863109;3516922917;3760982725;3627918230;3627833250;3627748270;4075064023;3892073775;3709083528;4123410277;3979573400;3835736524;3198614086;3613518625;4028423164;4208848232;3793144587;3377440942;3630003360;4047693717;4465384075;4…
203160329	2;351209460	9;1353015472;2309822368;3266629263;2738782650;2577564490;2416346330;3046598405;3091147335;3135696266;3433308271;3506591012;3579873753;3254989388;3706831548;4158673708;4347950088;4132929411;3917908733;4521975953;4442657977;4363340001;4269206193;4268948965;4268691736;4518768573;4422926502;4327084431;3384081380;3610720379;3837359378;4152351320;4188639455;4224927591;3882129158;4018794314;4155459470;3…	3;1242502254;1187627630;Slice 2
1727127367;2067358701;4026680865;3947125418;3867569972;3159666330;2953567562;2747468793;2757614206;2848298946;2938983685;2903525549;3351750618;3799975688;3753429837;4018175536;4282921236;3514403985;3614883494;3715363002;4231639754;4309391712;4387143671;4082551724;4123793476;4165035228;4186826058;4378382703;4569939349;4593048958;4346985032;4100921106;4002745902;3795291703;3587837505;4271273554;418…	9;1160469714;Slice 2
122637320	4;328610585	2;2199937603;3128015692;4056093781;3113879978;3222217374;3330554769;3252781890;3476817396;3700852902;3882121358;4013599282;4145077206;4068594759;3837473376;3606351993;3681857652;4142940479;4604023305;4289134502;4068185878;3847237254;4998897082;4875558760;4752220437;4244421088;4012157643;3779894197;4168878523;3957153719;3745428915;4090668964;4024243980;3957818996;4152262798;4054328781;3956394764;4…
357437234	5;389267877	7;1323447364;2556779007;3790110651;2277621520;2762785671;3247949823;3025828806;3405379055;3784929304;3465628859;3664408148;3863187436;3795292211;3891240795;3987189379;4197051758;4064937524;3932823290;4453165585;4985278760;5517391935;3900074826;3978123714;4056172603;4392599940;4425292059;4457984179;4492706229;4189630282;3886554334;4241228104;3710776396;3180324688;3734246700;4031349745;4328452790;3…	5;1356673855;1180150651;Slice 2
90696085	19;205470078	8;1616950553;3028125576;4439300600;3615012037;3239382336;2863752635;3411703571;3348065326;3284427082;4021329611;4036051973;4050774335;4710986690;4467796464;4224606237;3946699059;4014358429;4082017799;4168564781;4049909630;3931254478;4081748775;4343645495;4605542216;3978793999;4012453074;4046112148;4473571581;4232923303;3992275026;3555971759;3797242954;4038514149;4310218659;4542249416;4774280173;4…
243356280	5;737082673	7;2950890685;3627285089;4303679494;2944303294;3063796655;3183290017;3191939715;3883768954;4575598194;3470926122;3353311788;3235697455;4256787185;4259906530;4263025875;4041748556;3954204823;3866661090;4448314946;4405726624;4363138303;4003895736;4105327857;4206759978;4746119955;4631716735;4517313515;4629163128;4672893888;4716624648;4149277186;3926575018;3703872850;4674786404;4415494092;4156201779;3…
487721524	2;533387412	2;1464042752;2778601405;4093160057;2391296600;2691890869;2992485139;3125330398;3304408902;3483487405;3287734495;3365053635;3442372774;3573962466;3896694257;4219426048;4105283490;4506573100;4907862709;4231370803;4309965090;4388559378;3950224006;3725756674;3501289341;4615803917;4067906748;3520009579;4280504109;4070262751;3860021393;4225753218;4241646762;4257540305;4379203740;4031719251;3684234762;4…
262349548	7;423157934	3;1419712100;2651691908;3883671715;2421383249;2621577405;2821771561;2650091098;2898561940;3147032781;3207187980;3406192402;3605196823;3796232670;3755407383;3714582095;3757216293;3995238211;4233260128;3690812249;3587912119;3485011988;3989594598;3835660053;3681725507;4046366198;4174304922;4302243645;3884548476;4019948105;4155347735;3854191357;3591134910;3328078463;4753770219;4292289296;3830808373;3…
605876769	5;787617234;1631004908;2341591048;3052177189;2916045357;2960277669;3004509981;2796698520;3260454360;3724210199;3441121094;3464589639;3488058185;3426855952;3518285839;3609715726;3344425223;3472395222;3600365221;3344078951;3376795325;3409511699;3912958200;3751568454;3590178709;3727307685;3918708528;4110109371;3876573114;3514820000;3153066885;3840813602;3779376800;3717939997;3554574405;3779894033;40…	3;987518472	3;Slice 2
192546018	8;229823637	1;1156017371;2213772729;3271528087;2910593446;2898651855;2886710265;2893120588;3576032121;4258943655;3365944134;3431046457;3496148780;3368661519;3527292531;3685923543;3640346946;4068986772;4497626597;3226647378;3515789514;3804931649;3539838660;3998291106;4456743553;3930511894;3943399162;3956286431;3784955527;3679242881;3573530235;4219719699;4065484486;3911249274;4289306249;4089994017;3890681785;3…
768528120	1;887560450	9;1965952416;2702890404;3439828391;2744474264;2766110779;2787747294;2862031925;3113055922;3364079920;3221315744;3249209463;3277103183;3185569211;3353698732;3521828252;3634568743;3626975196;3619381649;4423883290;4180582608;3937281925;3633220829;3709235517;3785250205;3873031758;3992229035;4111426312;3767643219;3902091340;4036539461;4065057322;3846779596;3628501871;4208429322;3886263816;3564098310;4…
392582916	8;503026684	5;1907677726;2757874220;3608070714;2924693755;2966823693;3008953631;2944123256;3085325460;3226527663;3189958753;3348826220;3507693688;3270702547;3464074124;3657445701;3084001301;3883071203;4682141106;3274380439;3600508190;3926635941;3774397365;3841954882;3909512399;3316784676;3472556388;3628328099;3908387925;3656768767;3405149610;3640631395;3681645220;3722659045;3282958390;3715657928;4148357467;3…
353113420	3;404190243	3;1702221860;4247625826;6793029793;3549434080;3902270720;4255107360;3158061883;3207364203;3256666524;3612444388;3298963109;2985481831;3173394767;3136989050;3100583332;3949270973;4037278145;4125285318;3722461037;3645076823;3567692609;4056445732;3963339965;3870234198;4132483829;4023150822;3913817815;3794317770;3939712590;4085107409;3771856748;3919809868;4067762988;3995159927;3855769292;3716378658;3…	3;1292154464;1125046128;1402282463;1310680948;1087161853;1170113832;1330089332;1224246959;1211782994;1116490302;1092167821;Slice 2
991057184	7;1295748314;8178386677;12676721423;17175056169;7219401848;5812763564;4406125279;4081184850;4016667303;3952149757;3826567237;3860693102;3894818967;3985263809;3879666708;3774069606;3640623963;3814602267;3988580570;3646807512;3777282152;3907756792;4415486127;4396913948;4378341770;3820414355;3677847740;3535281124;4016163105;4095322998;4174482892;4153188346;3883330425;3613472505;3408839413;3720786008…
223408456	5;292174348	3;1747587682;4420866619;7094145556;3106091635;3204151350;3302211064;3570019705;3612957825;3655895944;4077110077;3936248766;3795387456;3748750773;3921439054;4094127335;4181847337;3942357301;3702867265;4002462281;4181735357;4361008433;4146183697;3987769327;3829354957;3783219382;3731536327;3679853271;4674409028;4294328073;3914247118;3914925393;4028537824;4142150256;4357318868;4026100930;3694882992;4…
1194304307;1599874092;2379858888;3926540639;5473222389;3160264984;3170508836;3180752688;3366467338;3228146297;3089825255;3402862012;3847037693;4291213374;3643415364;4119187120;4594958877;3964314573;4361239442;4758164312;4595073994;4909485288;5223896581;4609799062;4353715370;4097631678;3920951888;3886781743;3852611598;3754751400;4159962317;4565173234;4179917104;4210761760;4241606417;3923682648;397…	7;1241895965;1081566095;1109281562;1299441779;1253297602;1352477771;1314059337;1250716412;1264336676;1180716917;Slice 2
856606570	2;861758722	8;5966852099;7360488152;8754124206;4305900599;5780420514;7254940429;3538198679;3479622385;3421046090;2978192000;3341719394;3705246788;3680733791;3944593167;4208452543;3899737941;4026389374;4153040807;4120752300;4049797241;3978842183;4222857678;3955766463;3688675248;3918566591;3832957188;3747347785;4384685285;3955461909;3526238533;3588862428;3551498447;3514134466;3849785479;4166883820;4483982161;3…
746344933	5;1061329623;8137727831;16541895565;24946063299;5632802686;6010623747;6388444807;5236474959;4589762669;3943050379;3694740667;4239014307;4783287946;3983083715;3929857156;3876630596;4038405289;4595106112;5151806935;3899714883;4142336488;4384958093;4584930225;4564174622;4543419019;4599483192;4155016662;3710550132;4475405209;4147747337;3820089465;3809194128;3743629060;3678063992;4063767130;3603363988…	2;1249448413;1211412643;1336622533;1201768954;1094901048;1286549797;1193038269;1410579254;1142377724;Slice 2
647809162	1;809332761;3136193246;13939726429;24743259612;6959863181;7135516802;7311170423;4172755798;4053818200;3934880603;3518402843;4688689078;5858975313;4335255522;4104177020;3873098518;3940707683;4121850547;4302993411;4055442503;4272267996;4489093490;4247784485;4498654128;4749523770;4191465903;3916870466;3642275028;4398991620;4063868691;3728745762;4478344126;4244484609;4010625092;4054628142;4286845791;…
666856405	6;799032592	5;2296085722;4496645973;6697206224;3752304126;3314168986;2876033846;3124283514;3066794234;3009304954;3277992052;3302896014;3327799976;3737640748;3719348407;3701056067;3905125147;4108414977;4311704806;4518625976;4500478083;4482330190;3837013306;4296394073;4755774841;4008457502;3814860562;3621263622;4269816315;3878164250;3486512185;4609944221;4307128257;4004312293;4516953916;4116099154;3715244392;4…
336939249	2;340611256;2252371339;5681953122;9111534904;5189625253;5323296144;5456967035;4127137200;4054653986;3982170772;3671829739;3879123924;4086418109;4976173380;4719044190;4461914999;4085680690;3867056313;3648431937;4600308977;4460620496;4320932016;4069263860;4101894727;4134525594;4677679019;4155776470;3633873921;4722146971;4779058192;4835969414;4570621627;4546610199;4522598771;4049408777;4153802358;42…	8;1129942209;1158283094;1370690544;Slice 2
178595248	9;301539737	2;3363055944;7666928328;11970800712;3834325242;4209203798;4584082354;5306936967;4661922586;4016908205;3190522835;3339245641;3487968447;4106781206;4195586519;4284391832;4181518265;3951091631;3720664998;4060132035;4259709028;4459286021;4892454584;4496212580;4099970577;4721835609;4676232777;4630629945;4719533279;4384382625;4049231971;4266891984;4014682787;3762473589;3733192340;3701537562;3669882784;…
141338718	8;531461938	2;2447091589;8554827101;14662562612;3177231820;3201300504;3225369188;3324472399;3487287774;3650103150;3656038348;3871677601;4087316855;3452855887;3892350963;4331846038;4606230112;4338927924;4071625736;4191135880;4488991317;4786846753;4940499712;4437024042;3933548371;4016764677;4082413866;4148063055;4162061325;4088870283;4015679241;4527001215;4324553843;4122106470;4086199764;3887007067;3687814369;…	1;1270657682;1316396085;996165882	1;1116586816;1155855713;1266820012;Slice 2
141396262	7;281797902	3;4713755118;9413233900;14112712682;4809179952;4051171859;3293163766;3968042308;3441161673;2914281037;3645331853;3709491107;3773650360;3738054220;4057628557;4377202894;4695865713;4178637723;3661409733;4087358565;4370688418;4654018271;4509669098;4574451113;4639233127;4588130801;4111939237;3635747673;3692139515;4156860508;4621581502;4279670589;4246658523;4213646456;4643600421;4177975880;3712351338;…	2;1254825561;1169080246;1472356460;1223648770;Slice 2
1040000365;1561383009;8664597250;11979322758;15294048267;9905229995;7914780139;5924330284;5540411829;5256205969;4972000110;4312870873;4213165090;4113459306;3750409310;3977224374;4204039438;4044558033;3850884802;3657211572;4476997507;4262537025;4048076543;4260341704;4302327279;4344312854;4171769555;4294151104;4416532653;3845468058;3956000444;4066532831;3638627993;3755542810;3872457627;4056506921;4…
158625347	7;555695299;6374906451;7858334361;9341762271;3186532539;3570866018;3955199498;3111412527;3145054638;3178696749;3395818853;3522457730;3649096607;3894465319;4261458744;4628452169;4079635414;4161345624;4243055833;4351419830;4026967434;3702515039;4248141596;4404978587;4561815578;3670150573;3951002859;4231855145;4466058716;4283296393;4100534071;3718761744;3886290402;4053819060;3706507184;3701770830;36…
182534226	7;261386043	1;1084027660;2234333100;3384638540;2660993509;2980328899;3299664288;3209432360;3119839683;3030247007;3442141647;3553385473;3664629299;3427528076;3587048362;3746568648;3325069659;3804205821;4283341983;3913600786;3950311954;3987023122;3712388325;3910838859;4109289394;4020318538;3954087634;3887856730;4412743615;4169066440;3925389265;4239496982;3934037749;3628578516;3704677277;3910098768;4115520260;3…
112083666	6;375727664	6;1596939912;1791612867;1986285821;2528645742;2634977795;2741309847;3015360369;3095954375;3176548381;3683928059;3774487202;3865046346;4269326827;3818657737;3367988646;3942881174;3718697113;3494513052;4190158747;4422040539;4653922331;4080756045;4239575446;4398394848;4381374180;4282196866;4183019551;4285893441;4339505770;4393118099;4272298539;4432396008;4592493478;4336873334;4406091744;4475310154;3…
210903047	2;247536128	6;624660159	9;1595360347;2566060533;2382176353;2489016447;2595856540;3180830485;3377705071;3574579656;3405135913;3639654312;3874172712;3720987296;3840948533;3960909771;3795144219;4055740673;4316337127;4622454625;4562731637;4503008649;3597361219;3809987648;4022614077;4313166754;4333019305;4352871856;4300763388;4266098256;4231433125;3803660948;3882359741;3961058534;3175657534;3794262063;4412866592;4816643613;4…	4;1212903612;987672199	6;1047150956;1076373186;1197462101;Slice 3
565949377	2;784725146	6;1486722181;1778750833;2070779486;2499231144;2694790315;2890349486;2661164372;3023466244;3385768116;3767561797;3791010400;3814459002;3648450306;3884782640;4121114974;4024454846;3859901312;3695347778;3766449494;3752499343;3738549192;4190351750;4074341115;3958330480;3899180902;3726714164;3554247426;4066075788;3990801341;3915526895;3890837022;4226767750;4562698477;4215411044;4705176325;5194941607;3…
410130844	2;525073472	9;1950884994;2297953300;2645021605;2339520513;2626758313;2913996113;2892190717;3028938655;3165686593;3652079530;3766561468;3881043406;3797231793;3682803423;3568375053;3353789811;3945707493;4537625176;4237920505;3941661801;3645403097;3872735552;3963998580;4055261608;4043313167;3838772563;3634231959;3885690780;3778693715;3671696649;4432974401;4634281986;4835589571;4504859925;4562676804;4620493683;4…
290227704	7;394366686;684601120	8;1620477024;2556352927;2375923477;2485081895;2594240313;2906576572;3157659777;3408742982;3888100959;3981418147;4074735336;4071713700;4178409764;4285105827;4030720391;4170158775;4309597159;3487221330;3960705786;4434190242;4802349056;4530792540;4259236024;4409394830;4287358702;4165322575;4428875185;4318244011;4207612837;3917994484;3928186001;3938377518;4488445679;4225573157;3962700636;4503174849;4…
64835275	13;193700392	1;750197531	9;1560836368;2371475204;2356307115;2509514925;2662722735;3029640492;2909180417;2788720342;3676576202;3493249059;3309921917;3181605413;3648261688;4114917962;3312784020;3452774191;3592764361;4097620827;3780943228;3464265629;4269811189;4036887527;3803963865;3831815347;4491712614;5151609880;3692276451;3647124328;3601972205;3734248024;3957375046;4180502068;4055531580;3883280140;3711028699;4504135555;4…
714925500	2;803024815	2;1525601120;2125579914;2725558708;2577009945;2791363820;3005717694;3166744185;3252319082;3337893979;3532205251;3977150379;4422095508;4543865332;4396193460;4248521588;3513585859;3859254005;4204922152;3930237638;3927597065;3924956492;3613259410;3848350960;4083442509;4555580877;4281152840;4006724804;3929710906;4472280367;5014849829;4443194745;4329588181;4215981617;3533230914;3888543831;4243856747;4…
1597784480;1823051062;2812639016;2893088822;2973538628;2690555542;2846584430;3002613317;2810948415;3208457078;3605965741;3314134131;3020330887;2726527642;3495308423;3757754934;4020201444;3751246584;4002966719;4254686855;3986931293;3985338849;3983746406;4005856471;4247386808;4488917146;4029486299;4134359273;4239232248;3862702922;3558006618;3253310314;3876340072;4096469810;4316599548;3995959978;407…
1890993301;2224344229;4434581660;3753658514;3072735368;3092217842;2942254459;2792291076;3113372514;3102303565;3091234617;3503132975;3591308722;3679484469;4229799887;4248386552;4266973217;4261555915;4112575370;3963594825;4444088607;3963051748;3482014889;4421525915;4465309310;4509092704;4590022934;4341694109;4093365285;4421131207;4665502052;4909872898;4131687240;3921975062;3712262884;3322630949;394…
981987129	6;1113741816;1989250197;2448691350;2908132504;2797590142;2877508786;2957427431;3058105487;3469083576;3880061664;3488610486;3680709782;3872809077;3989662308;4108930922;4228199536;4180105801;4108326212;4036546624;5214644339;4835553614;4456462889;3843028103;3795687977;3748347851;4406193570;4483400399;4560607227;4389333238;4581213723;4773094209;4114616636;4135439027;4156261418;4022893561;4003377140;3…
814482629	1;924447843	2;2005628135;2399584651;2793541167;2560758970;2579349777;2597940583;3259854879;3451165597;3642476314;3590149202;3705289890;3820430578;3897594822;3923397747;3949200672;3889011619;4064285214;4239558809;4392500192;3855728061;3318955930;3961294444;3953332986;3945371529;3926466625;4108521722;4290576819;4826958360;4501232739;4175507118;4496101124;4214772653;3933444182;3744973224;4153818709;4562664194;3…
277908618	6;360712891	1;904013594	3;1827096213;2750178832;2360672466;2744576403;3128480340;3039046181;3309580604;3580115027;3294377187;3438110528;3581843870;3661199323;4106715099;4552230875;4198206811;4343084646;4487962481;4143660102;4321438870;4499217639;4212719329;4077875651;3943031974;4314278196;4445415793;4576553390;4465859401;4153114397;3840369393;4023775564;4043403453;4063031342;4337220326;4318176393;4299132460;3927684440;4…
106286337	3;750669231	5;2320593828;2487759027;2654924227;2540047882;3051993980;3563940078;2854501707;3278133839;3701765970;2955419343;3519738351;4084057358;3203447715;3654851434;4106255152;4558118112;4397551001;4236983891;3871222249;3927838880;3984455512;4538350239;4052453157;3566556075;4303427614;4255756008;4208084402;3851195731;3758460347;3665724964;4250236677;4157391174;4064545672;4593534996;3987414459;3381293922;4…
895198867	1;1102911493;1188815671;1819722291;2450628910;2556644172;2635704110;2714764047;2797807493;2942304832;3086802171;3446877392;3968782925;4490688458;3223343630;3381665201;3539986772;3890678988;3831570465;3772461943;3914584818;4046764320;4178943822;3839672158;3820552332;3801432506;4339716748;4457495822;4575274897;3377617590;3554581457;3731545323;3795359158;3565830969;3336302781;3377916226;3723194580;4…
812600188	3;962555492;2433983673;2557048013;2680112352;2545759630;2704098508;2862437386;3291026392;3404096338;3517166285;3410524012;3416425092;3422326172;4004524308;3701046197;3397568085;3906589975;4081971555;4257353134;3604536686;3752829323;3901121960;3800597931;3854974373;3909350815;4521728714;4249670793;3977612871;3681252456;4152071449;4622890443;4185307862;4190006043;4194704224;4576401564;4728304587;48…
234404936	7;388295601	4;852827117	8;1618981973;2385136829;2412953558;2739452501;3065951445;3520444806;3363921218;3207397630;4115535759;3800807159;3486078558;4592975163;4263114545;3933253927;3704098892;3908093643;4112088394;3907036940;4103706301;4300375662;4456940344;4394131572;4331322801;4150966542;4442586011;4734205480;3717551405;3820384549;3923217694;3843473189;4015060088;4186646987;3681031811;3789539324;3898046837;4488455085;4…
445583961	8;847932192	3;1744557557;2066961585;2389365613;2545233141;2957963953;3370694766;3062607075;3307156332;3551705588;3120332224;3511328853;3902325482;3536676146;3638174941;3739673736;3913014023;4054666480;4196318937;3806368233;3758211626;3710055020;3959105631;3930995175;3902884719;3767955625;3987392104;4206828584;4032635812;4113975090;4195314368;3526342382;3915894937;4305447493;3539253707;3953540654;4367827601;4…	6;1260204749;1229367886;1057438216;1280389207;1234881539;1096998236;Slice 3
673580746	9;772319190	2;1191806638;1692647640;2193488643;2682186672;2607490600;2532794528;2682618041;3014547370;3346476699;3655160946;3770955005;3886749064;3941390424;3799991376;3658592328;3473333104;3744008878;4014684652;3796055331;4113615674;4431176017;4151447674;4073006219;3994564764;3486339080;3592036585;3697734089;4074897817;3906039165;3737180514;4111345908;4160330711;4209315513;4241919478;4141971658;4042023839;3…
543845718	7;689854620	8;1210617507;1626052342;2041487178;2508867460;2664959399;2821051339;3199395778;3032596692;2865797606;4028049434;4041950296;4055851159;3570475825;3740076483;3909677141;4156212378;4136109875;4116007373;3942970469;3942532100;3942093731;4047114760;4278663633;4510212507;3881081292;3885745330;3890409369;3746004715;3987486900;4228969086;3696351984;3716923221;3737494457;4280229062;3947430421;3614631780;3…
147509881	2;267529941	1;1151200936;1879176988;2607153039;2634975712;2789595334;2944214956;2763250546;2838133220;2913015894;3196535888;3143788341;3091040794;3801006317;4054194844;4307383372;3806313874;4230892525;4655471176;3826544499;4049789223;4273033947;4247067909;4321598049;4396128189;3734238940;3719818026;3705397111;3926138830;3938535950;3950933070;3831690231;3731953803;3632217376;3743214212;3836563873;3929913535;3…
647781881	3;770749928	4;941906813	1;1501160055;2060413297;2060229527;2540431606;3020633685;2623447777;2904061365;3184674953;3829683166;3864165593;3898648019;3656399477;3616609236;3576818994;4218449078;4142299803;4066150528;3307490437;3593846563;3880202689;4001707465;4191863050;4382018634;4116462094;4034929149;3953396203;3938862421;3861546092;3784229762;3718546609;3982930556;4247314502;3836280405;3577144731;3318009057;4041377958;3…
335901779	8;529135798;1153724240;1652771297;2151818354;2645859201;2968495448;3291131695;2788423854;3379198599;3969973344;3542109927;3442726519;3343343110;3181451950;3549536424;3917620898;3830137070;3635636330;3441135590;4333641351;4084200686;3834760020;3449642871;3576060017;3702477163;4336349791;4153273502;3970197214;4159306140;4166296520;4173286901;4228492043;4108193229;3987894414;4143001568;3997030729;38…
610264524	8;915577517	5;907266585	2;1704221720;2501176856;2785232161;2966836659;3148441157;2664340928;3120377967;3576415006;2694049331;2972062974;3250076616;3066362413;3564594197;4062825981;3467905696;3551948706;3635991717;3545625949;3536468905;3527311862;4489639225;4206866529;3924093834;3893949105;4025005465;4156061825;3431173915;3801822301;4172470688;3790021166;3836925870;3883830574;3776734467;3586192519;3395650571;3887908562;3…	8;Slice 3
358624413	1;554842280	8;1928162406;2003480835;2078799263;2257282048;2526109354;2794936660;2854629079;3108404107;3362179135;3619108227;3788794571;3958480916;4126863861;3910757573;3694651285;3833434021;3883517934;3933601847;4046262627;4070309764;4094356901;3931812334;4005017493;4078222651;3789371609;3993925838;4198480068;4158417065;4313342654;4468268242;3614295803;3909581178;4204866554;3467693177;3356118427;3244543677;4…
460991183	9;527459552	9;861620038	2;1595188574;2328757109;2224381947;2424674978;2624968010;3024135718;3298368914;3572602110;3943753086;3501423560;3059094034;4187446615;4066932650;3946418685;4183946481;3910053794;3636161107;3870175346;3838440403;3806705459;5005007573;4694511551;4384015528;4050742670;3971788802;3892834933;4217037780;4165146561;4113255342;4122087589;4310080586;4498073583;3754636827;3928017851;4101398875;3560650541;3…
148488810;354909181;1042235280;1646775887;2251316494;2649865482;2727027461;2804189439;2589989874;3041083247;3492176620;3257076899;3356434980;3455793060;3831858303;3823729794;3815601285;3745364222;3980104808;4214845394;3662130069;3657943684;3653757300;4484785268;4121068552;3757351836;4190539949;4122685988;4054832027;3979399086;4217625494;4455851902;4313939849;3929193534;3544447219;3830780752;38627…
667539496	5;878769181	6;1235038663;1812828453;2390618243;2699196727;3021080835;3342964943;3419942479;3337238759;3254535038;3568730163;3620200701;3671671239;3507138911;3653236173;3799333435;3129607359;3261136352;3392665345;3807668098;3781905248;3756142398;4379891778;4080780555;3781669332;4032085473;3906041333;3779997194;3828100903;3730469025;3632837148;4589587124;4269900808;3950214491;4123389862;4024227905;3925065949;3…
420231482	2;525216662	1;999348828	6;1602576928;2205805027;2322818216;2823293274;3323768332;3078318347;3221021141;3363723935;3367412477;3529276757;3691141037;3855432215;3830254421;3805076627;4297248417;4437092706;4576936994;4109251522;4153827082;4198402643;3818638699;3881613305;3944587911;4214896954;4184867866;4154838777;4715262173;4322504946;3929747719;4261524074;4390523623;4519523172;4004393806;4140885191;4277376576;3909568811;4…
375837663	9;390167539	3;826528219	8;1536170643;2245813066;2470445629;2761204849;3051964070;2628476935;2841016661;3053556386;3558875554;3684551404;3810227253;3647334936;3785585161;3923835387;4034257362;3945756630;3857255897;4213558289;4233435078;4253311868;4558306948;4446407343;4334507738;4315501205;4570759427;4826017649;3640202054;3682310668;3724419281;4665098383;4254810244;3844522106;3289307370;3915369675;4541431980;4008589179;3…
655116086;753625643	2;1128505053;1765586802;2402668551;2424715935;2549973075;2675230215;3391771783;3455075847;3518379912;3385235168;3217929809;3050624451;3944306634;3993441314;4042575995;3521835938;4173867132;4825898325;4046975328;4163288198;4279601068;3872658043;4153511395;4434364747;4221972714;4366413800;4510854886;4031082561;3952787970;3874493378;3726778585;3958354300;4189930015;3708565812;3921400225;4134234638;3…
1511139137;1739507285;2464393496;2778580175;3092766855;2730648722;2961513896;3192379069;3362639293;3360094068;3357548844;3413747282;3586201178;3758655074;3719200685;3582038288;3444875892;3409194202;3798909005;4188623808;4009428837;3637668621;3265908405;4047965912;4113812884;4179659857;3499417673;3971839637;4444261602;4486320476;4300213456;4114106436;3596425732;3818131030;4039836328;4585289911;442…
848438465	7;1057575073;3320348214;3006886571;2693424927;2536237996;2628427954;2720617913;2881351199;3097061567;3312771934;2963568371;3168720276;3373872180;3144497965;3311342464;3478186963;3999329565;4147322392;4295315220;3927919793;3845976737;3764033680;3629660185;3608575257;3587490330;4412440335;4037612913;3662785492;3548161295;3584962555;3621763814;4058181966;4075216753;4092251540;4249042777;3994106529;3…
400221631;511906407	7;1018207876;1685954959;2353702043;2649000421;2819768698;2990536975;2847702855;3062453865;3277204876;3151624245;3344941381;3538258517;3410524071;3614792641;3819061211;3916418377;4152381839;4388345301;4245247311;4106423204;3967599097;4338988133;3858870522;3378752911;3689156840;3914928077;4140699314;3844207789;3949787881;4055367973;4842459293;4563742436;4285025578;3520415069;3377082845;3233750622;3…
173927777	7;160514611	7;679603777	6;1387074387;2094544996;2266379246;2672793040;3079206833;3182163305;3230185969;3278208633;3833325346;3748104975;3662884605;3823688853;3698986134;3574283414;4279510882;4150896964;4022283047;4021237378;4111677955;4202118532;4976743727;4527469922;4078196117;4115027928;4228562021;4342096114;3588509607;3866073040;4143636474;3805221284;3685021282;3564821281;4153460693;4405720693;4657980694;4025620954;3…
736321016	4;890062200	9;1100044288;1691831893;2283619499;2731256252;2816503099;2901749947;3385650637;3504261311;3622871984;3557656409;3603182051;3648707693;3760813015;3601455546;3442098077;3987079099;4093988200;4200897300;3955906512;3978486154;4001065796;4279656092;4113874053;3948092014;3799986461;3696876766;3593767072;3626464553;3603149629;3579834705;3976632166;3932724032;3888815897;3988267131;3798884073;3609501016;4…	8;1244064096;1414243713;1376893313;Slice 3
490723939	8;630753996	9;811327805	7;1652370674;2493413541;2606549177;2911687967;3216826758;3127541604;3235289575;3343037546;4093392206;4018014319;3942636433;3869817641;3931861914;3993906187;3776094348;4227071816;4678049284;4063039480;3972022980;3881006480;4407392290;4012241994;3617091698;4827527436;4496577857;4165628278;3852311650;4205787877;4559264104;3622016333;3677671987;3733327640;4353172815;4572874137;4792575459;4050697310;4…
1345660154;1596749682;1629351123;2482936531;3336521939;2745169993;3123481806;3501793619;3488331291;3494528650;3500726009;3591192359;3481082094;3370971828;3822457496;4113363524;4404269551;4098506163;4217198850;4335891537;3934007221;4100668360;4267329500;3278743527;3708985609;4139227691;3930624842;3954352021;3978079200;3528143998;3765687041;4003230083;4107206143;3710578939;3313951736;3838299043;388…
1787240951;2119143501;3534421881;3277122035;3019822189;2930404753;3056920493;3183436232;2652054876;3082827950;3513601024;3851643496;3760511270;3669379044;3773223590;3489237512;3205251435;4604930838;4285613065;3966295293;4190983483;4279770643;4368557803;4131291616;4046995308;3962699000;4833210360;4650255239;4467300118;3784621783;3682321186;3580020588;3983840821;4102962569;4222084318;4347918073;413…
370628836;475301748	3;825732820	1;1847683135;2869633450;2764827908;2786869530;2808911152;2942015083;3120923807;3299832531;3756060189;3932622301;4109184413;3532368617;3743697759;3955026901;3405375883;3750048749;4094721616;4680665126;4315447744;3950230362;4156973311;4344921026;4532868740;3509479878;3681268160;3853056443;3110885647;3294693642;3478501637;4315667046;4173302444;4030937841;4219871959;4199871860;4179871762;4083352161;4…
2026535740;2332453993;3566688634;3704010288;3841331943;2904956440;3078131241;3251306042;2726454050;3172374548;3618295046;3478333990;3722449434;3966564877;3782569201;3750763477;3718957752;3730325206;3900827277;4071329348;3661632733;3884898543;4108164354;4691753979;4340413094;3989072209;3684032299;3796617087;3909201875;4553815846;4317372706;4080929565;3393972331;3563005360;3732038388;4212825075;410…
310850523;598188058	3;1958861466;2384342909;2809824351;2940895411;3068644631;3196393851;3031412539;2830789326;2630166112;3474897394;3657298307;3839699219;3323732082;3492388439;3661044796;3567219721;3775344796;3983469872;3817549584;4070575146;4323600708;3911563874;4199792874;4488021873;3924168915;4065756028;4207343142;3249384038;3749516696;4249649355;4029057175;4035239467;4041421759;4030658997;4298193870;4565728742;4…
135655522	8;101453766	8;1050117996;1927133868;2804149741;2753936418;3058545485;3363154551;3300002896;3188082972;3076163048;3238250581;3515003794;3791757008;4081855848;3755416022;3428976195;3940973280;4320231344;4699489408;3874456079;3878054289;3881652500;4338952880;4011288752;3683624623;4514950981;4268394653;4021838324;4396166963;4023207062;3650247161;4043536029;3760656898;3477777767;4033845993;4297702093;4561558194;4…
590040351	4;857368299;893002581	5;1696488013;2499973444;2429194066;2666492212;2903790359;3226466056;3256409560;3286353065;3093842092;3421497399;3749152707;4041251439;3995452242;3949653044;4482088036;4391142466;4300196896;3948215390;3937408218;3926601046;4146791836;3796909518;3447027199;3882790600;3807754525;3732718450;4175915791;3937214953;3698514114;3697880731;3841682891;3985485050;3835105118;4036873888;4238642658;4336736436;3…
604068259	2;690654281	8;1119362186;1871776931;2624191675;2575536477;2471949553;2368362629;3323500625;3065151173;2806801720;3276318843;3747506535;4218694226;3812436621;4061208310;4309979998;4101581585;3954816744;3808051902;4148776308;4027643794;3906511279;4021733859;4210739806;4399745752;3716282792;3847271429;3978260066;4086948599;3827872681;3568796762;4475548891;4210929608;3946310324;4242358792;4143818491;4045278191;3…
516671764	9;577070616	5;1182924953;1994579798;2806234642;2755433305;2717134821;2678836338;2832425523;2965215725;3098005927;3431738687;3329742118;3227745550;4083156715;4007351706;3931546698;3771261208;4094950844;4418640480;4189180537;4017481010;3845781484;4292248858;4356211000;4420173143;4026208919;4007553245;3988897570;4174679909;4121448251;4068216594;3827266524;4012377259;4197487994;3998689916;3901759643;3804829370;4…
1014652406;1272965602;1281014305;1910592855;2540171405;2404750984;2821863267;3238975549;2785898845;2980660411;3175421978;3520901421;3682279834;3843658248;3461279856;4023525587;4585771317;3639038298;3672250391;3705462483;3961518529;3831959349;3702400169;3856752466;3920216388;3983680310;3888484912;4395009220;4901533529;3876728198;4024120985;4171513772;3677995697;3772810327;3867624956;4205113165;403…
1219757034;1418544036;1411689185;2186419281;2961149378;2332318841;2798259121;3264199401;3020652348;3309738632;3598824915;3593782217;3887110169;4180438121;3382520333;3544900502;3707280671;3564451634;3588645658;3612839681;4554400747;4364954593;4175508439;3973290138;4079061078;4184832017;4196677853;4013981998;3831286143;3296948743;3570607575;3844266406;3804743797;3987023798;4169303799;3498035122;366…
37368702	34;128408124;618982023	8;1341459801;2063937579;2334895299;2648018292;2961141285;2898819785;3291828042;3684836299;3201267733;3230948856;3260629979;3309388315;3486491017;3663593718;3491678173;3745271566;3998864960;3838959699;4008482369;4178005039;3682103767;3945168335;4208232904;3598983929;3707726183;3816468436;4125963111;4202904670;4279846230;4505041564;4493966151;4482890739;3718132821;3822720316;3927307810;3984001121;3…
1342634007;1515200946;1787980389;2176752289;2565524188;2347589759;2705117867;3062645975;2911052168;3065962981;3220873793;3751152009;3889568237;4027984465;3737621331;3596943418;3456265505;4104189896;4037954663;3971719430;3535659449;3660315313;3784971178;4062799542;4334522065;4606244587;4020978773;4188251362;4355523951;4008329175;3823883316;3639437457;4648068334;4291114717;3934161100;3646553269;393…
405138209	5;451280723;717543009	1;1525666405;2333789801;2499203019;2408059762;2316916504;2376333833;2824973789;3273613746;3279853080;3285755129;3291657177;3662023768;3879602557;4097181345;3413967851;3627004864;3840041876;4087339963;4052078347;4016816732;4519569557;4431472494;4343375431;3802250086;3626916495;3451582905;4751737741;4219263516;3686789291;4151416787;4134426911;4117437035;4579879996;4485376521;4390873046;3383768648;3…
80918979	42;179583933	2;694597226	5;1446199733;2197802239;2321934905;2618667409;2915399912;2924703413;2967787569;3010871725;3544631420;3627551575;3710471730;3378780131;3743668780;4108557428;4129412297;4115316061;4101219825;4070583591;3940951826;3811320060;4400985612;4130394671;3859803730;3842965265;3908087272;3973209280;3811676946;3983647603;4155618261;4441091239;4180272929;3919454618;3988429632;3913121777;3837813923;3876340596;3…
197430263	2;334646126	9;612289255;1545730918;2479172582;2350914457;2643415410;2935916363;3533631216;3397855464;3262079712;3261726289;3232885072;3204043854;3764695422;3935799799;4106904176;4273116892;3868426806;3463736720;4019135439;4001063961;3982992483;3810482752;3812241993;3814001235;3369266663;3819524989;4269783315;3781320995;3786909047;3792497099;4532982732;4541851329;4550719926;3689547408;3511401144;3333254881;36…
516002720	8;634047510	4;1420858387;1781780955;2142703523;2246871053;2747673463;3248475872;3145140208;2843468289;2541796369;3270678393;3236918535;3203158678;4114787638;4275728097;4436668557;3997480410;3631980781;3266481153;4075163992;4116624978;4158085964;4137210919;4193276116;4249341313;4308347994;3922080058;3535812123;3849670497;3960540515;4071410533;4655066732;4287074988;3919083243;4262127729;3850698227;3439268725;4…
543548552	6;632166079	4;1477784884;1927322265;2376859647;2448584363;2535928053;2623271742;2623783503;3085673640;3547563777;2913266254;3311241355;3709216456;3280942420;3325713979;3370485539;4246984892;3937423626;3627862360;3559309071;3839858338;4120407605;4214405928;4030903663;3847401397;3681537155;3660832574;3640127992;3767955049;3791824231;3815693413;3980440386;3880748537;3781056688;3940081407;3918945955;3897810502;3…	5;1027702818;1130527541;1085994830;1209743397;1313894613;Slice 3
578877361	2;760336164;788957659	8;1650320715;2511683770;2683094831;2973129266;3263163700;3261785576;3101965840;2942146105;3373886067;3550455111;3727024156;3750581656;3728723707;3706865759;4129580307;4070725033;4011869758;3814377713;3800938446;3787499178;4762570571;4244588662;3726606754;4158681013;3966586258;3774491504;4290189603;4356162873;4422136144;4224848586;4270746230;4316643873;3577260965;3889868440;4202475915;3536876559;3…
253633667	3;445385263	3;803591448	1;1481286341;2158981235;2522406013;2699461734;2876517455;2932323085;3177016425;3421709765;3723315570;3538030015;3352744460;3599931667;3387075882;3174220097;4421954163;4643086957;4864219751;4105157928;3922004418;3738850908;4468218519;4203153504;3938088490;4065488516;3958826778;3852165040;3637135305;3950419038;4263702771;3684198458;3750370750;3816543042;3541128829;3884612331;4228095833;4359288979;4…	8;1211097520;Slice 3
566216803	9;671124526	3;1292041809;1809570680;2327099551;2141049971;2440496197;2739942423;2629504132;3087584125;3545664118;3343375470;3249933029;3156490588;3568436625;3838166040;4107895455;3930367262;3923447462;3916527662;3803795162;4060959826;4318124489;3790830788;3969479487;4148128186;3847984883;4183269869;4518554855;3986545351;3828540425;3670535499;4466941670;4265366438;4063791207;3897548325;3835715005;3773881686;4…	6;1207074967;1195215401;1380058406;1336896424;Slice 3
705233992;800344030	8;1076640938;1772450486;2468260035;2348338710;2898182784;3448026858;2823880394;2934642638;3045404883;3946756566;3758632295;3570508024;3678711753;3976049056;4273386359;4122071777;3704758532;3287445287;4360493956;4222119984;4083746011;4403209410;3911201300;3419193191;4368570220;4051041209;3733512197;3920270496;3998752743;4077234991;3410711781;3583756462;3756801143;4303533505;4177665143;4051796782;4…
203826452	2;195083235;759880062	1;1529489423;2299098785;2573402679;2784573683;2995744686;2920677271;3241881157;3563085043;3404409894;3587299902;3770189910;3868696672;3733152116;3597607559;4154965613;4231708302;4308450991;3825071655;3746724901;3668378147;4085422434;4197011586;4308600739;4006641003;4066348955;4126056907;4566773609;4454895779;4343017949;3923285673;4069831122;4216376571;3546063636;3916168332;4286273027;4233625222;4…
57580031	15;114899410	5;791136485	5;1524723189;2258309892;2458246485;2768556933;3078867380;3152193581;3389943890;3627694198;3979271508;3634865579;3290459650;3966737565;3797918577;3629099589;4239148082;4327850851;4416553620;4182611527;4328175096;4473738665;4148956080;3769998114;3391040149;4200151457;4014989160;3829826864;3108436124;3692463044;4276489963;4166215162;4366585894;4566956626;3972156197;3776873638;3581591079;3342893458;3…
721030766	9;850105429	4;917748214	8;1491238170;2064728124;2175377498;2732517235;3289656972;3306897029;3595431503;3883965977;3359654864;3579128994;3798603124;3796445662;4036972614;4277499566;3360355982;3800823443;4241290904;3581750069;3877095845;4172441622;4350685104;4167742263;3984799423;4088528257;4128477461;4168426664;4183208496;4380666939;4578125382;4472013623;4129319770;3786625918;3661432242;4050258469;4439084697;4315969428;4…
667954132	5;843991707;1004017473;1641310325;2278603178;2266242580;2289273851;2312305121;2269170091;2885677058;3502184024;4222272700;4319716392;4417160083;3969261840;3760038142;3550814444;3630180720;3861440285;4092699849;4485251849;4711924926;4938598003;3948504913;4105451673;4262398433;4161108478;4330073896;4499039314;3818999286;4108971496;4398943705;3630742706;3796048161;3961353616;4199381024;4302466923;44…
660079157	7;800550186	2;937094331	5;1535973304;2134852276;2117384769;2668574594;3219764420;3094013542;3250784278;3407555014;3411197735;3673927147;3936656560;3946119373;4007477851;4068836329;3860445951;3970705252;4080964554;3210538610;3692625971;4174713333;4621752109;4400160374;4178568640;3740009185;4120048463;4500087742;3676408947;3671119398;3665829850;4880648194;4247732499;3614816803;3921142956;4011745698;4102348440;4183337309;3…
319954965	6;417315781	4;1013346157;1684555342;2355764526;2357616957;2422212999;2486809041;2766605445;2740184409;2713763373;2971716887;3530321817;4088926746;4411416356;4304504316;4197592276;4095974432;4013127102;3930279772;4172067126;3914555757;3657044388;4275617984;4279336158;4283054331;3800917527;3955476930;4110036333;3557892390;3874772808;4191653226;3717559706;3976328644;4235097582;4482650914;4239080294;3995509674;4…
579889087	6;772406078	9;928477398	5;1613798479;2299119559;2255731976;2631837830;3007943685;3088188785;3251595939;3415003093;3310936367;3317397886;3323859405;3669005256;3629054403;3589103549;4935855972;4292583916;3649311859;4061765849;4284465701;4507165553;3875509264;3864948578;3854387892;4355795985;4369391444;4382986903;3876917987;4012499254;4148080520;3960351265;4047595277;4134839289;4042946447;4193635515;4344324584;4122151741;4…
348418750	2;395230656	3;1149041950;1756835161;2364628372;2340727451;2605798226;2870869001;2710823291;2797307494;2883791696;3570469919;3763939645;3957409370;3611195682;3712581453;3813967224;4129076258;4017805635;3906535012;3628610147;3699003714;3769397281;3073483431;3936632077;4799780723;4056096986;3829477693;3602858400;4288916669;4275978060;4263039451;4028568038;4166417026;4304266014;4270679778;4192936273;4115192769;4…
291064149	1;343642961	9;1327400484;1683646241;2039891997;2316077050;2552591971;2789106893;3059822095;3257937935;3456053775;3753465305;3562223516;3370981727;3220845902;3459734364;3698622827;4019274183;4738694587;5458114990;3666558221;3903039065;4139519908;4380695878;3893226265;3405756651;3514049248;3878770682;4243492116;4268757173;4006003190;3743249206;4265446254;4348407612;4431368970;3835248786;4203486472;4571724158;3…
358148001	9;491200746	2;1296173562;1729805369;2163437176;2677952334;2754565545;2831178757;3144653552;3288044418;3431435284;3272572433;3292086083;3311599734;4014484943;3625492249;3236499554;4199497594;3924993642;3650489690;3706007543;3731420718;3756833894;4062097973;3806688667;3551279360;3710997042;3600835797;3490674551;3558968168;3885753818;4212539468;3971350508;4007701560;4044052611;3819436497;3866180983;3912925469;4…
685035350	4;803096306	8;991272305	9;1609648320;2228024335;1906193306;2251802502;2597411697;2672189953;2812026191;2951862428;3185635677;3523521998;3861408320;3843212378;3874265799;3905319220;4092272945;3829412277;3566551609;4063777810;4059636158;4055494507;4316133227;4665294274;5014455321;4335686267;4242644531;4149602796;4317712307;4141867986;3966023664;4470630812;4494993703;4519356594;3734289533;3575264276;3416239019;4254008340;4…
941894116	5;1075941963;1163603316;1671362451;2179121586;2445807716;2391452460;2337097205;2733627979;3111867483;3490106987;2596666719;2975265537;3353864356;3271878848;3784360030;4296841211;3746995211;3998500541;4250005872;3234301236;3416713984;3599126731;4098581969;4131631138;4164680307;4214825543;4323748462;4432671381;4245331912;4172467719;4099603526;3639540147;3734152325;3828764502;3975693252;4321272727;4…
437165644	5;439172342	3;832725063	3;1375105080;1917485097;2076705063;2441180204;2805655345;3212812232;3161756927;3110701621;3265688368;3262851043;3260013717;3751389170;3955757991;4160126813;4065994008;3921110108;3776226209;4307918643;4193737304;4079555964;3815178878;3826221454;3837264030;3954305095;3946249942;3938194789;4504442017;4019741255;3535040493;3854513178;4053182966;4251852754;3816607922;3693683238;3570758554;4246274347;4…
98442298	47;208849905;708938957	6;1417415748;2125892539;2291924403;2880928758;3469933114;2853927637;2972319403;3090711169;3313866204;3637214756;3960563308;3778924324;3744584197;3710244070;4201471488;3946285673;3691099859;3924234815;4041064592;4157894368;3815330018;3712711856;3610093694;3739280008;4326975211;4914670415;3957379968;3997158626;4036937283;3507339210;3689746224;3872153238;4780929421;4340450289;3899971156;3922885908;4…
1023152021;1160702494;1985619170;2191494474;2397369778;2373548509;2639216063;2904883617;3227578475;3316156006;3404733538;3259929939;3308162631;3356395322;4211719471;4246940744;4282162017;3946235326;3811876894;3677518462;3976294357;4242538283;4508782208;3709771906;3829892046;3950012186;4127715040;4074013381;4020311723;4037796985;3686268899;3334740814;4602903062;4323856643;4044810223;3512826596;360…
453131084;527837623	7;709320039	8;1626651022;2543982004;2497966725;2930213240;3362459754;2968531959;3121765017;3274998074;3328288050;3408891500;3489494950;3800846859;3863157970;3925469080;3773941899;3712900587;3651859274;3778551288;3899267065;4019982843;4208168638;4255984074;4303799510;3604088496;3828516736;4052944976;4587284608;4551342174;4515399740;3686102473;4055066282;4424030091;4239275608;3996482989;3753690371;4205421917;4…
506122439	1;632045455	6;2049063243;2376424536;2703785830;2582550470;2858378520;3134206569;2589009015;2973470558;3357932102;3447117947;3279718044;3112318142;3532100088;3692704300;3853308512;4347892638;4117397490;3886902342;3828062336;3869773316;3911484296;3768938174;3904003501;4039068827;3772074184;3975833730;4179593275;4334935668;4272385455;4209835241;4116098916;4225375718;4334652520;3761770001;3758446296;3755122592;4…
112688296	7;798188092	7;3032909408;3489867348;3946825288;3786885449;3919122089;4051358729;3893098397;3849799046;3806499694;3889977688;3321917810;2753857932;4617954264;4017000204;3416046143;3631185750;3940148025;4249110300;4582501597;4708242966;4833984334;3737119824;3792910636;3848701448;4129717991;3990584631;3851451271;4206257152;4060723310;3915189467;4127507476;4082051499;4036595522;3496337040;3859785039;4223233037;4…
507585362	6;729801021	3;1564448372;2738101629;3911754886;3204250071;3866913098;4529576125;3414545368;3467150884;3519756399;3705482264;3737973740;3770465215;3785623399;3772622601;3759621803;4095754351;4217725778;4339697205;3960228269;4103375865;4246523460;4427763679;4146664262;3865564845;3995116150;4244279081;4493442013;3946080830;3922381900;3898682970;3697748828;3688820410;3679891992;3623757721;3813201929;4002646138;3…
191359997	2;2016270709;10241686612;15473859376;20706032139;14735470796;13735767321;12736063846;10814515392;9560188716;8305862039;8547671434;7313887909;6080104385;5595005181;5946193124;6297381068;5003938182;4753681975;4503425767;5030980888;5079212805;5127444721;4767862087;4743323635;4718785183;4047719171;4180728446;4313737721;4453277224;4604047246;4754817267;5293960917;4467922793;3641884668;4753792906;44323…
665651301	6;841544864	2;2384719736;3955659665;5526599593;4583224564;4070563627;3557902690;3534015532;3367343428;3200671323;3369767583;3550631112;3731494641;3952940767;3978633341;4004325915;3942651844;4131708314;4320764784;3932376397;3597125520;3261874642;4586473350;4467211030;4347948711;4464781387;4463729250;4462677112;3785689476;4216069293;4646449109;3433511539;3815610155;4197708771;4032857694;4330434445;4628011196;4…
511780579	4;655495603;1134368113;1794196674;2454025235;2801847869;2768812059;2735776249;2791347183;3319774419;3848201654;2655325546;3288684418;3922043290;4395908656;3917714754;3439520852;4100429294;3928759166;3757089039;3899640944;4150430056;4401219168;3945851704;3715721372;3485591040;3374140503;4013877457;4653614412;4312060358;3945581183;3579102009;3480982863;3483680250;3486377637;4542491550;4299480893;40…
218764455;312721733	9;1090911827;1501573993;1912236160;2450393037;2761047281;3071701525;2997858044;3102391610;3206925176;3271098427;3688532500;4105966573;3469249667;3724854119;3980458571;3411490923;3968185264;4524879605;4699325020;4341389094;3983453167;3867647811;4029917126;4192186441;3915024887;3464450647;3013876407;3681747180;3762441435;3843135691;3516136653;3568200511;3620264368;4374347704;4179510844;3984673984;3…	8;1206482294;1421512657;1251941889;1148508767;1233801751;1133235744;Slice 3
68840209	17;649236621	1;3074565878;5203876127;7333186375;7196797456;6179347520;5161897583;5116160446;4897153234;4678146022;4555366994;4570582136;4585797278;4608195610;4719099104;4830002598;4763006212;4677793766;4592581320;4609865133;4418094898;4226324664;4139977307;4417650398;4695323489;4405465404;4494456235;4583447066;4265067545;4193230305;4121393064;4856316358;4545383382;4234450406;4108903665;4108444965;4107986265;4…
649191358	3;948906171	4;2936565360;6070558153;9204550945;7049805176;6024493966;4999182755;4985618968;4979750950;4973882932;5230806155;5162538587;5094271018;5309772532;5036130937;4762489343;5254649992;5136183045;5017716098;4733203508;4999324563;5265445618;5053061654;5080128121;5107194587;4784698525;4689257141;4593815757;4868874809;4365882950;3862891091;3925132414;4053667181;4182201949;4537559780;4359133746;4180707711;4…
775934838	4;1391199556;5307317443;8111871772;10916426101;9147937649;8872025947;8596114245;6484962478;6247689992;6010417505;5228138865;5562496311;5896853756;5089042573;5158979252;5228915930;5390525321;5523071446;5655617572;5272781242;5046757806;4820734370;5233369431;5196346096;5159322761;4854271033;5081197851;5308124669;4919678541;4640983812;4362289083;4240423626;4295142634;4349861642;4873264539;4905484268;…
976361685	2;1746161903;7352149053;10711976616;14071804180;11735058023;9621849982;7508641941;7661072553;7440892313;7220712073;5984271975;5899260512;5814249050;5782074932;5812087325;5842099718;4945216770;5067942337;5190667903;5342104032;5420631600;5499159168;5095021641;5159781853;5224542064;5190498908;4800792433;4411085959;4630097334;4178809151;3727520969;4871547792;4374652163;3877756534;5093802104;489864060…
631611849	5;1030884806;4939735503;8410343024;11880950545;8337745933;7868932401;7400118869;7832246287;7295703581;6759160876;5929167471;6131760916;6334354361;4878278432;5659833798;6441389164;6523269316;6288582210;6053895105;5666044697;5106506653;4546968610;5459538813;5068283568;4677028322;4632844344;4643813704;4654783063;5188275337;4697637307;4206999277;4205221728;4943186584;5681151439;4551814858;4581790242;…	5;Slice 3
402669071;789989288	1;2793967459;5373380719;7952793979;6101452205;6402891579;6704330954;5493843921;5731757732;5969671542;5578017270;5559100641;5540184011;5075589357;5097645337;5119701317;5343567584;4934644548;4525721511;5057059677;5123063414;5189067151;4333208463;4480733655;4628258847;5202621964;4908208695;4613795426;4369812197;4700870138;5031928079;4387565928;4414348413;4441130898;4397644879;4867113327;5336581775;4…	2;1369144492;1390448609;1062847961;1155772187;1350146574;1171312723;1229525709;1257634455;1368708060;1301312473;1118411501;Slice 3
995863779	8;1400979705;3665284124;5049714846;6434145568;5385423817;5174176104;4962928391;5326362054;4868332230;4410302405;3946816101;4222262148;4497708194;4730908019;4662275472;4593642925;4759044358;4155139074;3551233790;4309798521;4420108920;4530419320;4309579865;4526708083;4743836300;4241244593;4411238900;4581233206;4367203195;4181608509;3996013823;4099990284;4163504468;4227018651;4401958257;4440483101;4…
314255520	4;1488443403;6942941315;10447288900;13951636485;12216210178;10754075514;9291940850;9040380837;8572164078;8103947318;7455456686;7199199114;6942941542;5805506314;5766591561;5727676809;5256972731;5125961196;4994949660;5661436957;5569191145;5476945334;4675305238;4826917647;4978530056;4329623964;4309308368;4288992772;4061182155;4438223367;4815264579;4844526962;4609723011;4374919060;4853199083;47106492…
834978960	3;1366077240;4972278995;7833108049;10693937103;7461502902;7114405762;6767308622;7126531145;6233881795;5341232446;5465740711;5503239710;5540738709;4928651514;5115945500;5303239486;5045602160;4966502232;4887402304;5481917160;5219231703;4956546246;3953810885;4083399967;4212989049;4568153765;4392893661;4217633556;5095022059;4852189060;4609356062;4787840186;4420776367;4053712548;4357824315;4441098501;…
