# Supplementary material for: Organotypic culture of human brain explants as a preclinical model for AI-driven antiviral studies
Source: EMBO Mol Med. 2024 Mar 12;16(4):1004–26. doi: 10.1038/s44321-024-00039-9 (PMC11018746; doi:10.1038/s44321-024-00039-9)
Supplement: Supplementary file 5 — Source Data Fig. 3 [file 44321_2024_39_MOESM5_ESM.zip › Figure 3/3F 3G 3I/Data source 3F/Figure 3F Slice 4_Slice 5_Slice 6.csv]

0;1;2;3;4;5;6;7;8;9;10;11;12;13;14;15;16;17;18;19;20;21;22;23;24;25;26;27;28;29;30;31;32;33;34;35;36;37;38;39;40;41;42;43;44;45;46;47;48;49;50;51;52;53;54;55;56;57;58;59;60;61;62;63;64;65;66;67;68;69;70;71;72;73;74;75;76;77;78;79;80;81;82;83;84;85;86;87;88;89;90;91;92;93;94;95;96;97;98;99;100;101;102;103;104;105;106;107;108;109;110;111;112;113;114;115;116;117;118;119;120;121;122;123;124;125;126;1…
103603791	2;304746054	8;1446469880;2252569466;3058669052;3138839421;3064194935;2989550449;2773110382;2994406991;3215703600;3226348242;2897537023;2568725804;3069456101;3243058328;3416660555;3111681003;3143038556;3174396109;3241166145;3033702640;2826239135;3318288640;3436966729;3555644818;3885084676;3716019864;3546955052;3413976415;3225116390;3036256365;3583182758;3437885201;3292587645;3315131068;3331230567;3347330067;3…	2;982401199	1;1070852016;1070094509;1206912934;1145200264;1018930132;1180400334;920482744	6;967777295	2;1032593321;962543146	4;951385044	8;Slice 4
734247110	9;862183318	5;1211320526;1908603346;2605886166;2569705675;2750590896;2931476117;2371182494;2680267102;2989351710;3267425014;3434234499;3601043984;3364591172;3403138021;3441684870;3317351484;3421959934;3526568384;3535034448;3387435740;3239837032;3282054126;3160710297;3039366468;3264403986;3407947822;3551491657;2905981213;3469183926;4032386638;3333605091;3268382873;3203160656;3248459899;3310027355;3371594812;3…	8;1194890048;1164144474;1010376166;1161663224;1043887177;857848982	2;929242690	4;1101587194;1018537950;944840472	8;Slice 4
92327353	52;261249534	6;1625343157;2215738755;2806134354;2514149801;2704933235;2895716669;2930501455;2935866102;2941230748;3143781202;3246983802;3350186401;3224107059;3321840404;3419573749;3061681912;3195258716;3328835519;3883017167;3734136736;3585256306;3902465854;3701538374;3500610894;3284334846;3378544171;3472753496;3221198364;3575398859;3929599355;3423319568;3370866457;3318413345;3696314091;3664934656;3633555222;3…	4;912458776;1015439510;1028286139;1082151384;1135860357;967245224	1;1252484504;1026441148;1139165358;1153298197;908477354;1091610649;883995560	8;1100406549;1062531341;1142428182;1042422743;931706140	1;972185825	7;1120210327;Slice 4
899685807;1056513024;1855528825;2487993930;3120459034;3154616052;3053712642;2952809233;3000885982;2998912261;2996938540;3040791255;3337227786;3633664316;3723799209;3533014169;3342229129;3213741940;3196100128;3178458316;3733056911;3738390910;3743724909;3659413615;3688303923;3717194231;3342344346;3314855790;3287367234;4086039850;3911429633;3736819415;3164540659;3209151176;3253761693;3846057051;3759…	8;1171461480;1148099189;1146252384;1212053034;969916317	6;1024463051;1118038279;1081221354;1013290621;856406419;1074644218;1229143269;1043944970;995194146	2;1131358561;892916427	2;848872448	6;884024754;Slice 4
440181969	2;577305415	7;1754013879;2173477230;2592940582;2647060306;2909959750;3172859194;3191497215;3125278888;3059060561;2948558988;3452825717;3957092446;3257617625;3404462794;3551307964;3619482684;3664757858;3710033031;3816566418;3656714853;3496863288;3482498259;3311274243;3140050227;4332062463;4088801051;3845539639;3348589512;3855757746;4362925980;3997439687;4076859667;4156279648;3979375925;3715712562;3452049199;3…	2;1199651162;1174831121;1118289043;1129880993;1086052795;1143859882;1021450966;1001481698;936240647	7;1014729913;1010687794;995726346	5;1202268390;Slice 4
495001543	7;671760153;1760181866;2599868653;3439555441;3181126472;2983388954;2785651436;3409849352;3182670059;2955490767;3081698356;3247146078;3412593800;3615376463;3564414555;3513452646;3333770618;3520130526;3706490435;3085901293;3138765065;3191628837;3235289600;3660751444;4086213288;3860105813;3384892446;2909679079;3235359039;3216842634;3198326229;3346859748;3710353250;4073846751;3534382305;3664243252;37…
247694060	4;422441099;2213518553;2714706888;3215895223;2821092041;2845804814;2870517587;2828149773;3065187481;3302225189;3254052251;3145608164;3037164077;2773194543;3200658265;3628121987;2554574255;2958930948;3363287642;3728975303;3492895966;3256816628;3493322599;3470550754;3447778910;3082851473;3240420620;3397989768;3366639736;3440356492;3514073248;3566949111;3370201948;3173454785;3441341706;3440315033;34…	1;1154502171;1131373054;1104496120;1032009060;1093796996;1123724023;881742199;1048973915;928477008	4;1031950239;1017251980;1021328169;939651163	2;1084470181;1192189665;1061771958;Slice 4
1088551048;1379927738;1853631814;2544551607;3235471399;3017271066;2885447927;2753624789;3317523359;3243750791;3169978223;3257524279;3418691574;3579858868;3279306071;3352502483;3425698895;3395975217;3353300146;3310625075;3674418625;3750289418;3826160211;3468830437;3501448886;3534067335;3545383464;3389698228;3234012993;3866398303;3543877789;3221357274;3558837103;3476112470;3393387837;3091806122;333…	3;1125697502;1154396824;1128725112;1050492731;1098729680;992888687	7;1059878507;969807243	3;1181747122;1138125327;Slice 4
554548397	3;729619105	5;1600261014;2412705040;3225149066;2934441334;2765725385;2597009436;2856180120;3015376076;3174572033;2891175451;2752867346;2614559241;2991685356;3145772249;3299859143;3331088671;3460591064;3590093458;3558932047;3458820094;3358708140;3483999348;3564570530;3645141713;3227672277;3405788985;3583905693;2992003543;3140539108;3289074674;3138964770;3331042665;3523120560;2848269913;3041886008;3235502104;3…	8;1363223750;1090471172;1178149490;1299346242;1219885832;1287321501;1368685989;1268141932;1243309479;982399358	4;1026305877;1373625394;1044045581;967637101;1127909871;1133950997;958206269	1;1048167613;1112607658;835963824	9;797549112	4;1151821542;1082658188;1014901565;1061739131;977950748	7;921005993	7;907683118;982019957	8;Slice 4
211429285	3;512840435	1;1663507378;2006631331;2349755285;2584126856;2764485798;2944844740;2752927530;2705959878;2658992227;3524837536;3397413068;3269988601;2841503331;3221708933;3601914536;3474910427;3681129230;3887348032;4066000604;3976423905;3886847207;3509014097;3484227659;3459441220;3614926828;3408231077;3201535325;3659765755;3596102367;3532438979;3789561880;3982721386;4175880892;3959903215;3724447123;3488991031;3…	3;967742073	8;1041707288;1065654644;1010431438;1337411216;1154593567;1119699056;1081137907;Slice 4
1165215638;2093343482;7463330501;11992437139;16521543777;13538005404;9813651956;6089298508;4116836331;4208047662;4299258993;3892581458;4110241425;4327901392;4283496617;3788965788;3294434960;3649950118;3392380475;3134810831;3711661835;3747323837;3782985840;3778831408;3741207572;3703583736;3746495415;3639274797;3532054179;3578848326;3532377963;3485907600;3646377190;3751045741;3855714291;3545264111;…	2;1139290512;959196965;1180542169;962303551	4;1084999238;973446377	4;1050121475;1035044892;1014946551;846365129	9;1016584475;1019742245;Slice 4
1028240891;1505498497;6384863174;8188507018;9992150861;8559571908;7781638337;7003704766;5247699949;5219754782;5191809614;5047997368;5083797042;5119596717;4668838132;4674512521;4680186910;4566624880;4115319222;3664013565;3741859085;3609094057;3476329028;3590356580;3500497735;3410638890;3969528544;3716671258;3463813972;3714509615;3602199499;3489889384;4266878363;3842382682;3417887001;3230787021;333…	6;959253237;965605331	1;1033422804;894837277	8;994325433	5;948499892	4;1020779469;932476033	7;1142300566;Slice 4
403622983	7;828707112	8;2981927609;4003089806;5024252004;4193937232;3848808084;3503678937;3038398562;3086612859;3134827157;3164291133;3078973929;2993656724;3664687218;3621983433;3579279648;2854147485;3041370434;3228593382;3247366079;3205835727;3164305375;3226868602;3272761391;3318654180;3014777208;3032979254;3051181300;3063715467;3161563018;3259410570;3208040703;3108330422;3008620141;3140178340;3442753440;3745328540;3…	4;1030587677;1012419295;930396819	9;1051724476;1044707118;1007495151;1100185924;Slice 4
718090491	4;950612786	1;2738195633;3892779271;5047362910;4288625526;3901513657;3514401789;3190119445;3211102531;3232085617;3205393709;3295225513;3385057316;3483592012;3213990028;2944388044;2997937665;3169495030;3341052394;3812624550;3793690994;3774757439;3747765279;3595165038;3442564798;3021920922;3114401649;3206882376;3480770297;3592878058;3704985820;3339505579;3475463164;3611420749;3661894194;3564457743;3467021291;2…	8;1199857405;1227424771;1025757476;1103333464;1041352674;1039684662;1046291315;908671404	3;1180836238;978837107	9;1095181011;1074344477;889024158	5;842068050	5;1038213193;Slice 4
471604403	1;674516308;2455248506;3016235056;3577221607;3737091185;3383720862;3030350539;2921832269;3145111271;3368390273;3135315895;3308356848;3481397801;3421724212;3131492535;2841260858;3546235424;3561273402;3576311380;3606441211;3592340662;3578240113;3783140395;3518793550;3254446704;3315221382;3406878549;3498535715;2832351411;3216388429;3600425448;3339174641;3037747294;2736319948;3389640725;3361115272;33…	9;1028356125;1124409659;1102044746;1186550523;1108768704;1052254194;1021521442;Slice 4
310775743	1;608478278	3;1807406826;2744262621;3681118416;3492000303;3246166719;3000333135;3005946753;3152503320;3299059887;3457180391;3293219716;3129259041;3132633112;3442348336;3752063560;3962537719;3735858121;3509178523;3737396125;3568903480;3400410834;3393904919;3446013261;3498121602;3225670861;3183939408;3142207955;3507778078;3228733059;2949688041;3440244753;3721087598;4001930443;3061306871;3075934868;3090562865;3…	7;1099140940;1125449272;1140600664;1007746107;1027339408;1181023127;1116437769;1210710319;1129531528;1148240976;1040802459;981268795;1142985869;1088536868;883431611	2;1122021350;1023670790;Slice 4
139514986	9;368576184	5;1834653219;2688159966;3541666712;3177692214;3348880150;3520068087;3487761080;3411554260;3335347441;3735216009;3721695709;3708175410;3900783311;3605651039;3310518767;3778465686;3734748810;3691031935;3826050225;3460523981;3094997738;4149346443;3822857834;3496369225;3454391397;3288735444;3123079490;3740064507;3786372278;3832680049;3512777794;3453180623;3393583453;3341485080;3581930979;3822376878;3…	9;1115248507;1253668895;1043101502;994514781	5;1116376203;947754170	3;1090726445;1007698140;1175422618;Slice 4
255019832	3;397632447	1;1430256243;2255023867;3079791491;2986581438;3128841732;3271102027;3066478652;3214677110;3362875568;3450127372;3423859830;3397592288;3194801648;3421998039;3649194431;2741695693;3097125335;3452554976;3453796175;3485830342;3517864509;2974438823;3099840689;3225242555;3174479570;3189710436;3204941302;2670170213;3161611016;3653051818;2997960143;3063835170;3129710197;3293291272;3148616270;3003941269;3…	8;1193586397;1132859967;1347884736;1122430641;1041276054;1238334581;1067600450;1133727478;1069840682;1115762102;1112620241;1198234194;1100265949;995976444	6;1136612953;1009986740;1057230875;902328952	6;1140468514;1008562876;1159113099;Slice 4
197907935	1;514649739	8;1643412670;2171927599;2700442529;2491806053;2647981266;2804156480;2709352662;2822253677;2935154692;3372237909;3271171559;3170105209;2776409495;3262711719;3749013942;3848434440;3416152577;2983870714;3158141970;3420512166;3682882363;3447259078;3323684020;3200108963;3429885815;3526928492;3623971169;3660476736;3750847383;3841218029;3567837176;3809173815;4050510455;3985058211;3722524278;3459990344;3…	3;1162163299;1210228384;1035597016;854428596;1141461059;862255111	2;999030306	6;1063250336;958480623	3;963342338	4;1007829703;966146798	9;Slice 4
343739198;464257602;1378013248;2064338662;2750664077;2873153122;2968021294;3062889467;2987454137;3092548494;3197642850;2876970005;2996698833;3116427662;3079969473;3108949230;3137928987;3094784933;3318183099;3541581264;3411846591;3393553999;3375261407;3235593481;3450313689;3665033898;2945180539;3034060236;3122939933;3396968222;3412743857;3428519491;3388348083;3685852176;3983356268;3728634939;33546…	3;964851188	4;1048023913;1005695905;Slice 4
215882665	3;378445843	9;1600820684;2587132473;3573444262;3045703928;3136785188;3227866449;3299019751;3296532642;3294045533;3123272579;3483062694;3842852808;3440331340;3513888348;3587445356;4185056988;3910813281;3636569574;3713443239;3911836216;4110229193;3235858986;3577261678;3918664369;3169059893;3331205374;3493350855;3386662857;3468217836;3549772815;3556912387;3692905849;3828899310;3858396620;3776789911;3695183202;3…	2;1285086407;1026138199;1084947133;1154374671;997380558	4;1068986702;1123809913;1037307679;1156186202;1136139395;1090579707;922956759	9;1037004041;1123258545;Slice 4
311232945	4;452778570;1468399320;2175780610;2883161901;2706688046;2905937743;3105187441;2776363287;3047324212;3318285138;2806085373;2955781479;3105477584;2973145633;3277892416;3582639200;3204081135;3292961203;3381841271;4207036402;3871054889;3535073376;3265498998;3319219405;3372939812;3393170564;3417753987;3442337409;3169864346;3410014405;3650164463;3732775304;3484406549;3236037794;3246239721;3243353260;32…	2;1284532914;1148377720;1279036426;1194482531;1237956374;1001487668;963652348;1032843667;1167756126;1027462902;1180928784;1217516437;1121330413;1081620187;952920501	1;1018966178;1041611709;1048082628;1026479974;1178456008;1170952389;1021636631;1262105845;1007441880;1069935141;1062630834;1067588966;1006483629;988852176;1028770539;Slice 4
434571670	7;589654222	5;1257348498;2022350504;2787352509;2546944158;2562938977;2578933797;2802061934;2608373717;2414685499;3491590371;3253735483;3015880594;3008041642;3427686369;3847331096;2912668759;3174531284;3436393809;3003349060;3033334595;3063320129;3177901526;3268282750;3358663974;3276048549;3380032502;3484016454;3517071369;3454320172;3391568976;3205264298;3204289362;3203314427;3580843169;3649992438;3719141706;3…	1;1178425703;1238777992;1300382313;1316222726;1288332048;1130625833;1070238457;1016047312;1145171293;1140256197;1137636626;1255340689;1320736110;1000517137;1143347866;1089266549;1224797820;1136343375;1202566038;1039894291;1026188858;948702954	6;1070911804;981290046	7;955042498	6;884705254	5;1031282939;1006700051;1058906586;Slice 4
751086226	8;978627009	8;1342947673;2027741591;2712535509;2595356046;2718744133;2842132220;2988484173;3040095909;3091707645;3020296049;3098826977;3177357906;3313455587;3282592731;3251729875;3619615349;3470131978;3320648606;4146624926;3664731679;3182838432;3718062008;3397446864;3076831720;3181697409;3093256653;3004815898;3680860228;3740439473;3800018718;3269543250;3447944804;3626346357;2824892571;3032759977;3240627383;3…	9;1047676901;1058811047;1080936608;984232062	9;1019092903;1059059986;1050308934;1112712124;998338644	9;Slice 4
125921100	8;394250515	6;1757436082;2100481411;2443526740;2334714912;2489962418;2645209924;2401564623;2616969891;2832375160;2767496829;2988098387;3208699945;3035528492;3118863724;3202198957;3132165436;3138220414;3144275392;3052153361;3327061125;3601968889;4034114948;3614234613;3194354278;3218515015;3200192892;3181870769;3498571712;3537121003;3575670294;3459001826;3318392008;3177782189;3214089340;3158685061;3103280782;3…	7;1231001181;1421565645;1332620201;1166486531;1055788707;1181316008;1169355494;1306517054;1218245434;1161758759;1043497778;907295476	6;1188098713;1084715528;1220398640;1036643773;1094834967;1061913167;883319696	4;1046451077;1082180031;1058389446;1127045008;1032865330;976077275	1;1224442837;888288020	5;1166619703;1074163369;857917659	6;Slice 4
506846683	6;631909295	5;2260591578;2689861571;3119131563;2635148723;2571694297;2508239870;3069778719;2913893280;2758007841;2664728449;2857676212;3050623976;3105532691;2966713955;2827895219;3229549792;3345162810;3460775828;2997311711;3066871518;3136431325;3333224105;3306721449;3280218792;3320482576;3196093467;3071704358;2718726587;3244764928;3770803269;2967857769;3084441538;3201025308;3139024971;3084117967;3029210964;3…	7;1366743816;1013196960;1209777221;1047498409;1329303558;1156348956;978974342	8;1206762622;1070811747;968621661	4;1279505636;1009010225;1174064321;1037574136;1206921913;913405741	9;1183124973;1041799420;1115458959;1152613272;1008477042;Slice 4
334923701	4;502379099	6;1622054294;2404748776;3187443258;2644571098;2682070437;2719569776;2557723160;2517520555;2477317950;2613533760;2670494622;2727455483;2685225158;2804137679;2923050200;2970716893;3317745326;3664773759;3390435115;3297121194;3203807272;3103735371;3209498112;3315260853;3011901438;2956215183;2900528929;2955070145;3377875573;3800681001;2605028593;2906193765;3207358937;3260457607;3005775415;2751093223;3…	8;1320464870;1174660702;1142588769;1176007964;1100605601;1087049837;1195971759;943765914	3;1008522340;1192898871;1088752882;1045402566;905733823	6;904850991	3;949900684	8;948269929	5;1138005415;975023562	9;1113631836;Slice 4
381610482;567365165	9;1367058689;1963314256;2559569822;2460823803;2590742447;2720661090;2784674937;2775502659;2766330382;2975045083;2947560228;2920075374;3071063189;3303427205;3535791221;2985878701;2979700210;2973521719;3482318018;3681031699;3879745380;3552645224;3531199125;3509753025;3435766211;3432870784;3429975356;2941359806;3024423171;3107486536;3589036985;3218871008;2848705031;3561473130;3312129247;3062785363;3…	7;1161152121;945796369	6;1054321948;1133506571;1210772417;1087047323;1174475082;Slice 4
201614924	4;351526390	9;1269099313;2072936110;2876772906;2670376378;2626426180;2582475981;2477946132;2728706296;2979466460;3205696763;3262243186;3318789608;3001766587;3388663394;3775560202;3326225966;3389786137;3453346308;4169265310;3652176183;3135087055;3252136172;3414192348;3576248525;4053979653;3731277736;3408575819;3860092733;3596159233;3332225734;3941298602;3611629127;3281959653;3454063537;3406568859;3359074182;3…	7;1057421424;1127778588;1278307086;1241514033;1078855415;1114453249;1112289096;1114746209;1117309126;1015931451;978119465	6;965089714	5;977692991	1;1144470707;938725155	8;974178683;1037838958;885909726;1102209594;Slice 4
187771942	1;456480073	6;1497572692;2168342159;2839111626;2834116012;2963972270;3093828529;3274880290;2971330393;2667780496;3352926633;3261895154;3170863675;3483854887;3214205981;2944557074;3255738736;3249911863;3244084991;3729334042;3466843266;3204352489;4098392588;3813057997;3527723407;3190316348;3507639647;3824962947;3688161102;3373953504;3059745905;3429197271;3413444936;3397692601;3518659008;3381480353;3244301697;3…
100824532	7;209763564;1188424247;2054749136;2921074025;2954417714;3051321154;3148224594;2986098880;3155266730;3324434581;4153820904;3654555214;3155289523;4015694294;4183805410;4351916526;4029778653;4046107249;4062435846;3961032659;4324523331;4688014004;3744525085;3752949715;3761374346;3997612180;4064401271;4131190363;4111592971;3947769981;3783946990;3988822857;3867037876;3745252895;4155979309;3995201820;38…	3;988819189	5;1038081041;1106520493;1025142885;999101993;1057051606;1120140276;1108235116;900661277	3;Slice 4
217110857	2;332939954	1;1265862809;2054767376;2843671942;2920892263;2900328738;2879765212;2754489919;2649690791;2544891662;3292607625;3430730150;3568852674;3463604620;3391388755;3319172891;3496356171;3462899513;3429442855;3621257806;3491603902;3361949998;3438353640;3390367286;3342380931;3818931169;3592689992;3366448814;4015412046;3537123180;3058834313;3497358285;3618627489;3739896693;3326769941;3395075597;3463381254;2…	6;950048854	8;966508393	6;998575352	5;1057752898;1143232769;1093936572;1119002692;1061609010;1166347749;Slice 4
318665778	6;466953300	8;1409615957;2029385906;2649155855;2844310931;2854130245;2863949559;2539954231;3132779179;3725604128;3196769131;3409480133;3622191136;2911901269;3096611444;3281321618;3904072990;3606768836;3309464682;4166875067;4104767266;4042659465;3410952387;3367382358;3323812330;3240163678;3481782194;3723400710;3308265305;3261889754;3215514204;3592364901;3498026839;3403688777;3485872003;3406822296;3327772590;4…	2;936793459	5;924066607	5;1032783812;1029089459;1002231877;979854127	9;984577179	7;989160957	8;1023642966;Slice 4
261786564	1;433384879	8;3544770494;5357155223;7169539952;5733483170;5334291825;4935100480;4978494960;4372558478;3766621996;3146113932;3583725450;4021336969;3953531150;4223575057;4493618964;4212947491;4140596470;4068245449;3511539750;3654914782;3798289813;3888011485;4057211210;4226410934;3854655741;3902406758;3950157774;3956002946;4035136102;4114269257;3799957534;3703493759;3607029985;3627289788;3735851491;3844413194;3…	8;1253314140;1165978088;1101977905;966714722	6;1060994395;917006948	8;955383494	2;1147395571;1019533823;1167933501;1133278858;1083399207;1144192715;930856347	4;981323024	7;1076897603;1175342978;1050719047;1179652124;Slice 4
536057993	7;804838887;1875566208;2717130748;3558695288;3699284451;3653580745;3607877040;3365687922;3311602610;3257517298;3290080000;3345866453;3401652907;3720037807;4030819370;4341600933;4201461274;3864655912;3527850551;3263118300;3297635907;3332153514;4074141391;3776634247;3479127102;3942396362;3865674270;3788952178;3298186663;3628836486;3959486310;3721337462;3769917652;3818497843;3349245272;3682294145;40…	4;1208146696;1120783760;1294074714;1115358964;1256687366;1087081873;1046751089;1034458754;1157582900;1027904790;1010089006;854018004	4;1051091998;1105960445;1042439438;1044607874;1055279533;Slice 4
265739840	9;473434421	8;1349037175;2191966183;3034895191;2927637261;2731995450;2536353639;3272205350;3317940694;3363676039;2845517509;2933854223;3022190938;3641410196;3446436080;3251461963;3216077278;3872701833;4529326389;3358261496;3551153718;3744045940;3577896874;3742180141;3906463409;4121060019;3902148601;3683237183;3715426062;3709845262;3704264463;4207680846;3918557435;3629434025;3055881974;3559494195;4063106416;3…	6;1011285519;1139611021;1136533218;1090452278;1015623858;1040346327;1056741489;974437702;989052647;935589374;962989826	4;Slice 4
84573889	12;180852969	1;1167596230;2021428604;2875260978;2672348639;2891600104;3110851569;2914049374;3214008458;3513967542;3423419050;3464417841;3505416631;3372664630;3708652689;4044640748;3181514080;3435016538;3688518996;3580523402;3701214475;3821905549;3208207059;3539332875;3870458691;3365935772;3457858562;3549781352;3532486331;3627160492;3721834652;4127544995;3961972118;3796399241;3172914695;3260899512;3348884330;4…	8;1086831765;1060531746;1116435627;1201345933;1107916721;921279277	3;1252149339;1043575791;1230001478;931019216	4;798863929	7;992677365	8;Slice 4
644707429	2;763308281	8;1896187616;2763023373;3629859131;3025237447;3320242174;3615246902;3425673444;3426199555;3426725667;3356456494;3439040407;3521624319;3122966301;3090271741;3057577180;3961204079;3429107738;2897011397;3818190189;3689673161;3561156133;3918468291;3587704705;3256941120;4054910517;3988114231;3921317945;3730681203;3673869432;3617057662;3411055132;3706913725;4002772318;3521977435;3211443271;2900909107;3…	2;1201710225;954547742;1125092328;1047785451;1211890995;1026044241;1120248827;996955765	8;1001240008;1033566503;1220372084;923399585	9;1197602646;1120864660;1045184347;991889656	1;930626193	8;Slice 4
1098373585;1311351375;1902943554;2390044203;2877144852;3029414375;2949132539;2868850703;3379012339;3462367168;3545721997;3021051070;3468373674;3915696279;3266245657;3386662639;3507079621;3724113356;3796692050;3869270745;3670208562;3719291856;3768375150;4355304237;4180630849;4005957461;3310004273;3461841876;3613679479;4764141057;4179913638;3595686218;3290299738;3513707604;3737115470;3977084771;377…	2;983065227	9;1198558859;1097167265;998584721	2;1186892269;1166101319;1122026514;1132912196;1196107762;1187352123;Slice 4
354534896	9;531515079	6;1626286566;2664980919;3703675273;3689270773;3438208164;3187145556;3132404299;3027523553;2922642807;3451803421;3370292773;3288782125;3244471034;3300636801;3356802568;2945182921;3280365684;3615548448;3324674809;3306017651;3287360493;3492068814;3558803652;3625538490;3783599903;3550596100;3317592297;3478716797;3586857097;3694997397;2921232956;3267743244;3614253531;3498080170;3468290743;3438501316;3…	9;1098961829;949931728	5;1079018886;1155998014;1086534505;1016093451;1043743688;1001425954;1059722083;Slice 4
1111742771;1308504997;3190824233;3460845460;3730866688;3785933752;3557016432;3328099112;3015892150;3198706839;3381521527;3906725145;3887558465;3868391784;3498150279;3566178232;3634206184;3797581985;3794919921;3792257858;3267995693;3563202367;3858409040;3790310084;3672981297;3555652510;3674228275;3597889231;3521550186;3163300782;3189333328;3215365874;3406678991;3656987729;3907296467;3550732025;344…	7;Slice 4
299070016	1;405046502	5;1616314954;2747532074;3878749194;3412016885;3576553028;3741089172;3747008393;3959495287;4171982181;3229112373;3868357315;4507602256;4324743808;3944507805;3564271801;4093178913;3945797546;3798416178;4380230149;4553339988;4726449827;4242345630;4227818417;4213291204;4135154845;4135906687;4136658529;4669218089;4497368363;4325518636;3693583116;3929974675;4166366234;4160548872;4015827284;3871105697;3…	6;Slice 4
334576720	6;472033928	1;1752114230;2589210793;3426307356;3048185907;3032895893;3017605878;3152849860;3251274836;3349699812;3912849181;3811598360;3710347539;3400701932;3608740472;3816779012;3542145871;3812792013;4083438155;3519675043;3676225676;3832776309;3643897014;3670071770;3696246526;3452377984;3748795480;4045212975;3999703401;3970053849;3940404297;4568533255;4019723771;3470914287;3382363671;3531053442;3679743213;3…	4;1044014929;1069688426;1185762457;963622977	8;1049633014;1196819257;1205145226;951882037	4;988763166	9;1043429812;1084083294;896901855	6;907369163	1;1061989407;963074654;1076370040;978792786;1097373539;Slice 4
315408442	5;563225755	9;2030662521;2380699656;2730736791;2914556267;2942296689;2970037112;3081834470;2994608573;2907382676;3404916758;3587940335;3770963911;3282372949;3440164598;3597956247;3659897264;3610479946;3561062627;3996438647;3559209080;3121979514;3428157977;3585562661;3742967345;3991469621;3518103089;3044736556;3665227603;3423057990;3180888377;3374927784;3498884389;3622840995;4028832716;3807794318;3586755919;3…	2;1066486143;1044064111;1097401953;1013568980;1132998977;897574384	3;961642791	9;1125629582;Slice 4
545494215	8;828480989	7;3044556124;3082191685;3119827245;3363366177;3601155337;3838944496;3474705160;3509096693;3543488227;3278943542;3361140376;3443337211;4045985228;4057200536;4068415844;4283975463;3949529920;3615084377;3465469834;3657315615;3849161397;4082849255;4090649088;4098448921;3543131923;3721433134;3899734345;4202323240;4340117320;4477911400;4388141252;3936204329;3484267406;3245602881;3110990507;2976378134;3…	4;1169190152;1351630946;1342857985;1231785146;1131436376;1177961864;1232676039;1127359203;1151477526;1212800772;1205445190;1180756839;1050698061;1016727023;1087332735;1024046034;1136148158;1139647851;1078283310;1082807416;1099241174;1075059820;1173680797;978691220	8;1031509843;Slice 4
94156417	87;319411956	2;1660880947;2622253346;3583625744;3014165013;3287735917;3561306820;3059418200;3269758890;3480099580;3394624549;3568657453;3742690356;3367267542;3787780752;4208293962;3178771561;3447426635;3716081709;3349931321;3578187286;3806443251;3928400212;3992034156;4055668100;3658156415;3741907085;3825657755;3319221165;3394263632;3469306099;3734309182;3492790096;3251271009;3268216202;3533562578;3798908954;4…	3;1100212745;1033178789;1025869397;1162610519;1075174054;1105445907;1112887762;Slice 4
429301616	5;536192193	5;1450989627;2542791874;3634594121;3268311534;3135737304;3003163074;2802901297;3110960113;3419018928;3139718184;3244436538;3349154892;3178407950;3412310046;3646212142;3429761171;3501367276;3572973380;3724839378;3697487736;3670136094;4183066502;3830103200;3477139898;3684120207;3652992155;3621864104;2792097384;3194179325;3596261266;2949083716;3004545037;3060006358;3287879191;3653993708;4020108225;3…
807029830	3;996146563	5;2056271704;2919267585;3782263467;3093686586;3164591305;3235496024;3395575908;3441591975;3487608042;3446502527;3571225909;3695949292;3331612918;3534593329;3737573739;3729267065;3861761584;3994256103;3645526269;4034335280;4423144291;3595308406;3550121001;3504933596;3874003026;3736384549;3598766072;3705728225;3819818238;3933908251;3214734671;3364858203;3514981734;3864751934;3787514445;3710276957;3…	3;1039520854;1093726966;1026091710;1137468280;1152527655;999507191	5;1063084179;1110301595;1127145007;959374067;1139539558;1012937564;1090947325;1001139448;974154202	2;1075037490;937008763	3;Slice 4
845733779	4;1154245687;1805870775;2779001748;3752132722;3761832791;3558520573;3355208356;3098331887;3287146670;3475961454;3706599798;3555998199;3405396599;3806863428;3410732240;3014601053;3920688083;3805677561;3690667039;4341988814;4076000312;3810011810;3033623484;3559363436;4085103389;3327042340;3406791406;3486540473;3733811490;3756071352;3778331213;3814624685;3535855255;3257085824;3915663772;4047772864;4…	2;982147573	1;1123857230;1085338104;1127377296;1106302990;1052375332;1128659802;1100040261;990767417	3;1033286210;Slice 4
308111599	2;576049253	4;1518209524;2219569175;2920928826;2645205844;2763167455;2881129066;2962479401;3185778334;3409077268;2959400223;3105385723;3251371222;3363653091;3320960955;3278268818;3601639858;3559609792;3517579727;3400721970;3445674245;3490626519;3730892652;4066377229;4401861805;3244219989;3307446072;3370672156;3602170018;3087535719;2572901420;3558944506;3630831317;3702718128;3354900644;3273843005;3192785366;3…	6;926966135	4;1135153924;1015488211;913479879	2;1033632908;1022464058;1139539770;991268960	7;1093566981;944707795	2;Slice 4
268684973;387473450	4;1195317642;2069945336;2944573030;2752480445;2814142067;2875803690;2849309487;2752475154;2655640822;3279129217;3160691190;3042253162;3308608315;3296123039;3283637764;3199707356;3350505012;3501302668;3661767150;3585926130;3510085109;3113686787;3351068106;3588449426;2560335433;2800236652;3040137872;3611288695;3494122796;3376956897;3325957057;3347174792;3368392527;3044745286;3049304448;3053863610;3…	6;1312816138;1029397100;1123855105;1184403723;1121628295;1339213568;981683093	7;991513213	3;1004944453;1097078133;1018843935;899470079	3;1098563795;1096810849;1008936022;986887349	4;874848806	3;868732545	3;985015876	4;992597765;Slice 4
817810179;1051663152;1864179940;3134128667;4404077394;3732579578;3846208138;3959836698;3628416734;3623375140;3618333546;3111268937;3812407699;4513546461;3325672861;3428544297;3531415734;3348307958;3324662627;3301017296;3628871736;3550631768;3472391799;4731968741;4085640878;3439313015;3512472600;3806647270;4100821941;3732934221;3846394589;3959854956;3758024205;3532434215;3306844224;4256726741;3984…	3;1085410236;1160779646;1041485038;997895515	3;857172444	7;1063187588;1155714647;1157188111;1226269938;1077818357;1220481017;1073192035;1025649409;1089238612;894044161	4;1068650979;991181440	6;Slice 4
477741666	3;617393080	7;1881299194;3093068992;4304838790;3528146089;3690143810;3852141532;4043864931;3718773047;3393681163;3307260784;3395754056;3484247327;3865535879;3753031534;3640527188;4421600919;4245265230;4068929542;3830747314;3915800306;4000853297;3923376411;3923457413;3923538415;3308115556;3598615819;3889116082;3531687477;3478121833;3424556189;3974830706;3881935930;3789041154;4474903337;3945741706;3416580074;3…	5;1230219725;1167089971;1175381600;1179637331;967195473	7;1189371597;1208567645;1151682777;1023973498;973350410	3;1161453015;1130952705;1023865242;Slice 4
322842676	5;502413623	8;1597690149;2702560472;3807430796;3123285083;3052007933;2980730783;2744881851;3116912181;3488942511;3627212598;3375060196;3122907795;2826710244;3113886095;3401061946;2993251445;3202348659;3411445873;3992822940;3705111539;3417400138;3587029513;3725912576;3864795638;3514340120;3546411085;3578482049;3578740550;3488985836;3399231122;3295945419;3437274819;3578604218;3230885810;3317994625;3405103439;3…	6;1059301433;1097440051;1155783200;960050281	6;1133037299;1073509393;1141882039;1221521512;1255746036;1006266131;1087997092;948761356	5;995081971	4;949615522	6;1083674462;1049175169;1218958620;Slice 4
139460977	5;250878317	9;1234572745;2105075505;2975578265;2788776149;2915265133;3041754117;2738890322;2860242503;2981594684;2964770172;3099925594;3235081016;3400193495;3365951134;3331708773;3452836423;3335342365;3217848308;3046595688;3132902828;3219209967;3504014839;3336591906;3169168973;3197065434;2942818241;2688571049;3402301119;3363331835;3324362551;3389627678;3417113276;3444598875;2723273362;2879181659;3035089955;3…	5;937482352	6;1094292434;1053671212;903045453	7;1130918742;1007521208;1167799763;1102076224;1096258241;1077778857;978928104	8;1014778417;Slice 4
1052513073;1239901966;1944880488;2690142350;3435404211;3186065597;3282920077;3379774557;2986990337;3071853899;3156717460;3202482867;3129085832;3055688797;3068617506;3114378810;3160140113;3475671016;3555778314;3635885612;3186818347;3496756227;3806694108;3576596639;3214535875;2852475111;3817470901;3696566771;3575662641;3523789275;3409229712;3294670149;3531029334;3052151908;2573274481;3630442661;352…	1;996443638	2;1138088181;1174468555;1104325148;987634035	9;1033237806;1093593931;1118095349;1161872842;1197213722;1048866397;Slice 4
513602510	8;645295420	1;1464520071;2286369777;3108219483;2621952003;2744513445;2867074886;2585192443;2764346154;2943499865;2880547103;3024962327;3169377552;2704075532;3153490411;3602905291;2935598936;3415490906;3895382876;3264807171;3624487918;3984168664;3130427157;3241559641;3352692125;3471125404;3378851716;3286578027;3468027337;3177474520;2886921703;3329510864;3487580612;3645650360;3410672710;3528418234;3646163757;3…	9;1247169433;1159810769;889646405;1017190930;988971788	4;1041789514;1270054196;1006452511;1071144143;984136704	5;1011894238;1023247926;1102498591;Slice 4
239137200	2;362163589	7;1282963956;2390931629;3498899303;3320516450;3228193287;3135870124;3271706909;3256441044;3241175179;3127268998;3113432062;3099595127;3373538980;3495094813;3616650646;3491820477;3597081668;3702342859;3185800952;3431102269;3676403587;3024479549;3318714641;3612949734;3294540553;3315551238;3336561923;3780558650;3557345073;3334131496;3101332234;3061257345;3021182455;3172537489;3157048200;3141558911;3…	6;1251112405;1138693411;1094144560;1078725995;1149555345;1095343372;934184131	9;1036008760;1250687814;918817129	9;1102246797;1005384325;1144192201;940982328	9;1061277024;1082402536;1211098938;854515104	8;Slice 4
226113085	4;401138587	6;1391946999;2618721138;3845495278;3306992278;3073879883;2840767488;3112728165;3165120597;3217513029;3139869091;3192782228;3245695364;3159357763;3108280110;3057202457;3252257659;3384699785;3517141911;3150908898;3356000600;3561092301;3570245092;3351832605;3133420117;2970794719;3080229638;3189664557;3045035622;3014233359;2983431095;3207486211;3217347657;3227209103;3462923587;3733639540;4004355493;3…	9;1178074984;1084384807;1187624914;957093870	8;934625973	5;1140129059;1058964367;1076947338;1124366626;1063666014;1068079145;1296770190;1013685620;1002222709;1240424367;912268395	6;1076973280;924574550	3;952112942	3;1128811848;Slice 4
145711433	2;521842497	3;1661198351;2340340596;3019482841;2859695613;2916626268;2973556923;3081991251;3238246976;3394502701;3087381718;3200771165;3314160612;3258957155;3161637487;3064317818;3673759197;3412043816;3150328435;3851381123;3706981127;3562581131;3558841689;3375673398;3192505106;3355691251;3383831313;3411971375;3186927129;3115963017;3044998906;3005496957;3212867756;3420238556;3081716667;3236746183;3391775700;3…	2;961878322	5;1036549440;1204110221;1024336948;1176702263;1056622202;1123015458;1084255407;1077576378;979946775	9;1008046141;1064632393;1211469127;Slice 4
402382508	8;609743064	8;1409915283;2172316788;2934718292;3004639294;3285464507;3566289721;3022524588;3132252131;3241979675;3060439157;3215548156;3370657156;2484858262;3091370580;3697882898;3906590244;3583260573;3259930902;3685757053;3885170467;4084583882;3370156115;3304489144;3238822173;3042943091;3409317591;3775692091;2884532251;3313190864;3741849478;3218524389;3326555124;3434585858;3787060111;3855131869;3923203628;3…	8;1104334256;923942597;1138118174;1225628353;1181169662;1152743293;839906005;1000826833;972306400	1;1052361333;1123510224;1123030119;1014889291;965013001	3;1107104597;944093440	3;Slice 4
1245796708;1436203149;2717081260;2948794883;3180508506;3239998509;3261349969;3282701428;3038942862;3115283457;3191624051;3501413486;3573925085;3646436683;3224528734;3374573893;3524619052;3522774009;3511843351;3500912692;3783475507;3917718384;4051961262;3699118939;3612567732;3526016525;3618560276;3573947284;3529334292;3544377678;3492966774;3441555870;3153881290;3625616360;4097351431;3307530037;325…	3;1087249224;1027901435;1095659974;1172013675;1058361916;1163392372;1299856203;914574166	1;949671835	4;930284913	4;987355120;1066573375;950936384;1152561679;1077613686;1059038424;Slice 4
87589363	61;167535394	1;1301240795;2267198682;3233156570;2520783104;2773735999;3026688894;3013917189;3018248810;3022580432;2656099777;2720376847;2784653917;2813645299;2839313996;2864982693;3480316267;3456851008;3433385748;3062287624;3144384414;3226481205;3953002928;3782275799;3611548671;3505575124;3617428189;3729281254;2755761018;3195187599;3634614180;3797599660;3482641401;3167683141;3344154154;3140028193;2935902231;3…	2;994886475	3;1037333562;1105707582;1123614869;1081443459;994220341	1;1170764526;1014033050;1227349664;984095836;1021667337;1134366544;1264215269;1002109226;Slice 4
465734656	6;626856085	2;1690390951;2084129090;2477867229;2453807821;2752185908;3050563994;2745841156;2880118341;3014395525;2981816626;2970811353;2959806080;2869228378;3197675324;3526122269;2902478025;3373599810;3844721594;3816873699;3650783947;3484694195;3345109647;3287264630;3229419612;3225321989;3204252145;3183182300;2672481556;2904802441;3137123325;3082062810;3306477829;3530892848;3377914471;3378493953;3379073436;3…	1;1328128435;1172844403;1388591142;1294652254;1252725539;1350523250;1243175646;1258376013;1123898422;1316252329;1234014294;1063112996;1133739999;1239051260;1040635418;1156755502;1040506435;1169414982;1184881230;1145423940;1016163303;1115905760;906610907	9;1117517620;1117886547;955672685	7;1149967176;1068554245;Slice 4
739607530	2;894219300;2202182094;2586318416;2970454739;2664263823;2837214736;3010165649;2680323755;3066141036;3451958318;3322599973;3368107572;3413615172;3015147496;3084085968;3153024440;3276749107;3126145236;2975541365;2971545904;3285804321;3600062738;2928716758;3131705567;3334694377;3332659402;3020381037;2708102672;3349570050;3528516878;3707463707;3213297060;3363201998;3513106936;3405173882;3417849473;34…	5;1308926763;1170419993;1088109824;1101263334;1235787175;1197311622;1068838973;1167729389;1148657984;1302396950;1184584933;1023292644;1050149738;1178843766;979254496	3;1047153766;1124567090;1084379517;1040761504;981460384	3;1118526944;Slice 4
126035873	1;164705542	3;974172124	6;1844474661;2714777198;2374305285;2534543357;2694781430;2985026930;2811279826;2637532722;3033861757;3265380515;3496899273;3068944697;3304499705;3540054713;3192921580;3222086550;3251251520;3660853618;3305286920;2949720222;3763556844;3598076597;3432596351;3438325756;3195977210;2953628663;3398910070;3409410202;3419910334;3068657652;3469555001;3870452349;3567547685;3305986658;3044425631;3269591081;3…	6;1086662190;976307323	1;1053556588;1024813998;986955243	9;1013224992;1101474941;912877952	2;1005958737;1012732754;1089213997;992157354	4;Slice 4
95429247	83;170891439	3;882900615;1797566115;2712231616;2615463712;2868322752;3121181791;2731473718;2827797047;2924120376;3000862604;3428242022;3855621439;3432276608;3291662101;3151047595;3674893367;3553261021;3431628675;3813004513;3708471224;3603937935;3183589953;3407083534;3630577115;3666487575;3445445359;3224403143;3905613727;3668764330;3431914932;3161889745;3211882848;3261875950;3743603302;3771656125;3799708947;41…	3;1116861343;1030825232;923130397	9;922463496	6;1071329564;1152980437;968776583;Slice 4
116810410	7;202920800	9;740921840	9;1493842211;2246762581;2497559227;2491865176;2486171126;2421781387;2806465569;3191149750;2512180524;2892232595;3272284666;3192583013;3138156728;3083730443;3755192870;3543917475;3332642081;4040710838;3917878570;3795046303;3909429722;3844519247;3779608772;3266296486;3366281964;3466267441;4084979425;3925308848;3765638271;3161966370;3355837126;3549707881;3263247651;3294538613;3325829576;3142678219;3…	1;909774875;1150626915;1057735164;1072912223;1141947030;945248018	9;1019450874;1084992924;1145382275;1005987799;908358994;1022007384;Slice 4
448807886	3;674505892	5;2560246574;2460714009;2361181443;2327208984;2575478158;2823747332;2580918009;2780747271;2980576534;2528196406;2973599158;3419001910;2981503492;3089302444;3197101397;3511742215;3534000802;3556259389;3813718477;3632716223;3451713969;3978537146;3610599389;3242661633;2840874133;3356772214;3872670295;3154890166;3338744651;3522599136;3547293624;3250458676;2953623728;3259339441;3272287261;3285235080;3…	7;1004664277;1264394449;1087207645;1009076386;1023309476;1249647738;983971451	3;1019639892;921820635	5;965493821	5;973563316	6;1069077437;1074627590;1205091876;831746853	1;Slice 4
172228327;277645866	1;955921057	4;1729655973;2503390889;2459972009;2643833807;2827695604;2573349090;2788511158;3003673226;3226847591;3379134401;3531421211;3281207683;3025819386;2770431089;3335449648;3518811157;3702172667;3347094405;3689384098;4031673791;3311613166;3607476429;3903339691;2751479807;3276556147;3801632486;3588890886;3386159102;3183427319;3689637844;3770152958;3850668073;3822043161;3507935481;3193827802;3745100877;3…	5;1231525318;1006542554;1072790440;1110545808;1077877191;1169140820;1100193441;1198207831;1024357367;1116213536;1010992841;975472157	2;1157352225;1183183032;1082974816;1060864897;1125398830;1043970312;884674458	6;1084475633;Slice 4
292932458	4;500912551	9;1039625526;1742805197;2445984867;2283264850;2380330800;2477396751;2653991303;2682959336;2711927369;2511712130;2763103402;3014494674;3143912710;3111956424;3080000138;3342093190;3432929692;3523766195;3270839194;3470438601;3670038007;3542369100;3665471013;3788572926;3360851310;3192543554;3024235798;3563341777;3304718091;3046094405;3629454184;3133181754;2636909323;3886993774;3634082318;3381170862;3…	8;1079101047;1027983977;1205619984;1023323719;1190537319;1100852682;1090399319;1070547863;1161344885;968838527	3;1018211692;978191112	1;1082223256;1117741889;1138152611;1010211619;875954430	6;Slice 4
1202549270;1373966424;2453629926;2740439928;3027249929;2637798032;2524043048;2410288065;2441922141;2632106923;2822291705;2844218045;2963260559;3082303073;2804416155;3006651259;3208886363;3205097021;3179255882;3153414743;3218468239;3336369772;3454271306;3833750384;3286282403;2738814421;3582540762;3405930227;3229319693;3403052992;3346429699;3289806406;2875010550;3238559959;3602109367;2993455415;319…	1;1096045785;1054931357;954676097	9;1047920060;1151906690;1110718876;938375318	1;1090245765;1068893972;856187509	1;Slice 4
226695594	8;334367066	4;1242808987;1885646317;2528483648;2322566004;2569901608;2817237211;2657172286;2672608926;2688045566;3085277607;3115729859;3146182111;3256414173;3154431752;3052449332;3016959301;3073094267;3129229233;3169584489;3178233822;3186883156;3011979687;3296022218;3580064749;3785992582;4129902505;4473812428;3572261013;3630661250;3689061488;3908391235;3460380029;3012368823;3227324527;3480829449;3734334371;3…	3;935468112	4;1180061328;1082466144;1172922756;1134265801;1093012877;1050650486;1069574618;1106315771;1027035516;966689449	9;1135205013;993985893	4;1080352405;Slice 4
508550235	7;585815211	8;1900602714;2256800716;2612998717;2392119794;2373083197;2354046600;3030377920;2988412821;2946447721;2849926596;2810258017;2770589438;2929556474;3396599029;3863641584;3285051413;3238354290;3191657167;3413208105;3294961677;3176715248;3464052207;3355560479;3247068751;3248558824;3112082284;2975605744;3120039128;3301422122;3482805116;3750698308;3608807830;3466917352;3913044840;3134758590;2356472341;3…	4;1017392075;1010456194;1095166452;1023879638;1213525176;957818112	6;1026889940;1103341164;1049035458;1034950554;974954976	5;1108260315;Slice 4
205752659	6;287418411;1218453438;1643350237;2068247036;2511822195;2642203330;2772584466;2753655739;2737913288;2722170837;2777914706;2723249702;2668584698;2804902967;3071751672;3338600377;2766649269;3002472484;3238295700;2799427518;2771826687;2744225857;2934345111;2925708501;2917071890;3261469391;3126569828;2991670264;3209366985;3272625565;3335884145;3373628822;3253049885;3132470948;3099858068;3349248833;35…	6;1226673963;1044536270;1025917821;998593445	1;992009324	3;1108890261;1095000654;969954966	2;976412619	3;1031943490;1121867924;1151175462;1086479600;1016745251;Slice 4
130774675	7;168100011	6;799186312	7;1608940163;2418694013;2422237532;2447934603;2473631674;2898046182;2982992571;3067938959;2550004565;2960683570;3371362575;2793018124;3097036366;3401054608;3054817940;3261570665;3468323391;3122786986;3331562451;3540337916;3233586594;3152874698;3072162803;3051158705;3325386059;3599613412;3220877861;3261011784;3301145707;3317284388;3331403240;3345522092;3007778092;3110081015;3212383939;3350343362;2…	6;1233919130;1066762300;1024410208;1003315593;1022536993;1212393228;1073817054;1244826559;1033430377;1025674663;970484859	4;1040417794;1269407232;954311264	8;874340720	5;1089669847;1037993231;Slice 4
966047672	2;1114597662;1886924434;2349471288;2812018141;2298665243;2406574698;2514484152;2802483659;2734872902;2667262145;2561400757;3008406491;3455412226;3303875454;3655568390;4007261325;3143762877;3483717730;3823672582;3075316659;3085036952;3094757244;3031751057;3243039688;3454328319;3081161156;3347500777;3613840398;3850744234;3611415592;3372086949;3462445294;3460134592;3457823891;3886855172;3763217141;3…	5;1249677832;1192857760;1138943009;1066665688;1057198701;1103773051;1033219289;1081151368;1017034229;1117965085;1214447776;980370730	4;1174799664;1069173880;1072970098;1081144822;1190154698;992032690	1;Slice 4
112064039	9;142061268	1;904694952	8;1702682082;2500669212;2248261026;2328613820;2408966614;2256017587;2329261704;2402505821;2578550047;3090510421;3602470795;3066859339;3158653809;3250448279;2953782300;2981129510;3008476720;3487623867;3298506774;3109389681;2854512904;2954229819;3053946735;3212426328;3285814165;3359202001;3317356903;3290133451;3262910000;3406347446;3225323673;3044299900;3151004095;2992985157;2834966218;3326412385;3…	2;957030092	9;990837395	7;1071192537;Slice 4
441503213	5;558318912	2;976889634;1713270311;2449650988;2401824521;2510299010;2618773499;2506592032;2517101995;2527611958;3227545645;3150186205;3072826764;2670690155;2873371504;3076052852;3145846095;3169336020;3192825946;2976732394;3316651849;3656571305;3153564699;2990269412;2826974126;3115303072;3246497161;3377691250;3064942725;2988405774;2911868823;3329810131;3261810675;3193811220;3455287746;3507871891;3560456035;33…	9;1277304916;1001663058;1049066630;943862611;1014061097;1241756897;988808175	1;1146884150;1058858466;942935675	5;1173267770;1062566665;1067476031;1137260812;999214580	2;1025135220;970687174	6;1041919829;Slice 4
322313937	9;442720664	2;1087566639;1745734949;2403903260;2306769564;2538508393;2770247221;3034984128;2906618075;2778252023;2975262453;3116393484;3257524515;3781974197;3386403010;2990831823;3272793833;3013593570;2754393307;3383864781;3264995107;3146125434;3035283293;3178503257;3321723222;2998787500;3294801277;3590815054;3348740600;3179739142;3010737684;3236331808;3339550953;3442770098;3246489086;3449836754;3653184422;3…	7;995177193	1;1109939822;1173245649;993780791	4;1046597050;1143878216;947590781	9;973558041	6;1135231950;1161364739;1066615266;976109407	3;Slice 4
495024856	3;662454123;1212334837;1942691955;2673049072;2724554984;2903011283;3081467581;2611038565;2683057974;2755077383;3448477163;3626761357;3805045552;3305202084;3302572487;3299942890;3333828326;3133387468;2932946611;3027523030;3170808808;3314094585;3811769576;3636185321;3460601066;3596130273;3519178542;3442226812;2986025774;3203119652;3420213530;3223229330;3295015733;3366802136;3150903935;3272289429;33…
318012530	7;478181318	8;1029293833;1952581906;2875869979;2792723830;3022897297;3253070764;3098657720;2972087589;2845517458;3032375355;3214820286;3397265216;3126916797;3285974591;3445032386;3262609492;3576724491;3890839490;3695669123;3746677345;3797685566;3824062267;3681953828;3539845390;3592886005;3499865557;3406845109;3385124786;3207379164;3029633543;3738424694;3879775941;4021127187;3553464440;3794182915;4034901390;2…	8;972725420	9;1064774314;988333658	8;968759421	2;1074692772;958075691	7;Slice 4
592534941	2;713158444	1;1481989565;1886400562;2290811559;2294613342;2327796640;2360979939;2584815816;2725868133;2866920450;3323784994;3157059202;2990333409;3687953496;3417191743;3146429990;2976088688;3097087676;3218086665;3402422523;3098772925;2795123327;3609508913;3593372482;3577236051;3197680458;3470506587;3743332716;3126998779;3422730353;3718461928;3760080859;3503784693;3247488528;3548876519;3497343006;3445809492;3…	3;1219821366;1095855659;1136371979;1076022086;983585956	4;960403238;1177906172;1006737933;1106321225;1100936951;1003683206;1200035307;1252572274;1065556535;1097260337;1088439675;1127651594;1076074705;Slice 4
283980970	7;351999034	6;1302557261;1939938256;2577319250;2433042652;2560984510;2688926367;2624696687;2748854084;2873011480;2771786223;2905609772;3039433321;3346270015;3286439294;3226608573;2967631020;3174551873;3381472726;3050526447;3377389568;3704252689;3778922926;3799450009;3819977091;3502536786;3037809079;2573081373;3586042740;3443814100;3301585461;3428165042;3555232631;3682300220;3380428916;3525720129;3671011343;3…	6;1091118399;1051609128;919245475	8;1011997048;1121765164;1035223154;1125170798;1049264577;1165978901;997453454	6;1001754185;1123389010;1055660823;953826471	3;1094155668;1030902240;954656091	5;965241016	4;Slice 4
111540633	6;206957713	5;1094513680;1773008590;2451503500;2408518202;2663510500;2918502797;2679541088;2714528671;2749516253;2538603711;2805169072;3071734433;3065404758;2976702623;2888000487;3344175652;3320956978;3297738304;2764723102;2972195506;3179667910;3466118356;3380489276;3294860197;3025391718;3304496590;3583601461;3153807921;3416047656;3678287391;2995087918;3434855309;3874622699;3763223175;3451804479;3140385783;3…	2;1080282250;1090889892;1084446314;975691902	1;1022617390;961998035;989842422	4;1002166124;1013633678;992086895	7;869071173	2;1161403435;963330237	9;968748021	2;Slice 4
246826554	2;368635268	8;842176329	9;1586473408;2330770486;2339408251;2334700824;2329993398;2572489429;2680845345;2789201261;2900453916;2964829276;3029204635;3538618651;3229756696;2920894742;3050180323;3277497293;3504814262;3249847865;3332207661;3414567457;3191485322;3287821845;3384158369;2948822477;3162201698;3375580920;3027931456;3357862333;3687793210;3773429376;3682834807;3592240237;3708655304;3308706193;2908757082;3599572548;3…	4;1101237254;994364184	1;1142825831;1036323749;1070516330;1091503048;1232386953;1076563727;959418513	1;1177649434;1077412294;Slice 4
667347803;742569831	6;1449087152;2205397361;2961707570;2553699030;2761855575;2970012121;2598259016;2861286262;3124313509;2875641639;2931667893;2987694147;2748838106;3093364958;3437891811;3273218131;3093254267;2913290402;3428832558;3471427199;3514021839;3788147987;3778388504;3768629021;3791653167;3648530024;3505406881;3395189604;3502959297;3610728990;3114023507;3242821142;3371618776;3352228106;3444250752;3536273398;3…	6;1237655026;1158757318;1213169093;1236327253;1253840088;1130178813;1069497485;1016671925;1105242893;1143054790;871177161	7;1217672675;1078583047;1223054751;1190366136;1069756233;1017959286;1154841269;1035130081;1027025021;1137492627;976696414	9;1056371970;895448928	1;Slice 4
772747438;866408536;1298747145;1804454120;2310161094;2425516277;2454871515;2484226752;3058776284;2812265821;2565755358;2585770247;2595791795;2605813343;2816002495;3002982451;3189962407;2999883473;3247508187;3495132900;2696361452;2969977590;3243593728;3533613970;3408703341;3283792711;3183250690;3290509417;3397768145;3266337386;3135473441;3004609496;3255362063;3321457020;3387551977;3349369189;35680…	5;1120611509;1054612177;1072008703;934113227	5;1068219850;1050603444;1061306759;1197097962;924293952	7;988336747	6;Slice 4
143686216	5;181903767	2;900840044;1836278310;2771716576;2505049976;2572425291;2639800606;2805144849;2669567875;2533990901;2899779458;3214611003;3529442548;2674555812;2966784747;3259013681;3357596651;3360652082;3363707513;3606462850;3522978557;3439494264;3822464418;3589958805;3357453192;2647137718;3197157887;3747178056;3285402028;3537691271;3789980513;3257939957;3369255870;3480571784;3405974184;3252663799;3099353414;29…	4;1047534217;1057754050;998773119	4;1023474507;1126255677;1034752445;1073603115;1049460209;909681406	9;Slice 4
54716429	16;179063221;795307717;1597859204;2400410692;2369204660;2352929254;2336653849;2766100302;2878150239;2990200175;2674372616;2648438048;2622503481;2851416000;3022344340;3193272681;3339572258;3185798136;3032024014;3496587667;3329759684;3162931701;3272256068;3374663400;3477070733;3193290506;3335184680;3477078854;3551584394;3552199321;3552814247;2793743182;3077745510;3361747838;3321491181;3200914626;30…	8;1013510870;1190815292;1085689900;1093493622;1237664525;1071034724;1209945672;970687859	7;1043423737;1016626749;1102758687;Slice 4
209680813	4;387465520;1615021400;2311819676;3008617952;2821501461;2832039112;2842576762;3044910046;3332619226;3620328406;3733022566;3583985875;3434949184;3776256475;3732342162;3688427848;4474636246;3868042660;3261449075;3625421203;3852638609;4079856016;3768614636;3731667398;3694720159;3811388893;3757349922;3703310951;3574938687;3657866845;3740795004;3236351800;3450683654;3665015509;3634276336;3893588892;41…	8;1327238865;1210406192;1331258261;1172606177;1127157870;1011311199;1106049134;1103658284;1139086953;1166561994;1205739261;1259102894;1029839274;1016276703;1058065106;1127520467;869237248;894456811	3;1169917455;Slice 5
155305369	9;274404416	6;1138512333;2121924601;3105336869;2708298931;2856917938;3005536946;2651151125;3075550536;3499949947;3236942472;3554338909;3871735347;3838166442;3878067231;3917968019;3746056874;3961028165;4175999456;3603578069;3481459773;3359341478;3770856964;3995074327;4219291690;3446543618;3646626653;3846709688;3826806112;3951996419;4077186726;4096288397;3828210668;3560132939;2934490328;3315724152;3696957976;3…
146752814	3;237078617	5;1280752302;1963109367;2645466432;2544631080;2839506148;3134381217;3240831283;3299782465;3358733647;3456801539;3351702238;3246602938;3609435338;3733695676;3857956014;3791378002;4075899417;4360420833;3978984396;4177102952;4375221508;4545569150;4413979998;4282390847;3954296959;4184089532;4413882106;3708549070;3881326446;4054103821;3360245429;3678893836;3997542243;4116956140;3878961907;3640967673;3…
242029999	4;320760289	6;1139681511;2170817848;3201954184;2569766114;2672777695;2775789277;2924658605;3059920951;3195183296;4197044074;4144813965;4092583856;3532169738;3490113510;3448057283;3135032908;3582804971;4030577034;3898157077;3707717731;3517278385;4501235881;4435797384;4370358888;4340043391;4249453973;4158864555;3767061821;3826924545;3886787268;3946022250;3747785456;3549548662;3137659958;3242214818;3346769678;3…	2;937431516	1;1162389634;1163507058;Slice 5
138978357	6;541187951	7;2312878393;2714721242;3116564090;2744167517;2954208332;3164249147;3630347853;3512736515;3395125178;3313212268;3513069202;3712926135;3289788621;3473020586;3656252551;3648630928;3306877488;2965124048;3743838502;3872788570;4001738638;3417926524;3778608502;4139290479;3715393120;3516799907;3318206695;3894935080;4042823726;4190712372;4776988401;3953570452;3130152503;3681989018;3597120827;3512252637;3…
88355897	52;174721334	2;1231305992;2092758405;2954210818;2687616217;2811690899;2935765580;3051616349;2963845991;2876075633;3213043193;3227695154;3242347115;4146159680;4112740788;4079321897;4262768868;4221295781;4179822694;4263559837;3813060313;3362560789;3632771002;3815582833;3998394663;3662358551;3763853759;3865348967;3875311247;3818945706;3762580166;4176718166;3999254125;3821790083;4510485285;3983150094;3455814903;3…	3;1096866143;1096348824;1178211190;1186954402;1196633101;1139258313;991808442	9;1169663992;Slice 5
538315788	6;595211774	2;1343787663;2141353902;2938920141;2559527665;2775089300;2990650934;3007704134;3196273845;3384843555;3421702331;3692214563;3962726796;3746258268;3807002704;3867747140;4044165986;3860661444;3677156903;3651819840;3884023930;4116228019;3917498966;4132002328;4346505690;4408712728;4194957709;3981202689;3534130139;3704830242;3875530344;3431271115;3330233964;3229196812;3561987687;3450118728;3338249770;3…
617589051	7;848629949	7;1321873069;2297920846;3273968624;2612730346;2733844939;2854959532;3085843321;3465117364;3844391407;3457264550;3648662459;3840060367;3651092339;3907471546;4163850754;3526061199;3799236862;4072412525;3868805522;4279915682;4691025841;4351894527;4156883375;3961872224;4473768541;4090091983;3706415425;4157724605;4062893425;3968062244;3594961744;3552676754;3510391765;4478642110;3829501614;3180361117;3…	7;1130900314;1098126630;1098746855;1234548363;1002800604;1049976915;1306518428;1158742913;1227834125;1326678135;1036164732;Slice 5
1004465980;1220302814;1565821991;2373220291;3180618590;2617031527;2792464147;2967896768;3274605561;3400814286;3527023011;3410844168;3604949987;3799055805;3988852850;3892820513;3796788176;4238604412;4085314968;3932025525;3976981568;3929508219;3882034869;3837144145;4051165040;4265185934;3784239497;3587432549;3390625602;4014555121;4041608101;4068661080;3847574005;4200152518;4552731031;3495063950;344…	7;1014965033;1259002593;1420752865;950588309	1;1200910780;1095657491;1097197536;1125025721;1324131008;1015326017;1359237905;Slice 5
965632314	4;1137783000;1502429524;2235299973;2968170422;3256926781;3141196349;3025465916;3557328095;3404871076;3252414058;4050073808;4022436847;3994799885;4336529306;4265986188;4195443071;4164099798;4094138718;4024177638;3964890346;3824869464;3684848581;4161277107;4483143547;4805009987;3805536002;3702577556;3599619110;3562316390;3536908946;3511501501;4429701124;4529915340;4630129555;3368819308;3327906557;3…
497922673	4;681592059	9;2321674368;2703697760;3085721152;3046524486;3365030344;3683536203;3135468856;3196186297;3256903739;3482220496;3780569556;4078918617;3842454684;4342679207;4842903729;4507487880;4129591434;3751694988;3815469971;3936162151;4056854330;3758141664;3766235238;3774328813;4090657188;4437899532;4785141875;3894904712;3822855170;3750805628;4319659964;4218803725;4117947486;3591723855;3743830777;3895937699;4…
246985985	4;383304344	7;1516799239;2342320989;3167842739;2696413733;2783622492;2870831252;3267381479;3327271543;3387161608;3917379700;3588949627;3260519555;3338611294;3657120503;3975629712;4755628071;4207350258;3659072445;3707344791;3514232471;3321120151;3636488805;3668042233;3699595661;3900742799;3931918848;3963094897;4286097047;4114136291;3942175536;3480001740;3661372713;3842743687;3554494808;3599418320;3644341832;3…
140238992	1;221169688;1320233302;1982844311;2645455319;2384151577;2663800273;2943448969;3033531947;3067569494;3101607041;3504091111;3360301904;3216512697;3921519863;3857739157;3793958451;3990581857;3845660971;3700740084;3667286549;4129258365;4591230180;3456845731;3836075406;4215305081;3692442437;3712202853;3731963268;3235556766;3637335940;4039115113;4250707428;3851462965;3452218502;3908170545;4082999809;42…
744893659	1;823582032	4;1624023600;2417120366;3210217132;2580208846;2848743203;3117277561;2888757067;3017322223;3145887379;3595117527;3726142483;3857167440;4243235174;4195814686;4148394199;4540614360;4583117741;4625621122;4435972390;4362594536;4289216681;4114304998;4095124475;4075943951;4913871038;4467437047;4021003056;4157968454;4185564029;4213159605;4610741411;4468971343;4327201276;4979753550;4501848906;4023944262;3…	6;995518805	9;1230873829;1212105154;1014690629;1069487612;1195068502;1042100173;1228405667;1043760802;1153680197;1192431284;1208254320;Slice 5
498345302	9;735199318;2200533295;2491271807;2782010319;2937823206;3205671436;3473519665;3120401778;3371003338;3621604899;3546869052;3689204700;3831540348;3940352656;3966519626;3992686597;4237740762;4320032130;4402323497;3428659136;3625523310;3822387484;4033674544;4260723858;4487773173;3969434760;3865865475;3762296191;4240786094;3867825607;3494865121;3767347050;3799106566;3830866083;4119111651;3962523194;38…
741174466	3;903001169	2;2427464038;2805150277;3182836516;2972680689;3104917478;3237154267;3243957321;3370261155;3496564988;2969884644;3294998489;3620112334;3389896096;3582869029;3775841962;3261641018;3690558087;4119475156;4138726453;4002881000;3867035548;3643904054;3777689160;3911474266;3955676689;4031898488;4108120288;4014929239;3682008037;3349086836;3932553563;4031250779;4129947995;4052736647;3543300715;3033864784;3…	8;902822945	8;1167063947;1293920860;Slice 5
189988049	9;286438283	1;1319269579;2153665391;2988061203;2877263317;3018355929;3159448541;2963477547;3225989974;3488502401;3627352510;3757739900;3888127291;4117413302;4211706610;4305999918;3619328326;3833617786;4047907247;4261972611;3968860259;3675747908;3906457480;4033365549;4160273618;4221021020;4081779518;3942538015;4049012080;3887237358;3725462636;4049783904;4266525372;4483266839;4040641126;3850431938;3660222750;4…
587626607	6;689778833	3;1468616146;2280377856;3092139565;2696894900;3075818735;3454742571;3056172904;3236539913;3416906922;4003422932;3999956811;3996490689;3266584009;3431868952;3597153896;3892154698;3853894679;3815634660;4321756450;4523606469;4725456489;4405415810;4504536275;4603656740;4069771296;3941228725;3812686153;4111551717;4030856295;3950160873;4103076295;3630561623;3158046951;3580923569;3630036993;3679150418;4…	7;1161475604;1289917554;1014630570;1198011092;1237146404;1272840385;1232294365;1205981534;1076944031;1091014212;1014321307;Slice 5
471371979	9;623844559	6;1549603178;2088280571;2626957964;2414110769;2565258649;2716406529;2789627578;3151664902;3513702226;3404029273;3577633324;3751237375;3358853814;3660815991;3962778168;4540707176;3982817526;3424927877;3897279300;3870504245;3843729189;4356098238;4181658137;4007218036;4478897688;4201698373;3924499058;3565523886;3803085257;4040646629;3010753548;3215051906;3419350263;3518721817;3881166745;4243611673;4…	9;1170867612;1074185332;1203588611;1150376085;1141698042;1467841958;1123741080;1041982198;1185316890;1062264593;1107649581;1081859952;Slice 5
1163398577;1466000752;4289795822;3628451170;2967106518;2921590553;3167353662;3413116770;3032438523;3359476279;3686514035;3862416064;3734546658;3606677252;3574258059;3843576882;4112895704;3367935377;3488391579;3608847781;4018544103;4077592945;4136641786;3827403402;4292259405;4757115409;3220073156;3621090360;4022107564;4019151250;4122382485;4225613720;3538917482;3955823350;4372729217;3703376304;387…
452868376	9;587268204	9;1445274677;2147091837;2848908997;2737432449;2977948361;3218464273;3383737495;3691316136;3998894777;3217632817;3462410489;3707188160;3479979104;3879492631;4279006157;4330602501;4159993545;3989384588;3936154814;3802846239;3669537663;3359701298;3869120578;4378539858;4098348628;4017543631;3936738634;3581549716;3868765586;4155981455;3673161130;3874778371;4076395613;3718173917;3712947029;3707720142;3…
218623086;375449590	3;1501556367;2475947494;3450338621;2693001768;2786206485;2879411201;3098058958;3523422952;3948786946;3582471753;3985391970;4388312188;3763220044;3960940908;4158661772;3601631076;3780607952;3959584827;3698257131;4015698259;4333139388;3871008779;3812239793;3753470806;4046123783;3888154021;3730184259;4064253434;3831649736;3599046038;3639594811;3711311932;3783029052;4081170420;3833395379;3585620339;3…	6;1045876005;1080519302;1009627264;Slice 5
225118462	4;354828151	5;1356652305;2320667460;3284682615;2856287763;3165231952;3474176140;2836449467;2983813254;3131177041;3509953775;3434412639;3358871503;3469106152;3619159742;3769213332;3231814923;3619999634;4008184345;4401677289;3871803839;3341930388;3697892271;3955072441;4212252612;3847530538;3853632034;3859733529;3646835047;3662706665;3678578284;4564863078;4291487046;4018111013;3532231751;3423245327;3314258902;3…
271007460;343037984	1;1241855047;2272931855;3304008663;2632266991;2868324494;3104381997;2843279666;3203461332;3563642998;3267586154;3654716602;4041847050;3709740331;3978210976;4246681620;3434023221;3669930016;3905836810;4274113921;3809551385;3344988848;4125372356;4205568687;4285765018;3631245549;3744243308;3857241067;3340116092;3611133161;3882150230;3414166228;3326936853;3239707479;4161571902;4211219834;4260867766;3…	8;1245984770;1259553500;1165111860;1131835837;973086699	6;988884933	9;1019061787;1113537854;Slice 5
700432162	2;810174218	3;1841734463;2602226650;3362718837;2639613424;2712822503;2786031582;2954614220;3198725045;3442835869;3438503478;3353138042;3267772605;3421711113;3701692180;3981673247;3793971295;3959433958;4124896620;4205309527;4002127951;3798946375;3722570470;4021515446;4320460422;3493122704;3619996608;3746870511;4048938044;4019011224;3989084405;3888080637;3683735839;3479391041;3546850848;3464006487;3381162127;3…
389888177;580228447;2011262039;2566765757;3122269476;2747428289;2818392058;2889355828;2950967332;2990958590;3030949849;3228672443;3595863164;3963053885;3895263238;3985755996;4076248754;3845679511;3505007372;3164335234;4202723549;4022921965;3843120381;4133381612;3722920472;3312459331;4138619629;4094563877;4050508126;3442003756;3684878919;3927754082;4042847003;4011013099;3979179195;3771579632;36367…	4;1291291213;1239496345;1151018901;1301147768;1054990743;1158534865;1069466361;1054383335;1109170816;1085059794;1077097954;1099336325;1102287642;1029996122;1126676635;1051090969;1016608550;946043053	9;1150555269;1294678818;1132936718;Slice 5
512182904	4;641062435	6;1527703958;2145747086;2763790214;2662134082;2925308401;3188482720;3069396324;3100861198;3132326071;3686217152;3838460022;3990702892;3623209325;3709688788;3796168251;4016830872;4079704323;4142577775;4181098584;4010999352;3840900120;4046775233;3674147345;3301519457;4357024525;4392540168;4428055811;4464479440;4510141729;4555804018;3828550274;3885028909;3941507545;4005163044;4046189907;4087216770;3…
351947688	9;494377798	7;1557642016;2229583115;2901524214;2707787712;2972798921;3237810129;2965443639;2889514140;2813584641;4013680110;3882512749;3751345388;3770653358;4250262877;4729872396;3987934112;3893349445;3798764777;3798532118;3593967227;3389402335;3992155607;3815310743;3638465880;3775154531;4041351000;4307547469;3779736479;3871854951;3963973423;3613001939;3444885637;3276769336;3990445942;3910488127;3830530311;3…	1;1188794849;1038218901;1196162070;1102376007;1049946807;1074996262;1106528376;1042235286;1129001054;Slice 5
112568845	8;330521033	3;2285096612;2649257706;3013418801;2762048777;2916087008;3070125240;3118100644;3006634905;2895169167;3799157750;3560774242;3322390734;3597217062;3797320627;3997424193;4202955733;4222831946;4242708159;4108958194;4199830288;4290702382;3424089558;3715102640;4006115722;4621602133;4192053928;3762505722;4270816079;3873640422;3476464766;3249848402;3585695653;3921542905;4103609103;4047050434;3990491765;3…	6;1287279646;1185763651;1155829184;962045101	1;Slice 5
208931121;548698314;1289887987;1987156428;2684424869;2497200687;2576345150;2655489613;2849804575;3133899422;3417994269;3447994742;3479808440;3511622138;3167395254;3601720547;4036045840;3989980090;3857119610;3724259129;3838689927;3535930089;3233170252;3748447787;4165404962;4582362138;4533296886;4406897712;4280498538;4048044284;3880406606;3712768928;3729543856;3620348443;3511153031;3541631331;36025…	7;1235877088;1068529608;1368599853;Slice 5
659219821;793843539	1;1295159009;2204758222;3114357435;2834397981;2906072913;2977747844;2992843883;3156283334;3319722785;3745131400;3849524662;3953917923;3845657826;3847061275;3848464723;4104587159;3687107093;3269627028;3713886343;3803214387;3892542431;4133067310;4160314593;4187561876;3830262096;3806367397;3782472698;4130931776;3976229393;3821527009;3899891982;3953771866;4007651749;4053660938;4002461156;3951261373;3…
907123361	9;1095096272;1577022699;2521306296;3465589892;2692485569;2901094364;3109703159;3113106591;3227521373;3341936156;3439310481;3750476096;4061641710;3786645425;4024519316;4262393206;4579636677;4149641098;3719645520;4357890130;4142898655;3927907181;3759858166;3585307752;3410757339;3401156174;3394941478;3388726782;3572945171;3542061069;3511176967;4478135345;3925979174;3373823004;4013808662;3758988439;3…
1151796217;1376851938;1831481697;2610490930;3389500163;3357404253;3449528609;3541652965;3079732002;3266277850;3452823698;3898683624;3629861172;3361038721;3758423384;3849484846;3940546309;4612029171;4426831854;4241634536;4321203822;4418860200;4516516579;4346937113;4446401179;4545865245;4131514653;3796000752;3460486851;3664648657;3600156235;3535663812;4524111062;4223975898;3923840733;4251250088;402…
313189809	9;422519953	2;1240236334;2068276755;2896317175;2681121416;3098204767;3515288118;3232803057;3192154832;3151506608;3318614680;3890984975;4463355269;3573796679;3524333828;3474870977;4718880110;4300178068;3881476026;4928596195;4785358649;4642121104;4034781854;4409295858;4783809863;3959279315;3833862129;3708444943;4466600441;4138417616;3810234790;4416509033;4112603054;3808697076;4105103303;4081404999;4057706695;3…	7;1131009729;1099413649;1159449299;1204186032;1098492961;1124148531;1257819623;1097112451;Slice 5
368321855	9;670566461;1836329950;2455031624;3073733299;2768750275;2697818760;2626887244;3070446322;3309181549;3547916777;3746706983;3784701480;3822695978;3843128556;3981980414;4120832272;3421656109;3382540459;3343424810;3445651888;3724038960;4002426032;3714026673;3679892579;3645758485;3822379553;3710062630;3597745706;3993067466;3953166695;3913265923;3588956291;3716319952;3843683612;3897294905;3902534342;39…
467943283	8;641394598	9;1304615541;2100133199;2895650857;2578564906;2795631091;3012697276;3420801629;3310371054;3199940480;3312867474;3427350575;3541833676;4116350852;4411490505;4706630158;4028795158;3884694829;3740594500;3983509303;3978836319;3974163335;4152456199;4016597839;3880739479;3650999685;3837530536;4024061387;4472624546;4274093207;4075561869;3831950869;3613957269;3395963670;3855880768;3724039669;3592198571;3…	6;1032804511;1029581897;1158378843;1183941178;Slice 5
704749298;919320226	3;1875783743;2229523931;2583264119;2679418118;3109469203;3539520288;3308674333;3504198605;3699722878;3323648596;3419276677;3514904757;4107287133;4026127811;3944968489;3342384600;3491322823;3640261045;4192178221;4173566173;4154954124;3832692326;3663883345;3495074364;4507810476;4095153893;3682497310;4081191595;3972455739;3863719883;4037164245;3792693236;3548222226;4214810463;3995331685;3775852907;3…	4;1023705352;1144033943;1394247807;1256190061;1092192560;975339399	5;1048199126;Slice 5
446028867;678702219	5;1529510618;2078786897;2628063177;2554896736;2893182856;3231468977;3222604940;3123935272;3025265604;3460105589;3486239445;3512373300;3851636956;3940529073;4029421189;3771434207;3752207596;3732980985;3710420982;3703820157;3697219333;4066005982;4227551089;4389096196;3204541455;3505120376;3805699298;3925178314;3880221865;3835265416;3246360029;3700548174;4154736319;3584432976;3979641016;4374849057;3…
445474265;546362269	4;1598745500;2332200372;3065655245;2888272214;2865157370;2842042527;2731439148;3316452736;3901466325;3746222979;3607425006;3468627034;2982363936;3148775646;3315187355;3617896801;3621000157;3624103513;4397554119;4100766007;3803977895;3883671899;3866165491;3848659084;3396189394;3587485565;3778781736;3945131518;4189183279;4433235041;4629021016;4375309810;4121598604;4158049204;4025133946;3892218688;4…	7;1029224892;1022995256;984751252	9;Slice 5
141252281	2;381333988	1;1465281508;2421457197;3377632885;2868582153;3024572045;3180561936;2994048536;3250588244;3507127952;3957771330;4026130695;4094490060;4665832215;4516288210;4366744205;3899816892;4108657770;4317498647;4411115310;4296916507;4182717703;3520668841;3700284378;3879899914;4063124885;4219062628;4375000371;3501770749;3701214449;3900658150;4300686694;4078596068;3856505442;4786209854;4623546560;4460883265;4…	9;Slice 5
92352159	34;212763459	9;1107659452;2028785909;2949912366;2916877821;3100285059;3283692297;3684838948;3671717561;3658596173;3646471181;3857012961;4067554741;4118955108;4402684588;4686414069;4636288868;4611132443;4585976018;4545654170;4192533814;3839413457;4597457863;4657288122;4717118382;4599800784;4601387933;4602975082;3550788636;3877203754;4203618872;4160103942;4331105590;4502107239;4178940868;4342296158;4505651448;4…	1;1039128238;1076881856;Slice 5
346030863	2;515594104	8;2262481625;2749353845;3236226065;2820708356;2870876656;2921044955;3612321249;3479564195;3346807141;4113498118;3792995401;3472492684;4203300030;4108083802;4012867575;3851380866;4134449051;4417517237;4202519992;3980719317;3758918642;3617373470;3652911880;3688450290;4001005923;4044318022;4087630121;3773795421;3783031027;3792266633;4019876787;3826133998;3632391208;3694077690;3477418950;3260760209;3…	1;1194474595;1328412447;1041377603;1066589868;1069733660;1151580699;1156076310;1212812765;1107792146;Slice 5
506282781	6;597799778	5;1743068530;2326777174;2910485818;2559289414;3036657229;3514025044;2742194846;3107428935;3472663024;3704900314;3744047855;3783195397;3521755618;3687262820;3852770023;4110212053;3599915837;3089619621;3886681023;3967421375;4048161727;3986938117;3912175704;3837413290;4281453087;4097092075;3912731063;3491566681;3666191033;3840815384;3911539782;3857823891;3804108001;3754564290;3306139366;2857714441;3…
479052956;470880242	9;1214235474;2140676558;3067117641;2708144731;2872591973;3037039215;2840349245;3089325909;3338302574;3587729322;3774684072;3961638822;4028374969;4024154607;4019934245;3903747739;4084405435;4265063132;4356020276;4002960217;3649900158;4327671792;3990294005;3652916218;3468283727;3591080924;3713878121;3808533291;3670088322;3531643354;3869972421;3834747985;3799523550;3358260446;3347351325;3336442204;3…	9;1189834556;1156698818;1222137675;1031827486;1096927920;1156594107;1039541658;1107115738;1105877484;974026649	4;1175065870;1082510337;Slice 5
93019847	02;321886700;1189940235;2046342727;2902745218;2711864724;2846844364;2981824003;2875232250;3020168128;3165104006;3218201804;3580503423;3942805041;4175707949;4150115475;4124523002;4002265891;3984573966;3966882041;4012440458;3894407549;3776374640;4557602686;4005351291;3453099895;3742129954;3949883262;4157636570;3601521848;3478039176;3354556505;4171523639;4022057539;3872591440;3751699898;3811711570;3…	1;1294220492;1165984362;1003042069;1262562265;1139728397;972830415	1;Slice 5
640198702	1;793010321	3;1830489759;2457997700;3085505642;2738085901;2652600875;2567115850;3016833538;3591377894;4165922251;3492660428;3831397582;4170134735;3691934966;4296248159;4900561353;3519655264;3716675343;3913695422;4220918783;4049402459;3877886136;3717367813;3733522928;3749678043;3604046600;3886298162;4168549725;4066067057;3633519399;3200971741;3485165294;3672486236;3859807178;3650868044;3984111278;4317354511;3…	4;1184192206;1148360524;1175460767;1082714170;1163947367;993157638	5;1191856217;1133488423;1149407933;1226714289;1223675316;1254576856;Slice 5
177429982;508245059	3;1857653911;2877875797;3898097683;2944046307;3062184705;3180323102;3094883990;3126861525;3158839061;3628792052;3780782392;3932772732;3679482494;4040492921;4401503348;3828858058;4055535495;4282212932;4225806506;4162030277;4098254047;3999041245;4378464272;4757887298;4034771316;4041987274;4049203232;3847445468;4086968510;4326491552;4664958542;4031343050;3397727558;4095526855;3794384453;3493242050;3…	5;1288166462;1204357120;1156267785;Slice 5
334655864	5;556126211	2;2251841564;2783398624;3314955683;3030762162;3226943205;3423124249;3544036490;3384954895;3225873300;2981232336;3303531359;3625830382;3729538809;4314278070;4899017330;3371126768;4073863089;4776599410;4157192071;4058041627;3958891184;4398994079;4491831517;4584668954;4023449327;3948892260;3874335193;3484157962;4002989747;4521821532;4331698143;4272873441;4214048738;4238343282;4100837748;3963332213;4…	4;1118422559;1223139306;1067200299;1077090916;1125320452;1072377845;1123810690;1141292007;1025984664;1278381563;999925600	8;1146483070;Slice 5
568080821	7;675048643;1301948535;2226477180;3151005825;2757998196;2824898948;2891799700;3299630740;3294016067;3288401394;3312659405;3711866474;4111073543;4522350570;4274864434;4027378299;3555403997;3809285617;4063167237;3356914983;3677611447;3998307911;4265638262;4114621817;3963605372;4028176976;3781961010;3535745044;3953480627;3988498455;4023516282;4179739623;3713327111;3246914598;3754323127;3436978760;31…	9;1128498014;1140657947;Slice 5
295159559	7;401710550	7;1471361102;2093294909;2715228716;2836815139;3027680201;3218545263;3043104441;3243674809;3444245178;3184721237;3425890887;3667060537;3534458637;3425697308;3316935979;3315515662;3711551608;4107587555;3731983300;3933053791;4134124282;3900082700;3884789547;3869496393;3853106001;4330184498;4807262995;3663966046;3609918677;3555871308;3615053358;3745371997;3875690636;3641714281;3604523635;3567332988;3…
1219172457;1354684592;2202093118;2836789588;3471486058;2565025290;2902464300;3239903310;2542605495;2650259794;2757914092;3424144393;3422686643;3421228894;3735483251;3511987844;3288492437;3885237616;3768531583;3651825551;3103618350;3489377449;3875136547;3023520531;3385751412;3747982293;3347597354;3862002920;4376408487;3841842672;3809235793;3776628914;3533756538;3736476511;3939196483;3448645386;333…	2;1220294193;1264661355;1085787161;1175056872;950059235	1;1080914891;942902609	5;1085441151;1189583015;1168499257;Slice 5
167848624	9;335417077	6;1274413121;2225696865;3176980608;2488423366;2857309173;3226194980;3077351740;3162249597;3247147454;2972437044;3235826786;3499216528;3644532645;3696379909;3748227173;3603489607;3483877005;3364264403;3696293966;3565857677;3435421387;3748561858;3537419357;3326276856;2990535561;3207864213;3425192865;3627420149;3255105823;2882791496;4063906780;3917318765;3770730751;3770965072;3926919386;4082873700;3…
90145534	09;168308003	3;1357023262;2250482546;3143941830;2739265082;2800707445;2862149807;2897463751;3058283997;3219104243;3654122116;3625797840;3597473563;4203213651;3970603933;3737994214;3712250093;3677691477;3643132861;3832021024;3976834824;4121648624;3417929267;3663043719;3908158170;3667764864;3675586059;3683407254;3372593330;3527336980;3682080630;4350530687;3882857990;3415185292;3871296777;3587480837;3303664898;3…
154193223	3;504576711	1;1712230261;2513036723;3313843184;2796045423;3041706921;3287368418;3287290506;3249604255;3211918004;3428415639;3913586701;4398757762;3649908603;3566518314;3483128026;3602514859;3628770143;3655025427;4176555576;3867654810;3558754044;2991680641;3377255125;3762829610;3863403963;3889588178;3915772394;4661978783;4224245828;3786512873;3518765804;3835506309;4152246813;3738174190;4059979984;4381785778;3…	9;1276833949;1089970928;995931601	4;1163329469;1113080955;1183892935;1184332949;Slice 5
317861646	6;444350960	1;1134346608;2086071595;3037796582;2428112333;2715552987;3002993642;3391162275;3436158495;3481154714;3355739349;3574729605;3793719861;3477387904;3381898723;3286409543;3920191127;3608521984;3296852842;3830125373;3740722439;3651319505;3831787430;4063783060;4295778691;3769843559;3582937177;3396030795;3846354907;3930293256;4014231604;4099783564;3732135502;3364487440;3379053253;3483632941;3588212630;4…	2;1260414570;1107915158;1156981340;1217632744;1148567662;1062945754;1167504546;1038142679;1153900790;1280859040;Slice 5
225823834	3;383892134	8;1717991192;2541374474;3364757756;2598329301;2896760937;3195192574;2791172619;3075424266;3359675913;3612705259;3895111991;4177518724;3821661042;3692689723;3563718405;3598172001;4028694658;4459217316;3477426942;3946250909;4415074876;4616849216;4421355537;4225861858;3996052836;3780091312;3564129787;4319428794;4257994327;4196559859;3855741031;3616463782;3377186532;3525865105;3736101936;3946338767;4…	6;1267730090;1241394299;1158239123;1143945700;1218664023;Slice 5
544656605	4;589131314	3;1313504245;2373507903;3433511560;2861574415;2886811826;2912049237;3076133031;3254104957;3432076882;3529829132;3645506197;3761183261;3680428218;3690614156;3700800094;4217420423;3851334220;3485248016;4917011217;4294294545;3671577873;4145822206;3786580829;3427339453;4877040191;4417366105;3957692019;4228293123;3972505307;3716717491;3855913629;3717279523;3578645416;3963991063;3915675132;3867359200;3…
104856197;230187008	8;1441097700;2147244945;2853392191;2563357228;2770527766;2977698303;3129276016;3199965764;3270655512;3649832848;3777096599;3904360349;3625859765;3536382650;3446905535;3480994047;3667537965;3854081882;4099219878;4167398319;4235576760;4547758230;4030799396;3513840563;3296166748;3427348787;3558530827;4224915263;3633894431;3042873599;3568241175;3578579305;3588917435;3961203439;4121448389;4281693338;3…	2;1127643421;1092374001;1114228829;1047915517;1016436533;863810089	5;1155833689;Slice 5
313923740	6;416993402	4;1425483116;2062641875;2699800634;2618954609;2564528865;2510103122;2573054364;2857090185;3141126006;3122484589;3298833066;3475181544;3724526401;3568063236;3411600071;3209690285;3425615582;3641540880;3500994436;3934343323;4367692211;3229307879;3461159200;3693010521;4073981050;3744937959;3415894867;3176684771;3344352715;3512020660;4106480121;3938048377;3769616632;3582607811;3587286775;3591965739;3…	6;1034943203;1226192653;1143716652;1150652552;1317912360;Slice 5
90971127	58;173878895	8;1126662574;2069624290;3012586006;2656944522;2611740686;2566536850;2454872586;2952266152;3449659718;3986306203;3632219880;3278133557;3492058480;3671873303;3851688126;3443358200;3390044229;3336730258;3441555451;3551220949;3660886446;3413291601;3361432046;3309572491;4083297113;3872068843;3660840574;3535424015;3440975284;3346526553;3795581672;3800543887;3805506102;3837470046;3557290597;3277111148;3…
938462180	9;1116691827;2276491773;2689234992;3101978210;2588374613;2688403414;2788432215;2920545972;2894231863;2867917755;3365534170;3485307393;3605080617;4003514257;3745171685;3486829114;3967924790;3678560405;3389196020;3572774783;3657861435;3742948086;3760665568;4002498738;4244331909;4168191493;3763145721;3358099948;4308279497;3800778156;3293276816;3805829596;3755430971;3705032346;3656349125;3784574252;3…	7;1070090781;1102587890;1111119464;1147276283;Slice 5
674693879	7;836083781	6;1463281136;2302738922;3142196709;2628200789;2636468174;2644735560;3139066529;3046681210;2954295892;2806896733;3215081227;3623265721;3807607173;3741885202;3676163231;4003038895;3854783787;3706528679;3684235702;3516644720;3349053738;3975845831;4186532129;4397218427;3194957592;3541665553;3888373515;3865094901;3866220579;3867346257;3849085264;3654089756;3459094248;4011379309;3970672638;3929965966;3…	8;1271609812;1082486890;997283754	6;Slice 5
588982262	1;682462807	3;1449182117;2250896307;3052610498;2804819961;2947469599;3090119237;3149256118;3144126154;3138996190;3373183938;3584797493;3796411049;3603001672;3691073131;3779144590;3773580083;3893434382;4013288680;3692753410;3873457697;4054161983;4226940050;3908013614;3589087179;4242624808;4126849837;4011074865;3098200145;3215000157;3331800168;4035384930;3671006327;3306627723;3471413946;3762389648;4053365351;3…	1;Slice 5
687714012	1;825779147	8;2005196477;2393066798;2780937119;2679543666;2727688145;2775832624;3230357266;3240367269;3250377271;3182730868;3530108171;3877485474;4274854722;4034191127;3793527532;3629017959;3836220870;4043423782;4535156432;3859090512;3183024592;3655612664;3843135257;4030657851;3846802742;3919835584;3992868427;3690277827;3661495241;3632712655;3577391971;3890871289;4204350607;4103887428;3990796141;3877704853;3…
1158090161;1376926868;2516035654;2663872645;2811709635;2478492605;2828706454;3178920302;2799358817;3044429112;3289499408;3479189853;3491459403;3503728952;3534291036;3818881784;4103472532;3408262807;3547428542;3686594277;3908504726;3851248772;3793992818;4477955622;4009355481;3540755341;3361660735;3503684245;3645707755;4177744734;4222765949;4267787163;3603678765;3500822455;3397966145;3743478505;375…
383515848	6;454423089	4;1425252811;2275994615;3126736420;2457678560;2876080179;3294481798;3164116994;3214629426;3265141858;3262887087;3522759185;3782631283;3702592973;3823840709;3945088444;3705836887;3767568816;3829300744;3844616803;3882265527;3919914252;3608955486;3991102658;4373249830;3797291015;3927571852;4057852689;4331642196;4316191791;4300741387;4113396604;3901335615;3689274625;3706196530;3688926272;3671656013;3…	7;1358565929;1129329815;1380392978;1452571589;1181176027;1087272175;1181122965;1254557003;1260621266;1273869631;1070072757;974328287	6;1077292848;1307714078;1301299481;1097221066;1169668925;1269668208;1180416623;1119078478;1023790585;1233480622;1111713320;Slice 5
357991637	2;462648004	6;1119274944;2054299986;2989325028;2496680158;3084824354;3672968550;3314468088;3256861093;3199254098;3181386678;3607926358;4034466039;4165141498;3937551302;3709961106;4013115693;3876489131;3739862569;4058491731;3942838477;3827185223;4156228016;4406147825;4656067634;3802783389;3963555939;4124328488;4240530236;4143335134;4046140031;3893788712;3870326906;3846865099;3318034016;3377728774;3437423532;3…
903202564;980598265	9;2053950356;2666971683;3279993009;2493244581;2904547020;3315849458;3273011935;3354392981;3435774026;3345773017;3508371442;3670969867;3249021216;3345810107;3442598999;3851449870;3958753884;4066057897;3608806655;3642273952;3675741249;3618934206;3869362115;4119790024;4062193560;3821696054;3581198549;3947276726;4036501512;4125726297;4517202174;4143039668;3768877162;3630964562;3784232862;3937501162;3…	9;1095093955;1351458073;1260315900;1323805064;1071889310;1037825623;1249126693;1105766381;1271615767;1161955939;1346067757;1216384871;Slice 5
790020584;904137022	7;1361879966;2145531795;2929183624;2696310093;2800894012;2905477931;2938400455;3028435894;3118471334;3687337241;3870406990;4053476738;3645667555;3819878439;3994089323;3815037868;4051255463;4287473059;4168563337;3898314418;3628065499;4071616038;3955959338;3840302639;4002102529;3834032153;3665961777;3344081461;3905803342;4467525224;4150844839;3853324794;3555804749;4752798898;4191917114;3631035329;3…
235542212	9;301288582	8;1287306693;2070930306;2854553918;2694716463;2951902766;3209089068;2819919176;3017712975;3215506774;3516979564;3609075904;3701172243;3695570609;3733538734;3771506859;3768888735;3693316314;3617743894;3709322566;4211720767;4714118967;4195402266;3957671755;3719941245;3542777648;3922757992;4302738336;4257815769;3986921338;3716026908;3878253841;3929572726;3980891612;3879176414;3980260379;4081344343;3…	7;1254501870;1114864251;1076291224;1073291524;1065362298;960420215	8;1071770373;1296176961;1193145362;1138653718;992747954;1065763253;904980049	4;1091719114;1215986110;Slice 5
92642881	56;208650746	2;1697653646;2227123471;2756593297;2709368154;2955420191;3201472228;3350402871;3205081952;3059761033;4006338714;4023743456;4041148199;3771741524;3794240037;3816738549;3670692150;3855366746;4040041342;3932593127;3800673702;3668754278;3296501430;3620292379;3944083327;3453110251;3754925680;4056741109;4504167441;4066323442;3628479443;3379770617;3642834452;3905898287;4056644732;4071868058;4087091384;3…
192480013	7;418171126	2;1602130229;2631629111;3661127993;2604769764;2917317899;3229866034;3172716927;3533411324;3894105722;3853484244;3583937877;3314391511;3528764435;3929209423;4329654410;4660364038;4570805258;4481246479;3998824009;4086183299;4173542590;4230765249;4461903008;4693040768;3783667210;3586831771;3389996333;4164051350;3968960091;3773868832;3935421259;3956679302;3977937345;3865138217;4024252379;4183366540;3…
520512620	8;643313093	1;1629071011;2243335673;2857600335;2969439013;2994901664;3020364315;2864605916;3260224937;3655843958;3226510863;3252138982;3277767101;3843950884;4142936440;4441921996;4340430385;4454593476;4568756568;3961607250;3880954608;3800301967;3863644328;3879113547;3894582766;3206017125;3713648142;4221279159;4157109491;4150779736;4144449980;3524277624;3664126368;3803975113;3346892333;3572641592;3798390850;3…	5;1225297985;1122268231;1140443833;1135454712;1073790957;1149299240;1179958557;1003286216;Slice 5
730453839	5;968088682	9;1540668260;2457718101;3374767943;3133079835;2935950492;2738821148;3118854679;3438019658;3757184636;3566769575;3750481329;3934193084;3751975750;3925363717;4098751683;3766039732;3749037876;3732036020;4086597910;3959769862;3832941813;3357195521;3727525455;4097855389;3994242151;3937173043;3880103936;3637315969;3476310247;3315304525;4353864909;4050171674;3746478439;3591263014;3920648245;4250033475;3…	7;1179796203;1319129122;1236429062;1086818730;1240752749;1122529105;1082612006;1246470253;1116515261;1113923232;Slice 5
155154081;271668338	8;989557405	4;1930173693;2870789980;2884466529;3091119524;3297772520;2804336182;3106958626;3409581070;3503557195;3514043809;3524530422;3325925813;3388437440;3450949066;3804876384;3790873836;3776871289;4618595857;4379769987;4140944116;3260117395;3684360645;4108603894;3773976477;3877762176;3981547875;3625576990;3478881065;3332185140;3932021120;4036706843;4141392565;4112905585;4081333860;4049762135;4145157592;3…
120469783;225697385	5;1004423975;1959348244;2914272513;2757224917;2908330321;3059435725;3144811907;3337661663;3530511419;3424125496;3408976389;3393827283;4541438807;4219236691;3897034575;4166831444;4206203042;4245574640;3945387489;4230916925;4516446362;4579806302;4493296057;4406785811;3316687797;3629019783;3941351768;4282325167;3915025721;3547726274;3774530210;3549130572;3323730934;3548939284;4172418106;4795896929;3…
800672577	5;970293652	8;1360976723;2382381754;3403786786;2758389056;3071205958;3384022860;2943409446;3274393392;3605377337;3449578836;3800747285;4151915734;3326582722;3978777279;4630971836;3673804579;3821505636;3969206693;4254943373;3945954829;3636966286;4044048253;4168919317;4293790381;4260068883;4068860176;3877651469;3347375533;3586292545;3825209557;3887002208;3918094545;3949186882;3556801443;3772488050;3988174657;4…
373470886	2;418704656	7;1470170772;2380629347;3291087922;2688995400;2784949804;2880904208;3437940332;3243451941;3048963549;3088999755;3550956949;4012914142;3591891623;3868388514;4144885405;3205107518;3588896676;3972685834;4489764419;4098024800;3706285181;3570513106;3438273713;3306034319;4414211938;4307239698;4200267458;3760088025;3835270326;3910452626;3971791354;4069494137;4167196920;4334541659;4238664712;4142787764;3…	4;1103227845;1155808303;1141543157;1212512767;1194021762;1121953105;1248170198;1250970429;1036593292;1153824050;1110750248;1125978097;1201744061;1204970484;Slice 5
364332206	9;582924024	7;1318685346;2144890224;2971095101;2539685856;2633958974;2728232091;3321531469;3527854755;3734178041;3591592312;3448478069;3305363826;3583644350;4055878994;4528113639;4097088772;3869284124;3641479476;4258577226;4180803747;4103030269;3184805927;3410875953;3636945980;4129262096;3876453107;3623644118;3467885004;3854695790;4241506577;3444860540;3380416411;3315972282;3741212938;3388968634;3036724330;3…	7;1310604907;1232478959;978986655	7;1157746910;1140554787;1321095936;1107945655;Slice 5
1259650512;1485272890;1745626031;2367748813;2989871595;2393054990;2686542383;2980029775;3169019229;3113600839;3058182449;3203413840;3176891966;3150370092;3087663875;3554811743;4021959611;3460304151;3426239424;3392174698;3255733100;3475649410;3695565720;4240262061;4009196596;3778131131;4503680180;4112133501;3720586823;4364577914;4067927872;3771277831;3107540151;3545696261;3983852370;3796080374;395…	1;1035115171;1133421712;1268788987;1116785825;1170085959;1296182580;1052691729;1193349822;1174095587;1069356765;1098978571;1135478407;1367177142;1160482783;1207671249;1167175136;Slice 5
407320700	3;547975249	3;1721562722;2356804997;2992047272;2838355488;2984009117;3129662745;2952685946;3133775913;3314865879;3156080773;3352644034;3549207294;3950131428;3973693036;3997254644;4103879741;3984596665;3865313589;3638831561;3398040965;3157250369;3976749309;3819763538;3662777766;3368265223;3781639296;4195013369;3704634051;3702059787;3699485524;3481583975;3846193354;4210802733;3517767126;3804686620;4091606113;3…	4;1440088133;1251335258;1237734239;1125938990;1298574878;1158309228;1198127951;1269607191;969971823	4;1139764271;1157353707;1045275431;1368984169;944664187	5;1152732817;Slice 5
259298816	8;459721066	6;1320003420;2248434988;3176866555;2847702683;2933071986;3018441288;2519250596;2930706142;3342161688;3048143252;2982910198;2917677145;3326074012;4008904464;4691734916;4236508709;4313672576;4390836443;3546826371;3931727541;4316628711;3915958564;3967732876;4019507188;3778199395;3676238481;3574277567;3957348395;3964029442;3970710488;3787050473;3850706558;3914362642;4080334824;3879180741;3678026658;3…	7;1110080587;1112360702;1112403137;1192161989;1128599107;1204252715;1160986175;1202950737;1201442056;1183115647;1128144882;Slice 5
1000683288;1150910432;1575302486;2386303207;3197303928;2389627443;2536342816;2683058189;3283530499;3319380316;3355230133;3523794066;3322935673;3122077281;3634167625;3556953546;3479739467;4373685348;4075076881;3776468415;3984073992;4178029763;4371985534;3451193923;3797209293;4143224664;4206443665;3609331963;3012220261;3661402933;4092333334;4523263735;4277128391;4200100329;4123072267;3723623650;385…
304407397	4;464324477	6;1463900143;2177010669;2890121196;2551281270;2584180917;2617080564;3041522534;3106522603;3171522673;3208871970;3517364897;3825857825;3286923596;3291908608;3296893620;4297430163;4368685815;4439941467;3861146196;3683875676;3506605156;4180862863;4045766546;3910670229;3589640056;4200463211;4811286365;3430504977;3788893918;4147282859;3516137595;3578149706;3640161817;4013907951;3832973758;3652039564;3…	3;1175965011;1313451069;1007217653;1007472537;1066920832;1028096519;1279695300;1305503748;1174332360;Slice 5
488818023	7;566373435	4;1798154604;2481305181;3164455759;2736607730;3128388494;3520169257;2991399702;3390114148;3788828594;3606320332;3540662127;3475003921;4088067997;4075638303;4063208610;3243939475;3613154958;3982370442;3777420696;3734604723;3691788749;3966935687;4069679339;4172422991;3249393940;3592919950;3936445959;3742467644;4127193776;4511919908;4114588742;3971640145;3828691548;4005198397;3824020325;3642842253;4…
263370037	2;568934141	1;1456927859;2217850925;2978773990;2771512853;3135169437;3498826021;3171872266;3284562108;3397251950;3400405561;3678654985;3956904408;3525137847;3571154306;3617170765;4353785186;4326912929;4300040671;3231130301;3585834685;3940539068;4109499514;4288851815;4468204117;3398492787;3752553524;4106614261;4426494071;4137030545;3847567019;4568424169;4026499822;3484575476;3708137010;3731929658;3755722306;3…	7;Slice 5
167801659	3;267218281	7;1146255646;1995962129;2845668613;2677047458;2869467773;3061888087;3127915183;3147587713;3167260243;3651848089;3891962254;4132076419;3411343326;3808788253;4206233180;3374978190;3686722129;3998466068;3882368734;3963646063;4044923392;4480809268;4174948921;3869088573;3472475810;3473077688;3473679567;3998538889;3986923868;3975308847;3922672791;3866539985;3810407179;4081124474;3968385020;3855645565;3…	5;1244540578;1307579086;1175259428;1146593810;1248130751;1264490408;1023906246;1193733238;1075510713;1148591336;1083941649;1122993212;1126241142;1141558663;1152911257;1228082398;1175595129;1142483314;Slice 5
886499239	5;1251605942;1859101526;2571202427;3283303328;2739113147;2927026317;3114939487;3228418164;3592695338;3956972512;3153293760;3683821706;4214349652;3392363133;3679457146;3966551159;4058341384;4010385522;3962429659;3553505715;4026885356;4500264997;3789171443;3936143184;4083114925;3858889060;3900751221;3942613381;3798123945;3753378003;3708632061;3428181975;3429484589;3430787204;3914983227;3843608556;3…
535250223	6;688531368	4;1532975469;2265954239;2998933009;2450567350;2598486095;2746404839;2759643578;2816509809;2873376040;3437024960;3733680430;4030335899;3193529598;3640231736;4086933875;3544253004;4147544197;4750835390;3521262652;3659621344;3797980037;3902873592;4187931717;4472989841;4124195954;4247581730;4370967506;3681218386;3766013845;3850809303;3998195675;4182719464;4367243253;3367243986;3393018059;3418792132;4…
487673089	6;600394771	5;1388237088;2262473987;3136710886;2861343459;3159616101;3457888744;3321947129;3588205392;3854463655;3587954638;3417035785;3246116933;3443892665;3415544940;3387197214;3501370454;3444111449;3386852444;4470493993;4467167496;4463840998;3540183260;3902008125;4263832989;4165720751;3737426476;3309132202;4077077171;4018821314;3960565456;3743966526;3964645503;4185324479;3651395282;3900782087;4150168892;3…
195236794	2;258808579	2;1460698019;2843406522;4226115024;2763089813;2896622390;3030154968;2789383012;2752124416;2714865819;3375372410;3420867697;3466362984;3784564707;3920526571;4056488435;3242579179;3545957694;3849336209;3302801652;3373276298;3443750944;3608173886;3934298063;4260422241;4045099584;3922243519;3799387454;3926050909;3830801922;3735552935;3478271456;3570391784;3662512112;3263971092;3537141633;3810312174;4…	4;1242667068;1176167297;1182445492;1280923523;1225727719;1201356972;1229345680;1048673076;1048490046;1267730147;924231989	5;1060343965;1157544515;Slice 6
1466492428;1650686938;2927783671;3862621781;4797459891;2767122807;2820008682;2872894556;2848966898;3018040636;3187114373;3591307891;3541704429;3492100967;3957411029;4105924019;4254437009;3843569914;3951164229;4058758544;3042948232;3332470826;3621993420;3397951352;3625177160;3852402967;3540433067;3500321982;3460210896;3840243264;3755566659;3670890055;3753853588;3492762792;3231671996;3988024095;364…	3;1189287804;1113305125;1266636758;1185680421;1073699365;1029394525;1144232192;1212117016;1152629904;1200598647;Slice 6
418613803	2;454002440;2034274610;3281609249;4528943888;2820132940;2771734610;2723336280;3418952001;3313036268;3207120534;3536291041;3606772613;3677254185;3862330105;3764435104;3666540104;4069510159;3898734196;3727958234;3651877105;3470755844;3289634583;3651952853;3828505568;4005058284;3962188704;3862582008;3762975312;3348360018;3641523960;3934687902;4318526205;4058728808;3798931411;4009782016;4240105147;44…
182768366;411148397	4;2414506140;5366150392;8317794644;4102972649;3699936395;3296900142;2971416301;3313045399;3654674496;3503379728;3560354716;3617329704;4746193239;4190783413;3635373587;3335074965;3611474690;3887874415;3876401288;4206056303;4535711317;3897833474;3803334325;3708835176;3565489712;3809594769;4053699826;3596184675;3788557735;3980930795;3883841301;4060165050;4236488799;3491269285;3704934020;3918598756;3…
308006916	8;378430622	9;1987616925;3127327248;4267037572;2597064389;2842765069;3088465750;2713821053;3293946194;3874071335;3003614488;2954910226;2906205964;3132820985;3487836195;3842851405;4356963582;4206703895;4056444208;3254009088;3502720756;3751432424;4152433053;4201557454;4250681855;4272565022;4381888940;4491212858;3783389108;3865874418;3948359729;4086120393;3969394935;3852669476;4035677935;3877118114;3718558292;3…
854756787	2;1008681188;2233039084;3121222073;4009405062;2641534163;2890870664;3140207166;2959291404;3009731646;3060171889;3505144563;3374131929;3243119295;3892841793;3706702044;3520562296;3998192447;3899593392;3800994337;3469057575;3774976945;4080896315;3406794741;3722965643;4039136544;3582565103;3886358313;4190151523;3833540862;3907044028;3980547195;3919345194;3837248089;3755150983;4197651382;4192666116;4…
1596262733;1852602956;2467426846;3131176240;3794925634;2889025364;3208377720;3527730075;2942439144;3167796558;3393153973;3777840925;4045339855;4312838784;4013798167;3899686021;3785573876;3809000363;3451441432;3093882501;3683175952;3895170299;4107164646;3957540167;3855910971;3754281775;4205896663;4130593566;4055290470;3769991827;3750174486;3730357145;4132969808;3986836325;3840702842;3995057098;423…
150525334	1;281009552	6;1334754656;2462883249;3591011842;2631111398;2679551255;2727991112;2767622201;3015540010;3263457818;3126017206;3092229035;3058440864;3559124439;3720098555;3881072672;3623924786;3906882525;4189840264;4899007090;4340616872;3782226653;3950700852;3880658314;3810615776;3584801894;3585596729;3586391563;3749181513;3689904844;3630628176;3912055383;3810978490;3709901597;4009892221;3616944708;3223997195;3…
113147724;206794605	6;1199214818;2705432435;4211650052;3004650169;2825620207;2646590245;3165889569;3244608842;3323328116;3665554760;3524710120;3383865480;3584344939;3785955991;3987567044;3514532684;3683248648;3851964611;4023396765;3518397321;3013397877;4198362097;4117415372;4036468646;3365938480;3515811721;3665684963;3440864866;3531144102;3621423338;3681032649;3624135434;3567238218;3578307165;3696350870;3814394575;3…	6;1273811684;1321517934;1176958803;1037617385;1094592086;1006655749;1154950687;1464391315;1107262118;1024803387;1141288679;1312050470;1311824805;1106937515;1298182404;1114611049;Slice 6
119903828	3;205455990	7;2087590717;2984078901;3880567085;2598210472;2896871667;3195532863;3039519357;3133339879;3227160401;4087602977;3715125753;3342648530;3937882442;3920436296;3902990149;3963712033;3935314980;3906917926;3690592715;3755915017;3821237319;3997759166;4112920618;4228082069;3286570005;3460550165;3634530326;4351926149;4066160051;3780393954;3755826349;3777611838;3799397326;4150093181;3984598254;3819103326;3…	5;1124237174;1130387687;1142407257;1098753690;1135906876;1259498151;1029839694;1206894466;Slice 6
878006276	3;965667989	1;1872333592;2917165155;3961996717;3301079898;3172971166;3044862434;2853681067;2926993829;3000306591;3319330268;3077018418;2834706567;3568699054;3776640254;3984581454;3750571172;3813191037;3875810901;4025047001;3947511481;3869975960;4335279478;4237882606;4140485734;4060553504;3767718441;3474883379;3992365002;3766761832;3541158662;2948104026;3096153523;3244203020;3984918468;3827983743;3671049017;3…
130155671;252690771	4;1587626901;2415095903;3242564905;2805890253;3068493533;3331096814;3477193781;3329391564;3181589346;3275073585;3370891572;3466709559;3803511663;3932513127;4061514592;4104195331;3882747724;3661300117;3826867978;4065334444;4303800911;4057524237;4077232651;4096941065;4060340174;4194567801;4328795427;4064901469;3795330074;3525758680;3670323459;3655703076;3641082693;3204376882;3715703543;4227030203;4…	2;1071682855;1138179058;1072840353;1191445866;1080267152;1267110978;989064569	5;1260152596;1338355398;1321678700;Slice 6
169946826	5;227112236	4;1500048811;2654947551;3809846292;2300880246;2633132643;2965385040;3085131611;3121406584;3157681558;3186458903;3263044570;3339630237;3602705705;3597823161;3592940617;3918210295;3840135874;3762061453;3663131860;3727490290;3791848721;4050284736;3703841504;3357398272;3532872921;3913510237;4294147552;4078892807;4008217532;3937542258;3817437007;3420455818;3023474629;4562488936;4226536735;3890584534;4…
325076865	2;378637252	1;1596664372;2555373951;3514083531;2507964622;2746211910;2984459199;2840669786;2963832619;3086995452;3400269041;3440887077;3481505112;3325158106;3632964099;3940770093;3512318375;3576142704;3639967032;3507411136;3619676703;3731942270;3256182244;3506111941;3756041638;4560107375;4263984006;3967860637;3980556103;3886619780;3792683457;4017530469;3789966524;3562402579;3663377866;3661765039;3660152211;3…
924777588;1001785800;2046258924;3197198696;4348138467;2762344809;3095393408;3428442006;3222813220;3385163913;3547514606;3296585215;3534052024;3771518833;3824315610;3689876076;3555436543;3295674524;3844313061;4392951599;3974244683;3792913686;3611582690;3679938507;3625117770;3570297032;4228454257;3790249590;3352044924;3309639501;3629599077;3949558652;3762061679;3794641237;3827220794;3845355968;3662…
239133035	1;290483214;1834896411;2845707901;3856519391;2862692131;3031313250;3199934370;3089421384;3213911157;3338400930;3724161908;3757654203;3791146497;3556430227;3838346149;4120262071;3834725495;3787030109;3739334723;3782999848;4042986502;4302973157;3771298237;3867657819;3964017401;3841155386;3886420019;3931684652;3901080178;4235199470;4569318762;4257624096;3849024044;3440423992;3821710582;3932434534;40…
874707431	8;1042659623;2278926885;2829647707;3380368528;2562963769;2892811321;3222658874;3007323635;3044205095;3081086554;4040684780;3918362229;3796039678;3242922655;3505756995;3768591334;3382333124;3555717242;3729101359;3944974824;3931551767;3918128710;4142602464;4057412095;3972221727;3638479141;3754443772;3870408403;3804760256;3848117399;3891474542;4262387981;3605157510;2947927038;3576328442;3708107318;3…
167197895;450549359;1707277756;2722850915;3738424073;2949736757;2921536364;2893335971;3375184539;3212864259;3050543979;3818922586;3468086233;3117249880;3921460287;3432911431;2944362576;3875744555;3793516862;3711289170;3737620539;3828295574;3918970610;3737106563;3926607207;4116107851;4033754051;3736574313;3439394574;4038993783;4362311555;4685629327;3305351705;3456810499;3608269294;4016502861;39324…
706351330	5;1010340387;2666524759;3420704548;4174884336;2885143657;2898693766;2912243875;3030967070;2969921492;2908875915;3163881891;3149315700;3134749509;4015605722;3900015828;3784425935;3474045473;3604488945;3734932417;3582799168;3573220726;3563642284;4124668725;3823828402;3522988078;3429539504;3418495989;3407452473;4445590144;4363407850;4281225556;3908450063;3933427251;3958404439;3384211133;3895558649;4…
827653900	2;1215492240;2575306759;3145417327;3715527895;2679249284;2947673097;3216096909;3325389638;3347346403;3369303169;3022795172;3245547995;3468300818;3468818928;3556606578;3644394227;3195542687;3503589833;3811636979;3912234660;3739493932;3566753203;3679627146;3959215225;4238803304;3850704335;3608743431;3366782527;4363650628;4036931958;3710213287;3744893981;3977944363;4210994746;3294404577;3370886859;3…
449049848	6;467307986	5;1736093112;2799355360;3862617609;2418416349;2755933130;3093449912;2812918244;3164470644;3516023044;2998992814;3274766832;3550540850;3488963210;3705093496;3921223782;3492801460;3624874626;3756947792;4074481983;4000561803;3926641622;3219198080;3470170054;3721142029;3457728269;3495452995;3533177720;4025363844;3974496831;3923629818;4202209654;3900283335;3598357016;3561426286;3548173558;3534920831;4…
474083936	3;446987583	8;1667518894;2643623975;3619729057;2708878923;2924630078;3140381233;3172812045;3219176298;3265540552;3119480227;3479815266;3840150305;3558126731;3692211032;3826295332;3660897654;3626385781;3591873908;3514964605;3747875587;3980786569;3386403656;3332198818;3277993979;3465592312;3488591307;3511590302;3789491526;3927315994;4065140462;3873750545;3857317432;3840884320;3986952843;3984006630;3981060416;3…
282909001	2;298317513	6;1664837053;3047827687;4430818320;2733317443;2735394023;2737470603;2825259043;3120774085;3416289126;3242988245;3193893307;3144798370;3757642875;3911511340;4065379805;4196122081;3930538645;3664955209;3484896089;3501316615;3517737141;3980179353;3907537483;3834895612;4095312654;3949700735;3804088816;3615870467;3813325216;4010779965;3472382485;3533262473;3594142461;3922005090;3889268810;3856532530;3…	4;1256069148;1076577384;1307382365;1216296466;1164434695;Slice 6
1046631522;1112666569;1897710802;2782867971;3668025140;2658855806;2793436787;2928017768;3256811804;3137297536;3017783267;3453595178;3401484231;3349373283;3815218558;3460597246;3105975934;3805218059;3667277640;3529337221;3640941124;3800523948;3960106771;3315668494;3507533405;3699398316;3763574304;3758840334;3754106363;3907702410;4003820160;4099937909;4536201748;4464111081;4392020414;3638723437;365…
400216121;443272164	9;1824183840;2948797441;4073411043;2789414484;3026947501;3264480519;3144781259;3461162246;3777543233;3427029115;3419529241;3412029367;3196172920;3921925222;4647677524;3601960636;3635731344;3669502051;4227966482;3988967121;3749967760;4144253553;3860117755;3575981958;3716180660;3816911992;3917643324;4380676761;4119239705;3857802649;4001044866;3848868758;3696692651;3516194516;3679929761;3843665005;3…
244500498;489661346	6;2083295981;2874326615;3665357249;2687890626;2780050087;2872209549;2738919741;3127202294;3515484848;3475491665;3641309648;3807127631;3129041192;3379038349;3629035505;3599721988;3650170952;3700619916;4147245332;3980842532;3814439731;3983809390;4141768700;4299728011;3453437250;4107349934;4761262619;3779862334;3774965922;3770069510;3961731395;3717706522;3473681648;4113676650;3898987856;3684299063;3…
447500365;531377086	3;1963483008;2907949120;3852415231;2468192753;2782608998;3097025243;2742529299;2963196685;3183864072;3423941267;3337134332;3250327397;3685845000;3974879649;4263914299;3395444156;3687996262;3980548368;4137031490;3980482868;3823934245;3764917344;3774132724;3783348103;3829679485;3725058217;3620436949;4562730038;4067610032;3572490027;3918174896;3929869863;3941564829;4107923503;3797744050;3487564598;3…
546228408	3;682608362	8;1711835134;3077183270;4442531405;2918874887;2917336667;2915798447;2910476458;3156104998;3401733538;3349454062;3187108070;3024762078;3704774753;3729465369;3754155986;3519969045;3688112942;3856256839;3664766571;4022564548;4380362525;4233290598;3929204046;3625117494;3704626503;3521538975;3338451447;3786320579;3891357158;3996393737;4493358294;4085373053;3677387812;4053159265;3556853207;3060547149;3…	5;1189429064;1359644383;1084636659;1264373021;1253042735;1238485482;1163767300;1061172987;1147899595;Slice 6
129114893	5;515394854	4;2458762495;3128997216;3799231938;3013075947;3016996687;3020917427;3089851960;3190646275;3291440590;3240681779;3368943176;3497204572;3949267634;3795031538;3640795442;3890625385;4333047686;4775469986;3932531757;3741584406;3550637055;3603496806;3628646491;3653796177;3342885661;3435313010;3527740360;3811893163;3355088932;2898284702;3795398554;3927856403;4060314252;4152208304;3863853116;3575497928;3…	9;1006744658;1267500307;1298479767;1047259517;1157474780;1614381182;1215581716;1229969571;1289543314;1078303423;Slice 6
129899439	2;303699370	1;2043122062;2770816008;3498509954;2537256345;2811782261;3086308178;3174733948;3380512823;3586291699;3280518124;3356600586;3432683049;3367814131;3459255635;3550697138;3397298619;3413854099;3430409580;3957877444;3727031219;3496184995;4031135188;4042956980;4054778773;3589897049;3625840386;3661783722;4404890399;3998669414;3592448428;3731372250;3599492554;3467612858;3549869084;3432161544;3314454005;3…
334115300	5;379098051	1;1797727912;2620958932;3444189953;2390648965;2502460974;2614272982;3090671983;3180000604;3269329225;3508233646;3633664880;3759096115;3296944680;3609605480;3922266280;3192914527;3273757374;3354600221;3674877495;3773590311;3872303127;3832826002;3745006229;3657186455;3797295954;3681391952;3565487951;3844220254;3809559965;3774899676;3679771725;3892535220;4105298714;3377387383;3452551254;3527715124;3…	2;1347198053;1110910010;Slice 6
375111128	3;796306665	4;2428412008;2950482579;3472553149;2733808352;2779951018;2826093684;3379486045;3446473985;3513461926;3694380565;3796516668;3898652771;3480590870;3825555654;4170520438;3090718520;3699205860;4307693201;4271787536;4064612024;3857436512;4646375260;4260733322;3875091384;4092859607;3732642357;3372425107;3610671798;3493447673;3376223548;3134865726;3277982979;3421100232;3636360736;3805592449;3974824163;4…
182849705	9;250493347	7;1574005287;2639998894;3705992501;2535174135;2770215348;3005256562;2809703246;2977075038;3144446830;3004354588;3192109327;3379864065;3486924346;3672150005;3857375663;3455902129;3641857504;3827812879;3675523419;3560151117;3444778816;4503506459;4150378760;3797251061;3631448043;3813213381;3994978719;3809059371;3859260116;3909460860;3591740233;3714928240;3838116247;3396272709;3478269074;3560265439;3…
133840308	8;366342614	3;1814266417;2754304393;3694342369;2773704143;2917546793;3061389444;3151102946;3291764464;3432425983;4009956607;3920904631;3831852656;4046031715;3702745427;3359459140;3310128854;3643018765;3975908676;3028167826;3603245898;4178323971;3433561180;3709571061;3985580943;3547117530;3738090182;3929062834;4185976527;4035051287;3884126047;3873049119;3536772121;3200495123;4337638414;4231603735;4125569056;4…
464622032	2;531795393	4;1852133051;3081777130;4311421209;2489042585;2762028094;3035013602;2835029933;3122753963;3410477994;3067181353;3044461608;3021741862;3606693067;3577304423;3547915779;4601495698;4424345764;4247195830;3674627413;3788179849;3901732284;3684631776;3794665106;3904698435;3332858895;3729561426;4126263956;3861940413;3945764913;4029589413;4019039141;3673380627;3327722114;3898340757;4002255504;4106170250;3…
1039663987;1265442346;2184546044;2779304058;3374062073;3034700977;3051200590;3067700204;2726547652;2883955738;3041363825;3578200366;3629390420;3680580473;3900820921;3838531185;3776241449;3178318446;3356961113;3535603781;4113157389;4095623900;4078090411;3358113807;3777858760;4197603713;3819443349;3708459436;3597475523;4116766539;3824113964;3531461390;4359029240;4149176600;3939323961;3645256748;366…	1;1063528790;Slice 6
577667779	6;719146632	1;1866881866;2700561395;3534240924;2799253045;2949620844;3099988644;2958124411;3282506983;3606889554;3243268249;3264326556;3285384862;3513303623;3657979268;3802654913;3606046188;3369982327;3133918467;3938101122;3871323427;3804545732;4555295033;4270213801;3985132569;3919966871;3636824855;3353682840;3686388685;3528957078;3371525471;3230838725;3787602440;4344366156;3332306702;3590237260;3848167817;3…
772243866	1;928868524	6;1534470347;2595884067;3657297787;2827400211;3100476149;3373552086;3329459146;3325569058;3321678970;3685700436;3586416218;3487132000;4108533976;3778138024;3447742071;4199849000;4080591680;3961334359;3847989687;3882614303;3917238920;4112725516;4072307908;4031890300;3379180779;3554776473;3730372168;4115356256;3909047407;3702738558;3480565614;3379131561;3277697508;3747575487;3776883493;3806191499;3…	9;1331334703;1006639568;1134569273;1087408997;1052040240;1215804387;1098654558;Slice 6
326360851	8;392632035	8;1803613286;3145581874;4487550461;2341653693;2622015169;2902376645;2584700993;2959082037;3333463081;3234817663;3373398772;3511979881;3150064096;3219644562;3289225027;3678930278;3680285118;3681639959;3856220783;3938423373;4020625963;4079928936;3999062286;3918195637;3757157209;3557640199;3358123189;4155057752;3933930385;3712803019;3779118905;3675127331;3571135757;3632212692;3721460201;3810707710;4…
631649868	1;750621280	1;1768741350;2610692332;3452643314;2461742975;2800742934;3139742892;2932253883;3055772698;3179291512;2919408215;3088443747;3257479280;4066400226;4017438678;3968477131;3812361235;3807180319;3801999403;3222264262;3615428722;4008593182;4154736230;4443383549;4732030868;3480387436;3676880609;3873373783;3686376329;3714426067;3742475805;3665340985;3747847015;3830353045;3679538575;3820689357;3961840140;3…
82334284	49;186204888	2;1663728197;2689213746;3714699295;2737791176;2756026877;2774262578;3013210746;3124208907;3235207068;3342121060;3459565061;3577009061;3787226975;3654339623;3521452271;4242855023;4211059311;4179263600;4438294103;4360027843;4281761583;4417135703;4267924711;4118713719;3730870274;4167883680;4604897086;3895185400;3955057988;4014930575;3463377876;3342786672;3222195469;3885685663;3668317601;3450949539;3…
836251350	1;1035307944;1925294681;2862969059;3800643437;2797693139;2913310964;3028928788;2909518031;3337164698;3764811365;3266616356;3542616541;3818616726;2984880635;3510779236;4036677836;3676737418;3681320262;3685903106;4039933888;4018800203;3997666519;3783132635;3852810620;3922488604;3080559884;3520108767;3959657650;4018447431;3731978950;3445510470;3223089063;3582496407;3941903751;3950362976;3677990117;3…
487699362	6;635562835	1;1445546111;2368687158;3291828205;2611165218;2893890849;3176616480;3240268946;3293429908;3346590871;3301934643;3587207053;3872479463;3263642969;3384620378;3505597787;3728548294;4113923551;4499298808;3840421460;3844897172;3849372884;3893003298;4011325499;4129647699;3791917432;3779925978;3767934524;3231530096;3448013787;3664497478;4532810478;4417342918;4301875358;3889456190;3917854266;3946252343;3…
168492398	3;276693003	2;1501844861;2417443457;3333042054;2645471124;2802497803;2959524482;3134902427;3038795881;2942689334;3587423302;3610357491;3633291680;4356186749;4009983776;3663780803;3938114557;4151263852;4364413148;4377032046;4100838125;3824644204;4462435609;4344168076;4225900543;3266413116;3522120695;3777828274;4155438071;4263838922;4372239772;3605084873;3911155411;4217225949;3861139865;3671870842;3482601819;3…
693673643	3;825001554	4;1688690279;2634723579;3580756878;2955335262;2899761701;2844188141;3103166784;3381669953;3660173122;3157208498;3255627169;3354045839;3673875124;3992532928;4311190733;3661452560;3706155974;3750859388;3776702272;3491860433;3207018594;3921701004;3857272067;3792843130;3636948396;3893859215;4150770035;3948657791;3996815966;4044974141;3932280616;3924986994;3917693372;3993635098;4066327569;4139020040;3…	4;1190297677;1381730535;1125216883;1296235960;1436455808;1307936468;1250015538;1293648387;1216414564;1233050270;1053286718;1336001647;1220523851;1063656713;1199751712;1081380465;1304997988;1063427659;1000355490;Slice 6
404612427	3;507229187	7;1872124685;2507210399;3142296112;2505842144;2859127008;3212411873;3220204362;3029866264;2839528166;3493055532;3282249731;3071443931;3517547634;3567183747;3616819861;4149396612;3838687829;3527979046;3150339521;3587374626;4024409731;3614021594;3894191896;4174362198;4096470749;3862402505;3628334262;3333901058;3504119051;3674337043;3365862942;3232075071;3098287199;3560195501;3541998942;3523802382;3…	2;1307567534;1160811285;Slice 6
424136688	7;512268112	7;2009482490;2802722564;3595962638;2631419247;2776620830;2921822413;2760040358;3020615575;3281190793;3161506229;3529905854;3898305480;3333192197;3510884292;3688576386;4576259978;3964820818;3353381658;3959408259;3927416765;3895425270;3948742530;3869772197;3790801864;4439989160;4069089414;3698189668;3577160692;3582534993;3587909295;3762306548;3473802243;3185297938;3918145288;3565034828;3211924368;3…
146844477	1;317399192	7;1967023342;2964418665;3961813989;2516974316;2582433277;2647892239;3041817709;3460251419;3878685128;3085988273;3164782107;3243575941;3777276449;3945426898;4113577348;3648911351;3810197891;3971484430;3953358487;3873230716;3793102944;3754539626;3881579772;4008619918;3744165474;3439686587;3135207701;3705457649;3946235564;4187013478;4057020225;3932044743;3807069262;3465579132;3605089420;3744599707;3…
292557955	4;555921340	8;2646945850;2869541885;3092137920;2650839840;2640807618;2630775396;2994831571;3186248343;3377665116;3235079382;3400145106;3565210829;3494591152;3719287065;3943982977;3388633625;3456003661;3523373696;3958387503;3844911040;3731434577;3836295723;3922522348;4008748972;4041944040;4034004341;4026064642;4292571738;4161000755;4029429772;4359375437;4162230630;3965085823;4524734806;4280340581;4035946356;3…
1067185306;1280987134;2443242139;3437124660;4431007181;3163204917;3167445940;3171686963;3056834818;2974836765;2892838712;3610178407;3960270259;4310362110;3935765232;4018448298;4101131363;4058592894;4134813673;4211034452;3602467269;4526635069;5450802868;4258955277;3846944784;3434934291;3712424478;3842145060;3971865642;3663351424;3469161953;3274972482;3822360164;3894599201;3966838238;4123618786;406…
528698284	2;601730093	2;2214130336;3088957275;3963784213;2540217535;2861288090;3182358646;2911532373;3079075992;3246619611;3553451003;3354796580;3156142156;4059603949;3746710788;3433817626;3546282769;3779684824;4013086880;4292248275;4276140376;4260032478;3977206535;3946197537;3915188540;3431103447;3550756260;3670409073;3648625212;3897418693;4146212175;4477276785;4052603263;3627929742;4342478236;4091208948;3839939660;3…
619758503	7;760893294	3;1704333141;2918125944;4131918746;2916779669;3006873568;3096967467;3314519021;3348905981;3383292942;3510402644;3514732032;3519061419;3779249745;3741333018;3703416290;3505627057;3754781568;4003936080;3629137508;3709538032;3789938555;3548779545;3904832863;4260886181;4158606158;4348078247;4537550335;3611509907;3741750850;3871991793;3513275228;3633169977;3753064726;3908833874;3545848537;3182863200;3…
1200838567;1441458140;1922312267;3077018725;4231725182;3019923993;2907949799;2795975604;2597242121;2838145321;3079048520;3537575042;3823256920;4108938799;3821422465;3908817965;3996213464;4376642426;3826061494;3275480563;4126999472;4116116671;4105233871;4102187688;4126578698;4150969708;3778390411;3836543243;3894696075;3852830602;4059661284;4266491966;3409314840;3546396651;3683478462;3776321533;377…
200233387;494668204	4;2209651323;3285088693;4360526062;2983089450;3008378908;3033668366;3184478916;3228264492;3272050068;3408734273;3982421539;4556108805;3136871491;3420528549;3704185607;3501373890;3666770049;3832166207;3735757224;3929369890;4122982555;4042897303;4133595534;4224293764;3554386858;3776401727;3998416596;3799005957;3816059658;3833113359;4178869722;4144861111;4110852500;2915111309;3556667178;4198223047;3…	2;964319197	7;1080349631;1084696550;1253890988;1128633831;1273403123;984374166	8;1166787966;1224166228;1165123969;Slice 6
294947712	8;427310557	1;1622578193;2613124042;3603669890;2743511499;3070633490;3397755482;3001434929;3108063252;3214691575;3184094723;3576412454;3968730185;4046523629;3869554379;3692585129;3520660006;3695359537;3870059069;4117430161;3706848497;3296266834;3883916040;3921771190;3959626341;4622328322;4677677837;4733027353;4328021988;4045116965;3762211943;3980404829;3963796923;3947189017;3663741226;3941327152;4218913079;3…
156616506	4;495591207	3;2222450306;3053011184;3883572061;2714362810;2866919922;3019477033;3039711075;3192526927;3345342779;3498575856;3430686878;3362797899;3665703656;3995784697;4325865739;3842692183;3588237784;3333783385;3805826686;3421305968;3036785251;3406818459;3345772869;3284727279;3703238049;3950102431;4196966813;3751742914;4120389209;4489035505;3604010325;4184648467;4765286610;3692526228;3576082834;3459639439;3…
309994971	6;490988789	6;1937704841;2956855758;3976006675;2724051951;2841793195;2959534438;3078141187;3085211043;3092280899;2893313586;3178547610;3463781634;3867046912;3927854069;3988661227;3568331147;3745464139;3922597131;3535776794;3894001455;4252226116;3474746340;3532439938;3590133536;3717529289;3662245095;3606960901;3796397332;3922670664;4048943996;3542253823;3461557257;3380860690;3422241645;3627313319;3832384993;4…	3;Slice 6
242260839;371432292	1;2523529832;3020369721;3517209609;2658158211;2861150157;3064142103;2928212691;3056357653;3184502615;3813317775;3485269458;3157221141;3171439293;3489392571;3807345850;3670814705;3655584974;3640355244;3783672398;4094261255;4404850112;3564139030;3715476510;3866813990;4185457969;3814473219;3443488468;3984838713;3688135064;3391431415;3441987970;3736197248;4030406527;4137629424;3917989967;3698350511;3…
652997514	1;779032812	3;1674114343;3043715114;4413315885;3083964036;3199494689;3315025343;3045931810;2992657031;2939382252;2969744681;3403562809;3837380937;4076308741;4156926465;4237544188;4453356940;4212412498;3971468056;4305805568;3934813342;3563821117;3795923071;3792419134;3788915196;3872850994;3977489626;4082128257;3986930841;3702969869;3419008896;3713535751;3810170414;3906805076;3765213985;3558775629;3352337274;4…
163177167	5;297257613	5;1449529028;2622611731;3795694433;2665637518;2920558114;3175478710;3164644256;3222604672;3280565089;3468961973;3257065715;3045169457;4062494951;3745407607;3428320262;3784091450;3663937393;3543783337;3582345273;3556246638;3530148004;3765326450;3958920414;4152514379;3495063440;3573216353;3651369267;4756253053;4030064730;3303876407;5106909199;4664753096;4222596993;3526495738;3809366883;4092238027;3…
88809441	67;297925263	3;1920539422;2876629713;3832720004;2529518778;2685531880;2841544982;3120328738;3198248115;3276167491;3486111574;3596744018;3707376462;3822618109;3844722632;3866827156;3894277345;3692461284;3490645224;3866437026;3988426211;4110415397;2929744082;3593275256;4256806430;3675269941;3593823210;3512376480;4285195935;3988261409;3691326883;3316173138;3352219517;3388265895;3984130534;3650212322;3316294110;3…	2;1215753861;1157267835;1033441860;1282526976;1084749592;1143587467;1058456450;1228605950;1143890895;Slice 6
161646305	9;236491552	4;2116310678;3124531157;4132751636;2655520757;2881817319;3108113880;3513057174;3451608489;3390159804;3412483505;3479753903;3547024301;3482793863;3488251279;3493708696;4013017129;3738968984;3464920839;3836110938;3874220778;3912330619;4720197010;4181819728;3643442446;3933787066;3807792633;3681798201;3963089681;4302721965;4642354249;4036044821;3772676255;3509307688;3589884360;3330451404;3071018448;4…
441948487	1;407171775	1;1515127686;2447462190;3379796694;2892036086;2887657950;2883279814;2686941096;2994284310;3301627523;3654523241;3448635274;3242747307;3180552895;3627937908;4075322922;3187475498;3355672925;3523870352;3652351214;3974538136;4296725059;3994423063;4252057773;4509692484;2969535614;3682622370;4395709125;3499508083;3927356288;4355204492;4068225851;4175182046;4282138240;3673674787;3434916478;3196158169;3…	2;1169224057;1324509170;1101346622;1160243573;Slice 6
100879784	5;273508696	9;1670437129;2663963628;3657490126;2707253452;2878832502;3050411553;2985867203;3128314141;3270761078;3494166979;3465270477;3436373976;3640160945;3426735602;3213310259;4176383222;4165178830;4153974438;3533690987;3685990280;3838289573;4536353886;4244344965;3952336043;3626370119;3625829073;3625288026;4714364487;4631766075;4549167662;4485628031;4185863845;3886099659;3930312765;3782284092;3634255420;3…	6;1428916976;1344604482;1123516564;Slice 6
167874208	4;239021704	5;1660665987;3013909254;4367152520;2704316802;2635324182;2566331561;2992902989;3162280048;3331657106;3302139651;3318240525;3334341398;4119653638;3964609184;3809564730;4246177328;3815902277;3385627225;3665141285;3715171329;3765201372;3736824356;3646216821;3555609285;3591140813;3307692217;3024243622;3180805160;3309387528;3437969896;3665831687;3744755072;3823678457;3499437258;3423893315;3348349372;3…	2;1270935414;1194887663;1122625301;Slice 6
85407020	07;160013359	4;1608414976;3044012003;4479609029;2740878483;3089803655;3438728827;2732153585;3173068759;3613983934;3035860189;3350153202;3664446215;3949812049;4136982094;4324152138;3689372890;3925654830;4161936770;3473476423;3590837204;3708197985;3539456640;3711944376;3884432112;4475205791;4056279346;3637352900;3981478512;3678096401;3374714290;4003676433;3859473895;3715271358;3882648893;3845754334;3808859774;3…	3;Slice 6
204968013	6;304056686	6;2159977582;3113240522;4066503463;2357065240;2524413524;2691761807;3099050026;3257182425;3415314824;3586513662;3379991407;3173469152;3335046384;3695293829;4055541273;3589215552;3670069124;3750922695;3965062659;3696336518;3427610378;4622516571;4314287334;4006058098;3703008709;3840081591;3977154474;3324069867;3566041121;3808012375;3917621279;3689977798;3462334317;3879405216;4094997395;4310589573;4…
204308913	2;239198810	4;1775024629;2742794277;3710563924;2611916274;2806466806;3001017337;2738479109;3091742568;3445006027;3367939452;3229492805;3091046159;4003124665;4164666793;4326208921;3773163808;3804569988;3835976168;3448649918;3628116775;3807583632;3853520656;4034801728;4216082801;3920577254;3851212547;3781847841;4201872022;4146241855;4090611688;4089773933;3994870026;3899966120;3730204249;3696393354;3662582459;4…
105622425	7;217332768;1435058993;2391790645;3348522296;2630977768;2661106036;2691234304;2951196798;3192214812;3433232826;3717727949;3839242949;3960757949;3934032156;3886625373;3839218591;4541233974;4136299951;3731365929;4145499626;3996491475;3847483324;4517291967;4178677587;3840063207;4115973137;3889228455;3662483772;4054418198;3987517763;3920617328;3499438054;3570113354;3640788655;4368116239;4527017606;46…
164260586	9;511400857	5;1875504092;3001316174;4127128257;3249376830;3047103372;2844829914;3334518205;3262089901;3189661597;3546977614;3834114972;4121252331;3694932795;3412380894;3129828994;4072447648;4070732006;4069016364;3997769140;3847208197;3696647253;4109638398;3664581954;3219525509;4342707134;4233679964;4124652795;3792699265;3652640089;3512580913;3946809917;4067023218;4187236520;3848038499;3757404967;3666771436;3…	9;1182086345;1334433089;1088886823;1207083382;1216905268;1180318230;1153602977;1237398661;1187652789;1112597040;1186929626;1022685437;1317009856;Slice 6
824073320	9;1001643434;2294070254;3345453660;4396837067;3150397704;3040448051;2930498399;3055504889;3340669785;3625834682;3586562515;3491315335;3396068154;3396955029;3727027009;4057098989;3340544555;3523528621;3706512686;3251950899;3472617445;3693283992;4020649116;4190429098;4360209080;3785552083;3886824453;3988096824;3746516041;3835285318;3924054594;3557371633;3668909803;3780447973;3788916528;3741624763;3…
348543480	6;620170730	2;1751510495;2462495607;3173480719;2776329850;2963420277;3150510705;3053480782;3139993091;3226505400;3472501751;3785260249;4098018748;3770973621;3738887411;3706801201;3850983045;3845162631;3839342216;3694072822;3602757233;3511441644;4073865453;4010984887;3948104320;4159701007;4157853314;4156005621;3832396748;3809943436;3787490125;4035508586;3878037068;3720565549;4644146538;4263628200;3883109862;3…
353139738	7;455136754	1;1407806905;2481451274;3555095643;2358776190;2490803170;2622830149;3142993441;3057407112;2971820784;2757501182;3250397174;3743293166;3584955722;3558610540;3532265358;3730407190;3772829339;3815251489;3289719016;3293589780;3297460543;4549528464;4452708212;4355887961;3829774387;3955770729;4081767072;3780692700;3637910951;3495129202;3829791576;3692110876;3554430177;4146856182;3624670502;3102484822;3…
844385841	9;1107099217;1748259888;3028125912;4307991936;2762048451;3054283720;3346518989;2986272156;3201285032;3416297909;3691447907;3603938323;3516428740;3876497764;3720303159;3564108554;3672967774;3634819372;3596670971;3722114494;3683782956;3645451418;3418428817;3444725937;3471023057;3408520015;3481295103;3554070192;3878633234;3582077949;3285522663;3570102171;3927648856;4285195542;4104171516;3858604890;3…	9;1199708007;1270351029;1137999751;1186356869;1365979242;1353962982;1110412489;1277159780;1176879760;1421249108;1156699311;1001474375;1323692963;1162713936;1302051006;1233029564;1050433524;1098140670;982094285	4;988319979	1;Slice 6
351850884	9;517603277	8;1984767978;2818251126;3651734273;3044599413;3008222284;2971845156;3515372102;3464037500;3412702897;3385833632;3419238277;3452642922;3806831335;3582037318;3357243300;4176643007;4152001720;4127360434;3872831307;4024809242;4176787177;3886643819;4148718119;4410792418;3640674273;3902993496;4165312720;3800771075;3930301551;4059832027;3722647085;3825414749;3928182412;3436616072;3541571800;3646527528;3…
162081993	1;267095789	6;1655294262;2998556076;4341817890;2581678074;3053537924;3525397773;2989942511;3429441905;3868941298;3600826080;3754512363;3908198647;3592606265;3821885015;4051163765;3865187782;3915849651;3966511520;4242290452;3960583880;3678877308;4075139777;4011889858;3948639939;3763725647;3949732572;4135739497;3234792746;3785094369;4335395993;3993280049;3607789192;3222298334;3335458381;3340185536;3344912690;4…
233434418	6;326153591	1;1803776914;2563371693;3322966471;2614140442;2943708424;3273276406;2888997788;3110263571;3331529354;3301823592;3698900937;4095978282;3397256082;3734183782;4071111482;4461803572;4152469891;3843136211;4385721821;4200226936;4014732052;3524546479;3897451682;4270356886;3824210801;3783256173;3742301545;3901272713;4227552316;4553831918;4059508329;4064638147;4069767966;4182373276;3697564775;3212756275;3…
493301196;639729282	7;2063643494;2589875425;3116107357;2577838343;2913435097;3249031851;2804770078;2872021270;2939272462;3169251050;3195941885;3222632720;3709386681;3883226646;4057066612;3617110770;3923101818;4229092865;3440470324;3567159917;3693849511;3929160777;3839758056;3750355335;4145242581;4179993691;4214744801;3852101263;3885108762;3918116261;4126724457;3892474600;3658224743;4474506072;4052862556;3631219039;3…
1107979664;1355858450;2596707515;3086162282;3575617050;2621103664;2735816497;2850529330;2990402497;3050874128;3111345759;3355301652;3365602299;3375902946;3628785521;3633101217;3637416912;3551163100;3778636513;4006109927;3934629396;3946260514;3957891632;3583911525;3917807373;4251703220;3438519456;3357756802;3276994149;3793866248;3638677309;3483488370;4146830635;3751379387;3355928140;4133313436;372…	5;1164247022;1252863929;1256353722;Slice 6
203640195;246647893	6;1750261681;2792583798;3834905915;2648718829;2754069422;2859420016;3303622747;3293249919;3282877090;3387358621;3472024147;3556689673;3855178140;3843832072;3832486005;3635660999;3802993831;3970326663;4038898070;3954575175;3870252281;3760493527;3829968596;3899443665;3860337953;4136787075;4413236196;3259960382;3613194059;3966427735;3673717014;3496941782;3320166551;3491789518;3463836243;3435882967;3…
79616878	42;202641100	2;1485721347;2498426797;3511132246;2705715132;3000289092;3294863051;2982400030;3208940901;3435481771;3962730936;3692092041;3421453146;3364541602;3547917584;3731293566;4051148914;3707625231;3364101549;4032025780;3908338304;3784650828;3731760082;3813041134;3894322187;3268079941;3646484314;4024888687;3809918220;3846599838;3883281456;3447107362;3644380596;3841653829;3801844375;3552904031;3303963688;3…
436891367	8;444024960	9;2116812896;2924477440;3732141983;2547644798;2802670590;3057696381;3096714346;3095570282;3094426219;3468692664;3370931770;3273170876;2979550213;3031180249;3082810284;4698085780;4140670727;3583255673;3926215035;3734335012;3542454990;4113575023;3585209755;3056844487;3652640702;3712623660;3772606619;3746237658;3536065394;3325893129;3680765229;3831673799;3982582369;3673740346;3514442971;3355145597;4…
451982046	6;498846253	3;2076218843;2944125249;3812031656;2459819440;2501220725;2542622011;3169531742;3150431727;3131331711;3164433152;3185356720;3206280288;3956051375;3950131499;3944211624;3459452136;3617667052;3775881968;3987466072;3855047522;3722628971;3906948785;4065141525;4223334265;4280340171;4276864238;4273388304;3865596252;3755580871;3645565490;3827150059;3820211880;3813273700;3702522416;3578590412;3454658408;4…
921132839	3;1060258542;2183047118;2938719167;3694391216;2606262373;2806355770;3006449167;2930259643;3110416711;3290573779;3346308725;3348743160;3351177595;4029151037;3855128568;3681106099;3693770354;3542856476;3391942598;3414795237;3724781877;4034768517;3654635191;3600827700;3547020209;4307852563;3866185171;3424517778;3997054501;4171404193;4345753885;4041011236;4008135034;3975258832;4162858102;4337391081;4…	9;Slice 6
241879601	1;409879887;1896231288;2825333953;3754436618;2402473741;2607669478;2812865216;2627657846;2924698202;3221738559;3300315181;3486053875;3671792569;3672480719;3888077979;4103675239;3543162223;3637610707;3732059191;3634331098;3807933741;3981536384;4550722874;4209103459;3867484043;4136413663;4013024311;3889634960;3510889483;3584209549;3657529615;3612996910;3946868786;4280740661;3611256580;3490800388;33…
761473026	1;978064686	8;2116896828;3099095058;4081293287;2659898252;2835204256;3010510260;2790759557;3023357939;3255956321;3138679485;3301611630;3464543776;4197839687;3900433375;3603027064;3868216703;3803118014;3738019326;3938383561;3985696674;4033009787;3831089126;3381492015;2931894903;3946171962;3823789813;3701407664;3661064698;3656054476;3651044253;3745049649;3980086640;4215123631;3930296769;3905535409;3880774050;3…	6;1131472545;1203376949;Slice 6
1108611675;1249482967;2631371349;3288483547;3945595745;2912755022;3163966492;3415177962;3237633720;3212497206;3187360692;3183194144;3290959152;3398724159;3919286931;3852980282;3786673633;3850609911;3602220580;3353831249;4338069678;4385380489;4432691300;3996283259;3719996061;3443708863;3921315141;3557269993;3193224845;3739822851;3875405319;4010987787;3937065519;3760486308;3583907097;3337863517;416…
600354990	4;635664658	6;2787656920;3483979651;4180302381;2544949319;2773958702;3002968085;2901333600;3114829625;3328325649;3591814784;3472014579;3352214374;3939652146;3863627418;3787602690;3845371814;4283852281;4722332748;4095016036;3816458953;3537901869;2685490309;3378678949;4071867590;3312226665;3508771075;3705315486;3669934291;3979765785;4289597279;4011382727;3695040172;3378697617;3887746549;3548888275;3210030000;3…
114690461	9;330707911	1;1556297809;2740599987;3924902165;2594139563;3004341873;3414544183;3505041124;3532752730;3560464336;3832477047;3876071675;3919666304;4139236170;3804349629;3469463087;4039500322;3903979939;3768459555;4030924615;4135433735;4239942855;3404321419;3562607432;3720893445;3641866723;3661839039;3681811355;3593389052;3603711592;3614034131;3864425217;4078072580;4291719943;4009462804;3686371052;3363279300;4…	1;1302890329;1113180869;1196280750;Slice 6
564266547	6;603177954	2;1879760235;2685901477;3492042719;2575630705;2728868063;2882105422;2804274074;2902149749;3000025423;3390745509;3622921584;3855097660;4464203905;3987789001;3511374097;3407014870;3491738022;3576461174;3670303179;3916617862;4162932546;4104616545;3835227459;3565838373;3219998301;3520980422;3821962542;4320617228;4104256047;3887894867;4092896482;3740468592;3388040702;4467094167;3757085675;3047077182;3…
