# Supplementary material for: Organotypic culture of human brain explants as a preclinical model for AI-driven antiviral studies
Source: EMBO Mol Med. 2024 Mar 12;16(4):1004–26. doi: 10.1038/s44321-024-00039-9 (PMC11018746; doi:10.1038/s44321-024-00039-9)
Supplement: Supplementary file 5 — Source Data Fig. 3 [file 44321_2024_39_MOESM5_ESM.zip › Figure 3/3F 3G 3I/Data source 3F/Figure 3F Slice 7_Slice 8_Slice 9.csv]

0;1;2;3;4;5;6;7;8;9;10;11;12;13;14;15;16;17;18;19;20;21;22;23;24;25;26;27;28;29;30;31;32;33;34;35;36;37;38;39;40;41;42;43;44;45;46;47;48;49;50;51;52;53;54;55;56;57;58;59;60;61;62;63;64;65;66;67;68;69;70;71;72;73;74;75;76;77;78;79;80;81;82;83;84;85;86;87;88;89;90;91;92;93;94;95;96;97;98;99;100;101;102;103;104;105;106;107;108;109;110;111;112;113;114;115;116;117;118;119;120;121;122;123;124;125;126;1…
169296032	9;194504865	3;593254621	1;734840990	3;876427359	5;911740759	6;928667200	8;945593641	9;924446867	6;966538994	5;1008631121;1082149472;1035057086;987964699	6;1172825132;1162261800;1151698469;1263134212;1266350096;1269565981;1170065736;1133634501;1097203266;1100292326;1109169923;1118047520;1127713140;1121373101;1115033063;1048484264;1168656846;1288829428;1190642975;1126269220;1061895466;1076746800;1113049891;1149352983;922557274	3;988529272;1054501270;1046169751;1137401794;1228633836;1173688200;1143428619;1113169039;1098888581;1202393650;1225885759;1044577927;1094099848;1143621768;1082038591;1221275500;1219230780;1245539542;1263200654;1280861767;1112863968;966329027	2;1239109313;1178520185;1193719723;1208919261;1183921169;1251556555;1309697827;1355345552;1359594645;1363843737;1144775208;1363370618;1447526045;1192581180;1209520100;1226459019;1231566657;1292113948;1476627466;1277721206;1236028264;1194335321;1567882154;1548376069;1264441499;1462461846;1461294259;1460126673;1580586101;1714732204;1380337978;1607482444;1633782479;1660082513;1370847218;1410342045;1…	2;1108500042;989882402	2;1309001831;1072648767;1133301530;1132570925;1038582007;1128441379;1043278884;1190230424;984209199	5;913578791;856530640	7;1063191352;977794085	7;935173698	7;924624502	4;1134457890;975264977	7;899593302	9;899472095	7;1156669299;930692754	8;969889868	1;802047268;850743372	8;874820060	9;875598104	3;867106262	9;1020354287;950811830	1;799340736	7;942854578;801533721	4;792121458	4;922416201	7;759789362	4;795309536	5;800871653	2;672941842	2;800833040	7;742218058	6;737741293;748103908	5;790554615	8;601949744	1;634261256	6;615329465	6;661153736	1;772260922	1;717834839	8;699463662	2;697739267
352533455	3;448921564	4;590241880	3;744436196	2;898630512	1;993928377	6;1016878269;1039828161;1017384773;1023718123;1030051473;1156759963;1050445869;944131776;1214152718;1141276303;1068399887;1076013314;1219360496;1362707679;1059483158;1075457701;1091432245;1234296835;1152004041;1069711248;1067550516;1119216496;1170882476;945146703	4;1014789475;1084432248;1106918460;1160026193;1213133926;1026790675;1018158984;1009527293;1112928669;1100865650;1088802631;1208554264;1195786386;1183018509;1051937736;1106857203;1161776671;1210824836;1141716283;1272029886;1350918761;1300525528;1250132294;1143884583;1119864227;1207852064;1327541592;1289051034;1250560476;1196481325;1195959317;1142153085;1291190014;1339078655;1386967295;1382384646;1…	3;1137207303;962506356	6;1091826412;1063117570;1105824351;1160095460;1083748562;1018382637;1084221496;1067113477;949623339	6;1113106050;996534543;1023143560;1108417499;973737018	3;956168376	9;1023254480;1038392318;855283307	8;982336767	8;985681285	6;829397742	9;837703685	7;865575563	5;732396750	8;899424830	8;906185661	4;869485384;905063164	6;846274562	3;758633594;913906805	2;883333368	9;881555205	9;785973318	9;752889437	7;679092726	7;903110760	1;733944953	1;724529154	9;673243609	7;793483734	4;672673543	8;753039144	4;881338020	2;678446657	1;666278122	3;762021842	2;686750506	9;721887860	5;713845297	8;745048450	2;720868125	9;705008684	8;692890739	7;685529933	6;652155371	1;678450323
39816897	74;118216257	7;382346568	2;648769857	6;915193147;880776669	8;959777548	1;1038778426;914534753	7;961756019	5;1008977285;1160755031;1075367009;989978987	7;1128948145;1108083239;1087218333;1138823373;1090372057;1041920740;1015521865;1126886328;1238250792;1040216064;1029852684;1019489303;1107332833;1140136215;1172939597;1086835901;1044827192;1002818483;891924556	2;951107531	5;1010290507;892689244	9;996565426	5;1100441608;1206796384;1182037326;1157278267;1151302453;1169033750;1186765048;1052965028;1095661004;1138356980;1235765874;1293700419;1120036010;1277455419;1211878538;1146301657;1093139602;1186383616;1169444720;1110549876;1109678102;1108806328;1142630102;1144147170;1206072528;1280273632;1286984946;1293696259;1345963616;1078217553;1256603613;1195200530;1165433246;1135665963;1267700987;1137005899;1…	4;1003339869;961836913	4;922876368	7;931972119	9;975872825	9;1114854661;937311723	5;1027309283;1123536249;878398497	9;947074901	9;840889689	8;897503393;912439753	2;823446816	6;902311932	6;854775766	3;912705346	8;788974331	5;736513765	7;893101616	9;860829720	5;756496812	7;804712895	6;794109103	9;829401944	1;845459219	9;753369592	5;738177545	8;722028243	3;724271883	4;883659426	5;693539356	9;701083101	2;763531551	2;818716063	7;725626003	5;784011814	9;779056720	4;570870628	3;794630080
117027930	5;162871653	7;402670144	8;626230175;849790205	3;842684242	4;978278287	9;1113872333;939145523	3;1001463495;1063781467;1066582673;1021681386;976780099	5;1163578928;1061811833;960044736	5;1125830027;1080956519;1036083011;921265169	8;1018892974;1116520779;1123488212;1110258819;1097029427;891078905	9;968201408	7;1045323912;1068258630;1022956187;977653744	7;997126567	7;966510548	7;935894529	8;1197863983;1095077581;992291178	4;1015043238;1024309995;1033576752;1087713731;1102893405;1118073078;978732088	5;1009352652;1039973216;998646974	3;1049707649;1114695285;1094839320;1098346733;1101854146;1161329998;1189137590;1264075283;1157546905;1124698566;1091850228;1142953914;1026246307;1266410319;925354432	2;1167375565;1409396697;1074175620;1236168255;1349241957;1200446758;1177895219;1155343680;1419592783;1477358580;1167868314;1403630738;1382086140;1360541541;1533364167;1242533977;1657849196;1417237766;1502212390;1587187014;1478602556;1391053246;1248465575;1264564980;1284480762;1304396544;1581512413;1453683617;1518222914;1330280123;1501614534;1672948945;1450392537;1750153543;1464330111;1427856699;1…	4;1344274370;1213573393;1113980105;1292485285;1114812713;1065281461;1029424457;1162015833;1118231388;1048434746;1020525326;938877405	3;917578237	4;981990687	1;922442478;1045462156;914234743	5;1070330881;852131062	2;991166723	1;1014007520;1178481297;1103569981;934776755;911869478	1;910771914	4;1028818840;857122725	9;922664982	2;886125898	4;912859303	4;887522236	9;821410511	3;969259830	2;916293885	9;867250555	9;703011330	3;855652271	5;745882054	5;736676208	4;767055933	7;730491627	6;806063836	8;620141708	4;787808954	3;775328862	2;732963190	5;751424016
169470389	6;238768039	4;512579427	5;697635776	3;882692125	1;869350117	9;983341513	4;1097332909;965611695	2;975952596	4;986293497	6;1081383996;1113951319;1146518642;1039554663;1051216431;1062878199;1147210770;1111993609;1076776449;1059838971;1162012750;1264186530;1177994312;1166463157;1154932003;1126386651;1191836058;1257285465;1214290433;1253485782;1292681130;1010130248;1087483610;1164836971;1130433035;1048202240;965971445	5;1204707731;1253475722;1302243714;967253860	5;1014575786;1061897712;1121234608;1055280016;989325423	9;1383610394;1152098899;1132653322;1309120314;1237807444;1166494574;1169315391;1049115605;1200889508;999705691	7;1082359764;1165013836;1224936824;1152904145;1186473594;1226487985;1324549045;1422610105;1185693495;1377387360;1234259911;1456867135;1438620134;1420373132;1214420664;1390694717;1361389249;1139879849;1297505526;1455131203;1360686222;1479671550;1488183658;1475491019;1529287769;1583084520;1547786521;1370855900;1313294655;1689116549;1473208548;1257300548;1592734148;1409470243;1456549217;1518048612;1…	9;989767169	5;1179167676;1002513619;1220421829;1144434420;1128229225;1117799402;1008301548;1125776733;1084144947;980353727	3;977016153	3;822061086	2;920676363	7;906691376	5;1109450887;1000345766;943025614	5;902803130	7;1087532429;744624564	5;962592395;944948885	8;888461099	8;941708451	9;901629403	7;819741177	2;769830176	8;917245861;754956783	2;909758166	7;812868442	6;758379344	7;749880443	1;746137760	9;880981294	9;790245435	9;774657855	2;858717242	6;603039151	1;812748769	4;842754604	4;726314834	2;715690523;655928705	6;594919468	2;767551067	2;765341638	4;696042148	8;656970245
138872828	3;192581154	8;366438903	4;595125451	9;823812000	3;890185087	6;921035053	5;951885019	4;993176776	1;1036753412;1080330047;954376622	4;992558234	5;1030739847;1189109860;1070217319;951324777	9;1239488962;1183395396;1127301831;1059642711;1098623427;1137604142;1282185554;1187975113;1093764672;1180796653;1192227606;1203658559;1008155466;969385855	5;930616244	7;990736684	9;1039958825;1089180964;1107099376;1145277919;1183456463;967648356	1;1001329542;1035010728;1232694990;1185302616;1137910242;1166452275;1035415659;904379043;1088210707;1319370576;1240587744;1187234119;1162024767;1136815415;1307789112;965415469	4;1020612984;1037895397;1067735580;1097575762;1339461390;1237063701;1186635437;1342093206;1188641113;1035189020;1195627069;1407252460;1108631136;1384187378;1253575576;1122963773;1408113985;1378596785;1238929847;1235225012;1320414102;1405603193;1366559892;1336931407;1535611884;1416082503;1317345846;1218609189;1378311775;1385234247;1597562316;1494069181;1546588289;1599107398;1305761157;1697280225;1…	3;897372386	2;1080381289;970670615;1094812489;1092686169;1191862708;1023988671;1030802823;1029939763;851860678	9;920170050;760467341	6;901513986	3;1054694652;1085669895;1097827487;988740310	5;905419410	1;1102309996;964694692	5;849100823	8;821303450	7;758703835;892854731	5;929762693	8;940496675	7;772363081	4;787162965	6;881870319;770943127	5;837704239	7;706606062	3;838867399	8;730531983	4;753995606	3;931170016	8;899103009	9;766010219	5;792240972	5;717207458	8;552576800	8;737963972	2;696076328	6;649223926	9;794409385	5;760812823	6;800617260
199239849	7;258167919	8;385461071	8;592914242	2;800367412	5;830397533	3;902200841	5;974004149	6;1018641197;1101961154;1185281111;926723417	4;1043124010;1159524602;1025367966;1042730317;1060092667;1058795176;1181642707;1304490238;1041641583;1102843141;1164044699;1145376655;1172278598;1199180541;1058304054;1089008709;1119713365;1165140615;1104268355;1043396095;1143461693;1109354920;1075248146;1134768066;1153041656;1171315246;1081972220;1130137621;1178303022;973006426	4;1018854716;1064703005;972958546	2;1090853334;1208748123;1134195124;1213642550;1212709946;1290617031;1116018370;941419710;1173837318;1121616823;1123291497;1096030771;1085730322;1075429874;1202098421;1308460296;1323451982;1168132838;1214999660;1261866482;1402150931;1307982857;1287520427;1103492897;1199732032;1295971166;1395067433;1116408406;1532704373;1147286889;1215112070;1282937251;1224107473;1128993787;1187668547;1258431721;14…	9;1189579163;1075095676;1134155476;1149203947;1080902080;1080602097;1005110133;1150890092;929914858	9;1002688279;979874132	3;977979666	8;911132991	2;1008175168;1022219335;972431770	8;817607150	3;970866286	3;933177567	4;755404089	5;764783169	5;817608147	8;980353709	3;987761198	8;728479767;821465503	3;843521947	3;768693549	5;855277661;956362778	4;790549055	4;832255449	9;766596849	6;1047595039;1038731547;765719989	5;775284993	5;781376910	5;746866838	2;680613352	3;752869097	2;687191666	6;774636880	4;692146131	7;675608617	4;749811256	4;785161000	4;707058382;737078811	1;593782633	2;711001041	8;690647393	1;740486971	4;637709358
356982815	4;408436775	9;679726191	2;914635462;1149544733;1018065408;1026941176;1035816943;1035446500;1082770884;1130095269;1150900071;1077683628;1004467185;1086692695;1044322639;1001952583;1009331136;1075735312;1142139488;1149365045;1119428022;1089490999;1201153469;1184151401;1167149333;1200236812;1191811544;1183386277;1062339451;1069054790;1075770130;1036282504;1068300876;1100319247;1176108387;1081470940;986833493	9;1172866781;1136164535;1099462289;1278184668;1206419823;1134654978;936033256	1;960731158	2;985429060	3;964120667	7;1223312429;1105931549;1178545840;1245207785;1311869730;1254911655;1149643194;1184286674;1227690196;1200716981;1173743766;1170229841;1187294024;1376665032;1358083832;1399687164;1441290496;1194177872;1153393832;1339057811;1228844804;1244636715;1260428627;1324963574;1343791209;1252927322;1290627246;1284798231;1278969217;1511785236;1244690357;1242429865;1327869993;1357868934;1387867875;1275838022;1…	1;1148802064;1177674279;1126605271;1048429482;1169954571;1032620932;958133776	6;984950065	6;974738990	8;1054891864;968281178	8;954390593	3;883168870;808615362	1;1110052524;903134846;897003598	8;839002837;985624808	9;957922888	3;922136548	8;797995892;733031372;815426289	1;836559974	6;889724678	9;734322495	3;876854068	2;815158038	4;760546917	5;726618733	4;864426679	5;953295979	1;879737208	7;775642824	3;809672396	7;708571881	6;770869229	9;695065319	7;708377976	8;829940092	9;753720955	6;835102583	8;660867863	4;699458020	1;746494413;682439140	3;682120419	1;741927501	7;761387708	1;777486924	7;669482627	7;524900943	7;678190084	4;632849806
150796349	5;198735080	4;499660161	7;719509063;939357964	2;849919172	6;947858991	6;1045798811;1032494986;940997614	6;849500243	7;1290640341;1180824589;1071008838;1208036995;1168963759;1129890522;1094270349;1127599543;1160928737;1241080255;1275398920;1309717586;1279547723;1243700041;1207852359;1178052108;1194007669;1209963230;904822277	1;984894318;1064966359;1103358995;1069867220;1036375444;1183990281;1205698388;1227406495;1103804319;1121018840;1138233361;1145091952;1185964499;1226837045;942757394	9;992641854	1;1042526313;1117475093;1183236680;1051607091;1055725508;1177360794;1298996079;1168780871;1311334012;1005329185;1130177077;1121804601;1113432125;1183054863;1252979717;1276116690;1313368886;1280170077;1246971268;1252005637;1308057881;1190465524;1175013498;1259353153;1343692807;1355616171;1481462127;1504176412;1232468627;1140428211;1048387795;1451102748;1287473631;1407250000;1270095673;1228880436;1…	6;1005818396;1067020301;956033480	1;943714861	4;1088168282;1149700738;908115554	3;894998420	7;886651946	3;899087735	5;1039725201;981390164	2;1032729268;1079824373;1015231133;1023263088;1008891054;860381577	4;847970260	1;943537788	2;895119977	6;813564701	1;935569371	6;819059693;872655571	9;812167300	9;940912254	1;843222577	5;908417938	4;741468691	5;801640220	6;884613934	6;876676045	8;798537127	3;744315776	6;673047495	3;833846698	8;850124496	4;757151127	3;795694369	7;769184841	7;777422642;751159247;779429403	1;702932328	4;739368497;628627549	7;754558067	3;709844371	2;796261316	3;762978195	2;741226565
205768192	5;259237236	8;745330218	6;824136759	3;902943300;839399212	7;885630332	8;931861452	9;916858278	5;924310696	1;931763113	8;1169110924;1206861632;1244612339;1089782470;1136516981;1183251493;1236845407;1190276860;1143708313;1153519080;1188544689;1223570297;1160958564;1223480538;1286002513;1105313243;1122205929;1139098615;1163803550;1063695820;963588090	3;1264754629;1221046779;1177338929;1134984416;1152696504;1170408592;1177783775;1152671744;1127559713;976792380	3;1025806997;1074821613;981215760	3;1076650028;1172084296;957387884	1;1072767890;928531779	3;1087477874;1046158547;1004839220;888035960	1;1201389734;1056806505;1357672889;1203124993;1048577097;1383548057;1205840493;1132500581;1071019209;1140067361;1209115513;1315066188;1105474133;1439882698;1227272613;1283003535;1338734458;1132350608;1149580982;1535019202;1165903345;1274464138;1383024931;1432690603;1164320470;1346645350;1291055283;1277592808;1264130332;1217528714;1414535334;1432502446;1490839955;1528634808;1566429661;1455000347;1…	5;991523117	5;1115725884;1052960367;950625311	4;779788005	4;1009920020;1197775382;1004592105;1123204341;1165234466;1023866613;1073559292;1024346166;917674035	1;885559219	8;842939945	7;854744699	3;862261484	3;911318292	3;827238019	2;874436532	2;861710097	1;777993540;988168082	8;786483166	6;815372626	8;681843867	8;871163757	7;745961765	3;962932581	8;829909457	2;913021304	3;725568519	7;793418758	5;758821157	1;669505095	7;786317435	3;718515395	9;729753333	7;731730450	7;725771916	6;737465547	2;705993383	1;638880720
155799376	4;206388169	1;398297932	5;623507411	8;848716891	1;851903308	8;928867426	8;1005831545;995038366	6;1022790358;1050542349;992996385	3;1105136148;1217275911;1065105996;1094086933;1123067869;1065548767;1131987468;1198426169;1000741440;1072428592;1144115744;1134074295;1145836166;1157598038;1265255418;1216621530;1167987642;1124031325;1113488743;1102946162;1098346716;1158953709;1219560702;983697212	5;1030955338;1078213464;976529058	2;931400720	4;886272382	5;1075841811;1112927720;1150013630;1060510700;1029791838;999072976	6;1131780971;1134271896;1168872504;1159415247;1053673699;947932151	9;1073343002;1100133873;1090993592;1002557743;986464492	3;970371241	5;1114282978;1209297451;1104449025;1253911740;1366152292;1478392845;1290253648;1292857906;1165037734;1196407400;1223553683;1250699966;1119786264;1024035891;1091663439;1337522554;1392454696;1447386838;1341697421;1370095036;1376435726;1294653322;1268413165;1242173009;1387345778;1445737808;1322241479;1432762544;1282313158;1131863772;1358773865;1283078710;1070636763;1309779291;1354137111;1398494931;1…	6;1328042822;1210279503;1246833810;1217533752;1297726031;1056156597;1320197211;1079712257;1079501707;1098304494;1210735983;932203228	7;998214553	8;1041375439;1017738301;1146300132;933545015	3;928926691	1;1113374072;952949148	4;966984290	2;860900914;994730563	5;957352519	5;1093928260;976060578	7;1207313080;1142757535;927984639	2;1112769243;899806014	7;840211157	1;1122777817;868186062	2;855513561;789913959	3;835844723	4;872125996;948491043;773008772	5;970861222	2;791801899	3;803716538	1;824061221	3;821267232	8;759300049	8;775069868	9;781716273	2;746185527	8;818178852;727049870	9;759410664	5;858087983	7;741355526	8;701227212	1;802331444	7;681963152
65271361	45;131936593	6;510000540	6;679613890	4;849227240	2;807255171	1;876568256	5;945881341	8;1056700691;973528514	8;890356338	2;1061210287;1103596104;1145981921;1138832247;1109069826;1079307404;1130132712;1079525024;1028917336;1189601982;1190873696;1192145410;1281858052;1158937056;1036016061;1325610074;1186397749;1047185423;1071934104;1100466736;1128999368;1101502411;1049468227;997434042	7;1078963192;1050124975;1021286758;1157131296;1192725253;1228319210;1144410229;1057216650;970023071	6;1131409175;1058970381;986531586	1;1130578778;1175224965;1060373093;1203951136;1149561756;1095172375;1303936971;1188434416;1238152596;1451011068;1303541951;1156072833;1226372151;891682151	7;1258578686;1216541266;1136940866;1057340466;1280673871;1235796726;1202736557;1271972138;1310585417;1349198696;1367557342;1144846149;1507991585;1253156085;1235248876;1217341668;1262330264;1256711291;1412880149;1469940125;1391660866;1313381607;1310513652;1319895849;1417002915;1178049407;1246077891;1314106375;1539126875;1515749494;1392997622;1569345443;1395043603;1220741764;1368810523;1605251180;1…	2;1046089797;962068870	2;1002404488;1102486003;1108142219;1176995946;1071592485;950581599	1;839910023	7;1039774229;1095143235;905837947	5;880808904	6;1081312003;877712400	6;869536543	9;915250381	1;1042010289;908041437	4;886578457;976223464	7;838192695	9;861418914	1;873819339	3;865837975;880804461	9;940753789	4;831348456	2;905100489	9;954966070	8;803545010	9;770748143	6;893311640	4;774198868	2;719019467	3;827296887	8;861565721	4;698190230	1;831515822	9;820029872	4;724113779	2;774236271	6;913992491	5;792857766	7;759655408	2;752419637	2;770639940
165445092	1;195693512	9;324972782	7;565514113	8;806055444	8;887420998	5;965868465	4;1044315932;971117415	3;974164042	5;977210669	7;1047697703;1040771069;1033844435;1116693733;1007016690;897339646;1143961962;1086642283;1029322604;1063677822;1160785138;1257892455;1028469306;1136363899;1244258491;1238271845;1214401351;1190530858;1180308353;1128690865;1077073377;1067139978;1171559357;1275978736;1157326660;1228324575;1299322490;1086042024;1135325534;1184609044;1160106394;1062128294;964150193	7;1051919643;1085977239;1120034834;1166980612;1090702251;1199848295;1211785150;1195906006;1180026862;1310286849;1149665629;1073190656;1327547275;1227848695;1128150116;1002976353;1215658818;1141867505;1164161309;1149424647;1134687984;1335105554;1169649743;1145200277;1249529593;1239977616;1230425639;1211376518;1129908318;1225459534;1286492456;1204825729;1123159002;1371503207;1172121494;1246614635;1…	4;1205686007;1013761826;934104256	4;1192003254;967331004	4;984307726	4;1021836820;1015752137;865349642	2;1004659768;1134622743;837386350	3;1033930767;833446610	6;832394148	2;964895120	3;928771056	7;860528489;984317845	6;873452987	6;762910982	5;805932170	6;888348043	4;790346452	5;852604602;679995270	3;986263965	2;924515696	2;734565424	5;805811914;768774694	6;745038838	3;716696431	8;809506020	2;875464808	6;710792198	7;722047132	5;746718491	2;715764956	9;678398043	7;852687430	6;699375936	2;676907260	5;669381866	3;617210216	7;642277880	8;671789687	4;639240536	7;747344327
30615760	38;64366469	94;278021979	2;551107688	4;824193397	6;819562930	8;875294927	4;931026923	9;1115941558;1197869632;1279797706;1044006315;1010738050;977469786	1;1011649408;1090556810;1169464212;1161668370;1114588003;1067507636;1414573716;1375086567;1335599418;1037004931;1120293616;1203582302;985032738	5;1063630367;1142227994;1139999411;1185989062;1231978713;1048695858;1084222226;1119748595;1098219799;1055291601;1012363402;1063307709;1081110354;1098912999;1068695593;1051223349;1033751104;1139128163;1085396389;1031664615;1148471717;1067062336;1150843579;1229687483;1175047984;1120408484;973857473	1;1206048740;1134010272;1116461827;1143174516;1169887205;1144726680;896977845	7;1147185009;1329265976;1312328281;1295390586;1318314631;1326799203;1221049368;1099826174;1221307094;1342788013;1480715677;1119222029;1461285487;1217441552;1282668002;1347894453;1155181554;1369618858;1258827772;1427073521;1413359538;1399645555;1404346645;1257049672;1259274129;1438129429;1348778379;1259427330;1566557082;1203301404;1420874103;1346756021;1468751531;1590747042;1444720572;1453963744;1…	3;1140298423;1096456187;1059325191;1129106055;1078415348;1064431631;1070289027;1009544662;917109833	4;1114040975;1025737476;950422519	1;1130507026;999681787	2;989999556	2;1099071539;916710168	3;869406179	1;988884326	2;961134958	7;856586766	7;797210213	6;877980178	8;851764574	4;791776076;801182386	9;848583248	1;901246249	6;654485139	4;906614671	2;867677807	9;837578742	1;824227086	9;787411662	5;660808517	3;725386129	1;728615218	9;871203823	1;770236950;868824478	8;751304426;630459486	3;803036621	4;678178136	5;665953377	3;691970374	2;719041022	7;798747563	3;688333479	7;801497355	6;634212979	3;805312565
154222289	5;183662636	7;493581488	7;687053077	4;880524666	2;890457397	5;953927296	8;1017397196;973083763	2;1041025763;1108967764;1011065673;1024808221;1038550769;1037983707;1055578310;1073172913;942825695	3;1000611801;1058397906;1215170747;1247281895;1279393042;981079589	6;1024046464;1067013339;1124016100;1127965391;1131914682;1403735886;1273402455;1143069023;962192679	2;1031184105;1100175531;1085062750;1030953103;976843456	7;954789676	1;1022294870;1089800064;1034622032;1149722799;1264823566;1057753633;1046834703;1035915773;1216892701;1065429763;1039856601;1147875212;1183175766;1218476320;1023235941;1173420046;1196793394;1051357877;1118286621;1185215365;1187533252;1113253361;1293068314;1129468785;1111176351;1092883916;1182950693;1213266667;1189509149;1296222997;1299666449;1303109901;1445163076;1332695985;1269143378;1188649320;1…	6;1212655231;1137463163;1061902669;1167242926;1074983079;834973932	1;903491943;851427791	8;1089598466;1204116357;1048806498;1177513757;1065277268;1106522211;1074765846;966402686	9;849854806	1;886078065;1026002693;1027095014;931405306	8;656512405	7;952644373	5;834055244	3;830774432	5;890675864	3;764390826	5;956246713	7;823422765	7;802593499	1;832523747;785633744	2;862540681	1;774953840	7;907468526	8;711964551	8;770999949;694228734	2;824038522	9;787146849	6;626067114	6;721549846	6;606904332	1;693496256	3;639768188	2;849489351;700654002	5;601393975	2;652903501;817695159	5;735423591	6;697329629	5;583841132	9;737000194	1;683327779	5;674880943
272637721;329658170	8;462791420	1;664009551	8;865227683	6;872626915	7;973495826	6;1074364738;967259291	7;1002077503;1036895714;1004944780;1062816692;1120688605;1150069425;1168680715;1187292005;1166005669;1137314682;1108623696;1171539309;1227626757;1283714204;1159304974;1027025359;894745744	2;991493242	2;1035885005;1080276768;1107602223;1144998670;1182395118;1063860845;1072364354;1080867863;1266585553;1208388387;1150191222;1083473092;1045947013;1008420934;1090793211;1093773277;1096753343;1161281640;1157142498;1153003356;1229637470;951273985	7;978449921	3;1089880880;1222877277;1355873673;954548929	4;1044392293;1147367718;1156601738;1177142853;1197683968;1001650869;1331123570;1156891709;1278838218;1222456184;1166074150;1309421980;1187167655;1177127187;1321413952;1257074740;1192735528;1306026678;1209637758;1207851300;1428484612;1368271317;1308058023;1271963364;1349426868;1409511511;1461918967;1347716013;1233513059;1435099813;1324729315;1373441577;1584970423;1558585508;1532200593;1183135914;1…	1;1107683191;1092492038;1035811137;1059646059;1047885032;1057713142;1044955110;1015871369;1030904775;926612567	3;1078383653;931398862	8;894867600	8;937382977	1;926894961	1;891236200;1042173694;1023749675;1017662152;1158124400;848775953	6;893458794	8;943936603	1;854518409	1;1047897736;971972520	9;685164140	5;909406669	9;930182051	3;980839786;925978661	3;803016609	7;853401346	6;812684255	2;977132315	4;881583794	1;844768355	3;778599141;939566572	3;811957545	4;872801159;745602517;868390992	8;822638272	7;718237077	5;731269106;805990881	1;738149677	9;674814651	1;790738216	7;801047558	1;737339256	7;721118684	6;824670085;703903675	5;768123813	1;692648246	9;689032020	8;741067194
341136858	9;399078200	1;462581616	2;724357477	4;986133338	7;950403273	3;1021779980;1093156687;939097404	8;1007884477;1076671550;1135312853;1070331934;1005351014;1027761995;1089620394;1151478792;1011803817;1168530058;1325256299;1101828899;1072332024;1042835148;1177150976;1202848574;1228546171;1129352537;1210637025;1291921513;1108175097;1029062174;949949250	5;1211927718;1182659074;1153390430;1120179487;1143819525;1167459563;963231569	9;964550072	1;965868574	2;955110652	8;927175505	5;899240358	3;1003564507;1086515449;1169466391;1094185029;918232797	9;981149502	7;1117745047;1099739303;1081733560;1094691769;1219816178;1192433294;1167747683;1188132269;1208516854;1233594165;1186388799;1331795024;1155314292;1162501941;1169689591;1069270256;1086710653;1218719597;1141586190;1146375188;1151164185;1377074915;1358549454;1310828801;1414481520;1369360818;1324240116;1353958944;1354745180;1395735213;1558419278;1447702325;1336985373;1546549517;1478466846;1318026595;1…	5;1237042003;1167111038;1247269111;1230491929;1349828040;1252910247;1118891046;1066245862;1299208072;1145339549;1267546471;1079619490;1003232305;1135526079;1046305521;1078198240;971116101	3;1196036195;1022471129;1163442702;1086361669;880729077	2;975706295	6;1101249080;952246331	7;1190686506;972695128	3;984786118;1072476862;1095148249;798184512	7;896819769	3;973595826	8;812648621	9;947379343;914413493	4;975275780	6;788228421	7;869924992	5;850149495	2;842590115	2;871233192	5;891769977;885818016	9;679723109	6;900119548;755239189	6;691717536	1;796546374	4;924853123	7;803832333	1;824845238	4;801909442	5;883069621	9;809741542;629436986	7;677761337;722164172	7;781898251	5;738990519	2;658462029	2;677788878	9;765099727
176266486	6;207816400	2;473239893	5;652714640	9;832189388	3;893109200	9;877361577	6;861613954	3;937450723;965938840	1;994426957	1;1004661778;1066455824;1128249869;1216640399;1151441654;1086242908;1047001343;1130846483;1214691623;1088272832;1093354825;1098436818;1070882143;1062068850;1053255556;1199133966;1154365792;1109597618;987259090	3;1031122642;1074986194;953443626;1035686588;1117929550;1157052430;1115243218;1073434006;1073153206;1079484522;1085815839;928668282	7;982783479	4;1036898676;1026712931;1041749700;1056786469;1315273492;1210023458;1055881822;1020685354;1135705397;1250725440;1063259417;1105205487;1201259801;1104895958;1108193131;1111490305;1188092119;1275424872;1232616192;1337071486;1299448665;1261825844;1159747483;1286220016;1260490607;1312308075;1312882920;1313457766;1317040372;1463062247;1315404884;1307090859;1376514557;1445938255;1180463134;1503472961;1…	4;1145336762;1108682558;1357631881;964831954	3;1354986428;1164063120;1313238128;1271992955;1062082092;1117169895;1098039497;1015393624;1038315358;1157469848;1009060657;1209235529;1097241971;966834433	6;983134973	3;930400045;1095704974;1026375408;1284635249;1012789154;919768587	4;986977631	8;945220063	2;889515621	5;954398649	9;921387064	3;1050103781;1050070984;857552569	8;931730088	9;973661738	7;803660534	1;971465403	6;839302671	6;780435628	1;968412608	7;882978200	6;895554848	8;834918911	5;960643422	5;848618478	3;952802233	8;826869361	2;730941599	2;824028484	6;824455413	4;904154932	2;735348363	2;852072607	8;779736251	2;704771912	8;689008396	4;749152871	9;685395430	4;765375616
254849280	5;290974265;720108008	5;855408289	4;990708570	2;820200977	9;916328205	1;1012455432;1014511690;902807827	8;791103965	2;1000209858;1039821628;1079433399;1092340510;1127770413;1163200315;1187909967;1149952875;1111995783;1128157912;1101534540;1074911168;1163403460;1159986209;1156568957;965407208	4;1071217273;1177027337;927450152	2;1031466939;1135483726;987044852	8;1093968461;1200892070;1095015419;1138123026;1181230633;1046136785;1103856390;1161575995;1005298721;1060795739;1116292757;1120892225;1077718825;1034545424;1231630075;1129186540;1101005966;1110478987;1113063458;1115647929;1112460276;1112685470;935911850	8;1030404594;1126269680;1222134767;1125521529;1167304934;1171801842;1390441170;1283774815;1177108461;1192991671;1469379248;1121377946;1198927048;1326914737;1454902426;1339478188;1339833720;1229087436;1446864700;1449085898;1451307096;1306206515;1410297622;1284885503;1226344415;1343828429;1461312443;1456164203;1381269797;1306130667;1362129474;1429426231;1496722988;1570275474;1451823255;1506412093;1…	3;842385700	2;1094099143;1116824354;874489227	9;1151457570;1019758139;1075094983;976341259	8;926350716	8;879396622	1;1214335156;954707132;890912382	4;1090770686;819350632	7;928100746	8;840803374	2;898778593	2;888792674	2;857286926	4;774217607;927853790	4;827742024	8;771063190	3;823922159	1;866538201	2;877740622;796313900;793471869	1;805164074	3;819412959	3;810704918	2;889231422	5;728299950	1;785998100	9;651749240	2;762371632	4;760071030	4;715172887	5;624952699	2;832581523	6;680365678	7;819490472	7;789094349	4;795514182	7;762269502	6;747396089	1;649101005
167624510	3;222860598	2;711681074	2;784238323;856795571	8;937643665	3;930929828	4;924215991	6;1044555800;1045619218;1046682637;964468074	5;983196656	8;1001925239;1311225554;1220268786;1129312019;1056294333;1015103107;973911881	4;812002580	2;884836230	1;957669880;1164168983;1053014323;941859661	9;991269384	4;1077409710;1163550035;1090319228;1016548018;942776809	4;1037370742;1067622598;1097874453;1046153915;1087888944;1129623972;1071945888;1169703987;1267462087;1135893415;1198833881;1261774347;1107585589;1052527187;997468786	2;1111747994;1072689407;1029694529;1040128556;1095514216;1150899877;1106135735;1177970191;1051818646;1306923506;1220649863;1134376220;1446844834;1299533848;1164761684;1286637274;1256847428;1227057582;1104041687;1268101625;1264121116;1276300881;1285838171;1295375461;1170962073;1286421617;1235859567;1389019158;1375082650;1361146141;1443145171;1287102223;1279161124;1448729245;1383816549;1318903853;1…	4;997813291	3;1095871706;1077926429;940782480	4;1021543275;790926216;948408728	3;1046481374;1035203242;920478910	3;1103012003;1172077376;955725721	5;1035262845;905559821	9;980031127	6;907950986	9;948699781	3;906590919	6;962210746	6;834107819	3;995581713	7;868336296	6;775269326	1;981198403	3;862025388	9;920583613	2;923073255	4;778112901	9;803697582	1;786245475	9;841122115;782800361	3;834755562;777103100	3;686006290	5;766141603	7;679563449	5;751826747	6;757227180	5;829020708	7;698077527	7;672037845	7;692707556
442263727;526061048	6;772346711	6;868740106	5;965133501	5;1095077168;971643559	7;848209951	1;994539035	8;1042513795;1090488555;1016641389;1033025273;1049409157;1138575108;1193178726;1247782345;1251651707;1254340144;1257028580;1296663016;1203978702;1111294389;1220553650;1174625753;1128697856;1068829988;1087315574;1105801161;1321258593;1139190335;957122076	2;1204507287;1236244534;1267981780;1189040748;1188136956;1187233165;1125153153;1168874479;1212595805;991626501	7;954916910	1;918207318	6;992299574	8;963885805	6;935472036	3;1128630251;1110908633;1071063221;1096788339;1142975075;1189161811;1207377046;1011374508;1162722467;1110888775;1155717984;1200547194;1141203713;1283304612;1167180269;977947548	7;1013497906;1049048264;1082193669;1218081899;1467595159;1375363938;1255456287;1135548637;1342648042;1320969049;1421151266;1320018519;1369607575;1419196631;1189642012;1116526823;1277106564;1364312751;1378386089;1392459426;1478029915;1398534980;1475608037;1545800764;1497867300;1449933835;1594735473;1502129292;1397822425;1569733698;1453036407;1336339117;1609910988;1290478432;1335888649;1438803771;1…	7;1201230584;996365348	4;1070317860;1003113000;1002063384;1004621548;1076675863;1022043114;1209545480;937624680	9;885688911	2;1004510401;1039089378;1049251880;1018221858;1026739707;1097569935;951432834	8;892320579	9;962808034;978299315;925116011	7;792131661	3;877375683;699731496	1;759660474	1;740184569	1;836780371;870033001	9;833623551	3;1005723932;772275261	7;878566954	1;733168528	6;809282275	4;902092950	7;786803839	5;757480695	4;722162326	2;1003239018;760808112;772472910	3;755472654	9;741221823	3;741690800	8;830446968	3;861101102	5;717556068	4;669075809	4;753242146	4;698639799	8;635140202	2;713078293	7;716731562	4;652397612
268665210	7;320262255	1;424041417	3;638440507;852839596	7;834190522	2;911235828;988281133	7;983855981	4;1023693391;1063530801;988662351	7;1064983614;1141304876;1028472022;994871398	9;961270775	5;1064616598;1142093251;1219569905;988339157	2;1035706430;1083073703;1094889101;1173334687;1251780272;1093014204;1015300739;937587274	2;1046585570;1044035803;1041486036;1105232044;1063635537;1022039029;1019227000;1064952306;1110677613;1098571485;1152070490;1205569495;1007479296;1071583305;1135687313;849553711	8;988127504	2;1126701297;1288491600;919076774	6;880627526	8;1059574255;1151141697;1242709140;956870824	1;1136597028;1022829590;1340063567;1203980449;1067897331;1224636167;1079690402;1113966002;1277663530;1205174281;1132685032;1250218196;1113646202;1402000590;1274144078;1223378227;1172612377;1344466696;1476485619;1373571165;1383461174;1400181348;1416901522;1216968925;1281845011;1640347614;1244899322;1269671246;1294443169;1307750996;1417020257;1473239037;1491030048;1450837951;1410645855;1400915092;1…	9;948296938	3;1141306716;1122351125;1137036150;997567901	7;1036171527;1056287459;866387963	1;1096223394;1092467616;1051713082;967669636	8;983865312;1010384591;903839702	1;1039647700;968306657	8;933140838	5;931734907	7;897204013	3;834639436	6;882197954	4;875069976	2;874293737	9;910210074	3;966907979	9;839392285	5;774779390	8;816389300	5;823980944	2;890767386	1;897753920	3;841866721	6;892136595	5;744367791	5;820825356	9;786485281	5;802001044	3;744928695	4;808937070	4;809659746	3;886861086;680640099	9;717414078
353206296	2;418706417	6;471095720	5;697065884	9;923036049	4;849160830	4;976915649	7;1104670469;1094121010;1110189918;1126258825;1137203094;1106762274;1076321454;1124454537;1156527437;1188600337;1081381437;1087431142;1093480848;1176957719;1142197270;1107436822;964611331	4;1010505002;1056398672;1084158431;1072831492;1061504552;1191563766;1075333647;959103528	6;1231101003;1204330248;1177559493;1139444330;1027811294;916178257	9;1103744159;1066017854;1028291550;928985236	6;980658602	1;1032331968;1069997569;1133038581;1196079593;1013759956;1168098640;1100707592;1032196134;1053124819;1074053503;1198310901;1260425860;998376020	3;1271286256;1224615376;1177944497;1238127897;1281739209;1054289421;1299340034;1218770450;1138200867;1282505912;1235505416;1356876011;1280008159;1239580064;1199151969;1263505362;1354906436;1263062370;1269916876;1225717754;1181518632;1251440037;1397009494;1391553233;1180019468;1279256643;1378493819;1349566812;1215520850;1347724562;1280306394;1403904401;1527502408;1418761685;1624049267;1455891090;1…	7;1128918915;1083925261;918500462	4;1199188904;1006463239;1126810736;919582288	4;979353929	7;1054836887;1019728167;981412876;940513112	4;1194068856;990565215	8;941640606	9;1013928103;913382264	9;955460613	1;918554769	9;1038487241;777015005	4;855800367	4;822627642	1;874803833	7;899814017	6;967363986	9;773989562;844934508	2;769721491	3;759983657	8;807828898	3;739442419	5;876027034	7;723304459	1;873318935	3;869367209	7;830593683	3;662018319	6;701613379	2;726142839	5;772308375	9;790876480	7;657262187	4;699056852;683302935	5;731213915	2;679164453	1;675040929	1;747670407
391596065	1;459645860;572434468	1;724593794	2;876753120	2;985140514	4;1048830987;1112521460;977423545	7;1047902987;1118382429;1072615468;1102436126;1132256784;1059996344;1119788477;1179580611;1167714539;1166159810;1164605080;1271172974;1166001057;1060829140;1375673405;1261221668;1146769931;1190665827;1249327947;1307990068;1086916349;1135545718;1184175086;1119113433;1101749307;1084385180;1047831618;959971766	8;872111915	4;1226686529;1160633139;1094579749;950181870	3;993863693	3;1037545516;1190551757;1125221735;1059891714;1098214985;1116525256;1176405512;1068239587;1138962380;1209685172;1059291943;1307069336;1104520951;1095394713;1131544075;1167693437;1319727825;1266828131;1144662687;1167433855;1122452736;1077471618;1101546525;1355123770;1174564666;1303684483;1253615971;1203547458;1285685187;1078711752;1353727143;1204521568;1205197271;1205872973;1359550736;1125543912;1…	7;1051651835;1155198386;1189388544;1080921661;1205662450;1136231595;1008709850;954867356	3;1076489091;1023571913;1097113106;1027725974;1030110263;902036174	4;834647217	1;1064403508;1026135298;951132977	1;891838328	3;946020184	5;888971072	2;988732464	5;902278325	6;1015177313;874406572	9;902287575	6;858529765	6;884678399	6;861251642	7;913273393	3;743735296	1;825194820	6;867625153	8;858658830	3;773940427	1;775183439	3;810860567;826317803;834810024	9;830137708	6;769623842	2;783177805	7;625376210	1;703856417	3;857893324	9;743008416	6;654538422	1;669705792	2;614779756	1;677172866	6;755967611	8;644382932	3;659396155	4;706790888	3;719069094	9;743574853
214130714	4;281516815	5;398641574	8;658114358	2;917587141	7;879981864	3;979982553	7;1079983243;1013625401;954504341	7;895383282	1;1093590316;1117899606;1142208897;1123208521;1128161243;1133113965;992430476	4;1069313063;1146195650;1088006353;1081814596;1075622840;1009510976;1039205840;1068900703;1101254131;1059782478;1018310824;1152331796;1022927639;893523481	9;974826979;1065859776;1156892573;1147182997;1072283684;997384370	3;1252995971;1180760965;1108525958;1206097568;1142721776;1079345983;1065549126;1050164285;1034779445;1006254223;1351675507;1125346121;1256468559;1166523998;1076579437;968279329	5;1016627889;1112340847;1217752725;1187620734;1157488744;1238199214;1187371298;1125300452;1075947082;1137655765;1199364448;1052192374;1195999247;1115305964;1166226710;1201881102;1237535494;1054537803;1241796976;1200584044;1495890656;1367342493;1238794330;1307778704;1311539749;1398785433;1454919274;1400181241;1345443209;1267177177;1426833025;1419654537;1316623266;1322944074;1329264882;1158614066;1…	9;1367196515;1138803559;1232622056;989810876;1164839090;1147428061;1170321214;1086450287;1177417882;1109076639;1146723248;1216581806;1158635322;1204040969;1031428412;1200032511;1086093545;1164320102;1209980268;1011502106;923152202	7;1007007584;1133229350;971258014	7;942068308;959537988	3;1127412278;1123425157;1051860752;1026693977;1126332325;984527640	5;1056662687;1051922432;862696265	6;1024163051;910494781	7;878749125	4;810574135	8;875819828	1;954993319	1;1003546197;871309434	4;935855178	5;911986575	9;820996526	8;781536520;725915494	3;737506720	9;876077367	3;737429453	9;605993368	4;788939261;855150570	5;809737182	2;925003833	3;786307641	6;729765501	8;771268711	5;719294530	2;774907723	2;796801318;749345412;704719604	9;731383640	8;785761551;782139893	5;743032839;707363498	2;742741597	4;761351578	8;763937704;718305878	3;706356094	1;630279023
160515325	7;248009308	1;465182750	6;670996205;876809659	4;860512967	6;921956628	9;983400290	2;1026677011;1006527290;986377568	8;1110844450;1099889195;1088933941;1001999182;1094885376;1187771569;1136629016;1130705081;1124781147;1107579914;1160164211;1212748509;1152142312;1110586853;1069031393;1093755375;1081710663;1069665952;986922824;1114454985;1241987146;1159333267;1125579554;1091825841;1142027003;1110979387;1079931771;1047096144;1105476310;1163856475;1036318348;1113854239;1191390129;1058572791;1162755731;1266938672;11…	5;1164236320;1025225928;1235329062;1109593457;983857851	7;1074368348;1141773514;1382566415;1275081957;1232194848;1189307740;1294070072;1404054496;1415452332;1181499203;1302028014;1422556825;1351187169;1097247585;1280323549;1234233944;1274847902;1315461859;1388797792;1165777648;1271183186;1177521877;1346197820;1514873764;1351680073;1238469948;1476285627;1221086439;1309239651;1397392864;1302976096;1589449244;1248946285;1551033845;1545548849;1540063853;1…	1;1123284996;984897904	7;849270738	8;1076280547;1042537753;1110930125;1221879533;1111733492;881850806;912677421	4;849971531	1;863437123	3;1094598838;927977600;960361415	2;1063268521;976400144	1;931359173	6;820421626	2;915960271	1;760347485	8;826969121	6;706257695	2;625896331	8;821810476	4;827315070	7;775095373	3;783594000	3;852666534	7;834394781	6;754528835	8;679524511	6;673479390;712015950	6;765263698	8;729988896	7;653014938	1;805047256	2;705055924	9;713355024	8;809602538	4;692580069	6;705956379	2;711794438	6;732258901	5;627352860	6;634540314;719505185	7;641263681	3;653577357	8;657026885
207961568;229334187	9;333577792	7;527601068	5;721624344	4;740746254;800231746	1;859717238	2;906699987	2;924638873	5;942577759	8;905426809	9;1053308688;1201190565;849244239	2;969875632	3;1090507025;1118073042;1166743611;1215414179;1039559588;1079507832;1119456076;1004024067;1158490372;1312956677;1112067306;1073200254;1034333202;946938123	5;951853476	4;956768829	3;1231342593;1139963801;1048585009;1145790070;1148568015;1151345961;1127534262;987102905	4;846671549;1131271962;1106189280;1081106598;1169987157;1206053302;1242119447;1145883028;1033744573;1081153899;956435546	6;1012157670;1067879793;1078078050;1253499485;1238468995;1171728307;1163065931;1154403556;1420071942;1235199995;1069171471;1047375961;1081816479;1116256997;1194097411;1107152778;1241710876;1289828312;1289548049;1289267785;1253947946;1277827022;1448126633;1337385858;1418101930;1498818001;1320950924;1293209002;1267463154;1606072904;1525676530;1445280156;1227186915;1247197802;1275872050;1373737601;1…	2;934112232	6;1196633788;1197831179;970311384	5;1062904499;1056234398;1012446038;1024779329;1052576069;1122424480;1020438983;1051105732;907119463	2;1038127143;955289716	5;977176688	4;1098583823;946210951	7;1098998320;1272374133;971628913	7;853288273;898149317	7;934833632	8;752716679	8;818963528	9;943541364	3;877718523	2;837204960	7;846473510;826766466	2;898401304	1;891988770	5;967145280	5;842095262	3;927983534	8;850533090	3;888153903	1;701423135	3;725328694	4;847513794	3;933007474	3;830275836	3;727609526	2;702849143	3;735883161	3;730599589	6;655577328
24750813	7;53017332	93;318634437	7;607625031	7;896615625	7;821806160	6;922493398	2;1023180636;1096714967;1024803505;952892042	6;1041366690;1067145039;1092923387;1187085002;1066163283;945241563	4;1255286808;1154372649;1053458490;1018314057;973714741	7;929115425	9;1021428173;1032130022;1042831871;1081976578;1138283133;1194589688;1123615670;1091454335;1059292999;965956671	8;1069015919;1172075167;1177274927;1133912170;1090549414;1203726675;1115713128;1027699580;1057753066;1052713557;1047674047;912285712	3;994362053	4;1076438395;1265505698;1170421349;1203288573;1084062952;1118190985;1152319018;1117276455;1088662930;1143144301;1170144089;1309515867;1448887645;1128776581;1280013525;1198631623;1108173716;1152088167;1196002619;1273548342;1115686101;1091255140;1418374054;1327822337;1237270619;1301684119;1260895374;1446429079;1336912090;1282087363;1227262636;1018309584;1225449114;1432323866;1177874889;1251736915;1…	2;975194824	5;1122424488;1137484895;1145516992;1029800672;1168950562;939376694	3;906231023	3;1092125108;946864483	7;967407429	2;998771874	3;1018739116;940092773	8;987457468	4;952222569	2;1035456850;1252996958;1031578551;1001095459;896341067	8;989268725	5;863817608;952771182	4;948956790	1;822746769	3;743757587	1;807701304	3;867763913	2;864168700	8;877450653	5;925824910	8;729677973	2;903540430	9;789141464	7;933772996	3;848765892	5;759936945	9;728827168	5;694114364	8;773688971	5;840620187	4;851973609	6;734218446;705662036	7;683959072	5;645185598	6;744002430
65848542	71;152841639	9;553198492	6;726154504	9;899110517	2;788548159	6;883458622	6;978369085	6;1001298646;989364176	3;977429706	1;826523325	3;1008383593;1190243860;945507479	1;1018304001;1091100522;1262897740;1158607017;1054316293;1129977926;1075495907;1021013888;1174428325;1065083041;955737757	5;907029581;954026745	4;1001023910;1065775364;1013499182;961222999	3;1019653707;1111931774;1204209841;1057125584;1081039142;1104952699;976573787	9;1049068275;1121562762;1043776398;1038162840;1032549282;1186001223;1210525624;1235050025;1178795539;1059276254;1169045011;1071861979;1017224977;962587974	5;1323537718;1079242550;1021749586;1140971172;1205549198;1270127223;1295227925;1320818873;1052501398;1218835892;1137821928;1056807965;1309474417;1350130497;1019213093;1094623170;1268802235;1442981299;1187506558;1235176475;1221936145;1237542951;1187757598;1137972245;1261714078;1271952763;1242670742;1332626733;1210696543;1088766354;1470930112;1208845321;1449766309;1458976320;1429773750;1400571180;1…	6;1116510962;1123255869;899995052	5;1098188756;1073542978;911348424	6;1178416351;946774361	6;931014947	1;1200769614;983433725	5;999270759	2;1204218085;1028861589;1185256197;1121007523;1080552116;926220512	1;995431091	1;981184449	3;919910071	4;927857126	6;889959632	8;893676780	9;872772822	2;915239908	6;881508259	1;833174616;726846156	4;942893884	7;723718724	5;916003558	4;699763542	5;790784121	7;861101904	3;811405168	5;702088125	2;800858384	9;814039998	8;775259566	7;693112759	4;856701170	2;905318921	7;729827331
100585254	5;176289669	7;629566911	3;701963256	7;774359602	2;887637032	5;951913122	1;1016189212;1027056139;1043820408;1060584678;1081059575;1036223486;991387397	7;958573760	4;1071099161;1183624562;1100422234;1083646762;1066871290;972431359	1;1053851661;1135271963;993159867	7;1015341599;1037523329;1201503843;1094710198;987916553	8;965162891	6;978376915	2;991590938	8;889253224	5;967915161	5;1046577098;1030116455;1152978472;1275840490;1049127420;1079248974;1109370528;1143650015;1158816414;1173982812;1095239963;1076716572;1058193182;1030450744;1024290293;1234086044;1146010180;1014954103;883898025	6;1088306462;1076479394;1101044448;1086152353;1114408497;1142664641;1198828712;1335942946;1016479350;1233168210;1171878303;1110588395;1070742869;1139166982;1105637150;1203130802;1157411587;1111692373;1209277371;1324401969;1176222655;1074340274;1179860396;1285380519;1465163372;1083834665;1191558637;1308767208;1420994434;1533221659;1293647188;1727892848;1255322463;1646044041;1528980950;1411917860;1…	1;1182680112;1303669182;939671008	8;1162024272;1007560128;1217284806;1210807828;984746866;1080930850;1185390677;1038931138;1036532950;1119348178;1131873241;1113469084;1114951998;1000142833;1137000649;1204673534;1126353890;1100243047;1166236966;905241035	6;1091627066;1121519643;1108293944;953520012	9;1034805636;947104102	1;953883005;965392590	5;866042628	6;830535423;931908967	8;1010406561;968417013	8;940496810	1;851196278	2;820179735	4;822407394	1;928578828	4;835046916	6;790743903	1;913445556	8;746418688;821352962	8;806045976	1;863824707	5;835303226	7;848165613	9;814173354	2;811400636	4;781938248	7;770133773	1;650542918;748410096	9;803826559	1;771708585;701379071	2;753178217	6;748195603	5;698586110
272837154	8;370262472	1;480669040	8;765841007	4;1051012974;1025616927;1031937885;1038258843;942781449	2;999314008;1055846567;1074194554;1031947383;989700211	5;1080604162;1095384358;1110164555;1047979108;1111786849;1175594590;1055291589;1107456664;1159621740;1204196012;1119723673;1035251335;1101491433;1162864189;1224236945;902565386	8;919019690	6;935473994	3;1068679200;1068944150;1069209101;1178105147;1042246857;906388567	3;973486660	4;976288452;979090243	6;1113058797;1111637188;1110215579;1141778758;1105673712;1069568666;1149897702;1241188161;1146829741;1163435353;1179977560;1196519768;1203192467;1165631980;1092518752;1162964517;1105298275;1047632033;1252401261;1133144573;933915193	4;1203919267;1166684021;1129448775;1207441725;1125961965;1085238862;1342776136;1328779115;1314782095;1283281635;1236423615;1213963642;1292511174;1295158821;1297806467;1269785962;1134211548;1426935843;1261707988;1394560389;1527412790;1704642288;1274472836;1389897661;1259304191;1309069667;1358835143;1595739826;1242707883;1312870847;1497097479;1547741128;1598384777;1393912347;1145967692;1522194367;1…	3;1478609918;1134206363;1174556567;1104634468;1148701217;1387175811;1008807818;1295811993;1140528287;1272483556;1074292931;1339566647;1154139641;1154402013;1045762285;924264392	7;1151550942;998210925	2;1117009356;1073149492;992090038	8;1117703697;1009417269;894650470	5;1248471908;1235660941;946747206	7;855941220	4;1018667162;1004690671;1170207584;998274292	3;1046433601;950370762	5;919546725	9;832364517	2;949314000;867739751	3;828179071	1;922414300	4;822144855	4;822640501	9;802283889	8;828846923	8;933468849	6;848294038	5;751260015	5;765945951	8;861782779	5;766659892	4;769875998	3;800996359	3;783831369	4;748227735	6;700790935	1;782755695	3;782630176	7;768216080	6;722872667	3;796567760	7;781193128	1;710351334	3;724485129;762212937
253180677	2;291726971	8;577740300;699287327	5;820834355;888947717;938907984	5;988868251	9;971364416	7;963994950	5;956625484	3;1013630694;1000795825;987960956	4;1227070568;1179781970;1132493371;957264379	3;988157717	8;1019051056;1147590788;1118323147;1089055505;1117083589;1158690785;1200297982;1166573732;1178973914;1191374095;1227628039;1237893639;1248159238;1080350425;1187788524;1295226624;1291177350;1167837953;1044498556;1265332922;1136354314;1007375706;1125707210;1055991061;986274911	9;1018832470;977219598	8;935606727	8;975020942	7;943868920	2;1087517976;1100553671;1087172228;1073790785;1056143629;1163573080;1197395001;1253201689;1162257642;1071313595;961390345	1;1099070458;1195041116;1190378520;1251368554;1312358588;1332414970;1202381493;1243125546;1233155492;1249013923;1264872353;1333147919;1207403033;1379459389;1385359918;1304061625;1222763332;1174161541;1297415389;1414556406;1170697757;1146772910;1122848062;1516094191;1300996693;1423575647;1540313632;1560625745;1580937859;1248211349;1389765084;1602744259;1385010188;1449861768;1514713348;1383983137;1…	2;1164260641;1066409065;1050433687;1045715708;960546433	9;1022148688;1158898708;1091150151;1128181429;996179661	5;1053918963;1109502590;1057150175;1048157918;1001792834;926812124	3;983260197	6;882646369	2;1163494823;973157063	4;865104643	9;815798003	9;969352830	6;890614554	5;867289405;886497571	5;694679446	6;921172720	1;846331647	3;741818118	5;911466044	6;678914224	2;855412585	7;711253513	6;741637833	6;710838921	7;822824188	1;790846466	4;734235030	8;885371582	2;887188972	9;725235661	7;714283934	9;807944450	9;723445789	9;688992990	5;646669197
163430073	6;277023971	2;620983644	4;732503257	7;844022871;960959257	7;914303768	9;867648280	1;930126596	4;959540513	9;988954431	3;913232234	6;983059631	2;1052887028;1166191663;1116721080;1067250498;1134056913;1140029734;1146002555;1074348482;1026950289;979552096	1;1068158149;1160218095;1252278041;970132187	1;924382504	8;878632822	4;916581167	8;978654497	4;1040727827;1212250468;1145278250;1078306032;1154582433;1072868408;991154382	1;1089130141;1062772199;1036414257;1358292999;1146741925;935190850	1;1103663650;1128344549;1153025449;1018968957;1031037279;1002386014;1041254159;1086930521;1132606884;1155603585;1072577895;1148771254;969864379	9;1015032467;1060200553;1110153148;1109647956;1316201154;1276155956;1212307017;1148458078;1053925333;1216549486;1143912911;1214619960;1162199317;1109778675;1044070482;1274920616;1028100815;1130776928;1182724972;1234673016;1413928433;1172987855;1216591243;1313405901;1364383991;1415362081;1224596111;1308882573;1296589747;1349810618;1289847146;1229883673;1551474024;1298257754;1522265103;1279123757;1…	9;1099732587;1263559087;1122250216;1024481276;1113887228;945412477;973457879	8;1012775551;1111812818;932941975	8;982883215	8;906610204	5;1212755403;1061841433;922779650	1;1055406220;1142109467;911095581	9;1036782777;887323856	3;963346821	9;905557127	8;1078147640;877963337	5;899215390;886372788	8;839999472	8;721989258	7;861672990	4;841536551	6;909750084;794919123	4;753592012	1;807503503	5;774589154	2;820267284;764832070	4;682724768	3;742782497	2;750272241	9;827314214;802864484	4;855552333	3;820112452	7;793979021	3;811613156
141044405	3;189181292	1;320533312;587748901	9;854964491	9;865847966	9;897285839;928723711;838886272;942092197	7;1045298123;1000126046;991919249	2;983712452	8;1105057355;1207573358;1310089362;1006227298;1063787506;1121347714;930773345	4;1028526676;1126280007;1085818122;1086896214;1087974306;1119476904;1012042472;904608039;1047108023;1076178962;1105249901;1001556329;1108023348;1214490368;1149539819;1119777447;1090015074;1057568097;1006588283;955608470	3;1128261748;1148263566;1168265383;1135678951;1113635959;1091592968;1161821619;991176903	6;1111888718;1174170127;1099815167;1025460207;1261819946;1169563009;1225610307;1123250316;1167757304;1212264292;1139084498;1215563422;1376553813;1074115232;1126506851;1178898470;1242462161;1122332859;1322200656;1066444457;1177767684;1289090910;1136819601;1246280186;1197905055;1181226515;1198046577;1214866640;1303013460;1175768461;1337286892;1195537682;1235168069;1274798456;1253980720;1554257933;1…	5;1120543452;1145917487;1087642980;1048728790;1199913239;1207612273;1192216876;1288906122;1146248581;1284007601;1089749072;1094365282;1145017215;1328086015;1130554764;1039571415;1127917828;1143666483;1091867343;876382418	2;1004764112;1024835857;964566803	5;1069503189;954703970	2;1109386430;908049981;1192309943;989255776	5;1200451090;1049878853;1060794757;935360586	6;873209572	8;777635170	4;1043555996;909930080	5;860303456	1;880104911	9;846763352	4;734769044	1;832424990	6;877566220;794028850	1;838882418	7;701094541	4;800518373	5;797341702	5;661402776	4;707454289	7;857575161	5;868177624	6;738352082	7;704229284;733301170	5;815695452	4;757106815	7;645619086	2;739640590	1;663725437	3;705298944	8;690448939;682563668	3;697236591	6;660733708	8;712274697;755620559	7;753402480	7;699883556	3;734117765	4;636519395
155024633	8;198818834	8;441552340	7;642117160	4;842681980;812797234	6;841927630	9;871058027	2;932936125	2;940464151	8;947992178	4;953385728	6;965734948	5;978084168	4;1094828698;1102144137;1109459575;1085709385;1072889879;1060070372;1110970107;1057877423;1004784739;1038320407;1004780957;971241506	8;1002495924;1045959960;1089423996;1190279034;1182778473;1175277911;990901566	7;947427843	9;903954121	1;1146677272;1015013328;883349384	1;1069460711;999141359;928822007	4;989215852	6;945005478	6;900795104	5;1169840670;1079172563;988504455	5;1049478784;1022304982;974529563	2;1214891440;1112027041;1009162641;1113379757;1180061568;1119793307;1316408352;1157489733;998571114	5;1069397724;1038974291;1137577609;1192408021;1214380453;1236352886;1282573857;946041885	1;1069799232;1125548644;1291572827;1457597010;1235937231;1268718520;1094248857;1277649333;1190819286;1103989239;1140088728;1284981411;1314288506;1366992483;1306779689;1246566896;1181577510;1484542855;1439453075;1340597160;1276277502;1211957844;1558099824;1420139885;1387635497;1467071268;1465226827;1463382385;1447995531;1229886622;1670140565;1419807934;1735963099;1658230897;1580498695;1628551414;1…	6;1159919202;905020310	8;1040389878;963793652	4;1132951811;990331825;870843774	1;940001527	9;886015882;867261916	7;996279374	1;897217659	3;934892456;851262854	2;801021406	2;819167467	7;802119580	6;770778470	6;786812001	8;955318872;875949995	2;895478742	7;824506636	9;911553491	8;828113281	1;947033656	4;988896064	7;964698327	4;867767018	9;861091495
95762688	25;122131440	4;391123523	2;594940609	1;798757694	9;795650946	7;844953056	8;894255166	9;986569141	6;980611469	1;974653796	5;926632888	3;881396013	6;836159139;1074171634;1027542246;980912858	6;1073758438;1067386049;1061013659;1070691495;1045796898;1020902300;1012478305;1086840094;1161201883;1041723200;1007205958;972688716	6;1170950836;1105443856;1039936877;1085789113;1144059559;1202330005;861669817	2;890920301	8;920170786	3;1173135912;1112185816;1051235721;1262634649;1105762735;948890820	3;1079562952;1034783430;990003907	1;1150026856;1143191620;1064010705;1010785489;1049941808;1089098127;1142911188;1062959692;954184885	6;1192137236;1119458501;1046779767;1282610978;1191956065;1118664879;1177300197;1081575492;985850787	1;1117866437;1195792466;1250601636;1172490601;1143120459;1113750318;1127902395;1231228962;1343014677;1194632019;1251989961;1309347904;1338497862;1137961566;1218573025;1154188736;1255995634;1357802531;1350406670;1446756342;1363514680;1324075506;1287807951;1251540395;1501119657;1520608622;1302035110;1394407849;1372028925;1349650000;1177265591;1356522612;1248442999;1455385395;1485796476;1498363701;1…	5;1185721162;1274121008;1191953977;1217265554;1371049776;1347506532;1177951764;1168951151;1240457180;1247330845;1095157176;1260689156;1066855577;1262977732;1224682093;1171279566;1172654093;1321314473;1087593621;1106434949;1114382607;1162250475;1101152163;1069047186;1145744457;1115914439;1136817318;1075792068;1112781284;1015054124;999392200;1063815933;943634923	9;956152454	6;1036734423;1051621472;1176124418;980649762	4;979809746;888453152;964368625	9;878943028	9;862746369;814637093	7;892790077	7;861338848	8;965380512	7;806813222;875161790	5;863794911	4;825334592	5;814402063	2;822839938	9;784028712	8;879029612	6;869555268	4;879546426	4;748850089	4;696087135;733225705;680474318	5;782077676	9;762521652	2;870355904	8;752894552	7;751530294;816331399	6;720263189	6;678711789
168969096	3;236203421	7;421919982	3;623970529	1;826021075	9;904297343	1;946348495;988399646	9;857063784	4;880838245;904612705	6;971580941	8;1020688848;1069796755;1002534390;1066256198;1129978005;1172501414;1103431784;1034362155;1118679755;1131875162;1145070568;1048765961;996635796	9;944505632	8;1149254095;1079033193;1008812290;999851878	9;1070447012;1141042146;1237793560;1100713619;963633677	5;1111124792;1130545166;1149965540;1124398269;1098686951;1072975633;975094918	7;1030808582;1086522246;974180769	6;988927641	1;1003674512;1091088286;1034577250;1206915451;1162366722;1094221056;1026075390;1125123710;981727375	1;1092931824;1078644089;1098713164;1118782239;1125569775;1146141842;1063726067;1079977406;1122830578;1165683749;1158825270;1390628634;1157656357;1249943461;1244378234;1238813008;1263927393;1162063688;1153069801;1480226365;1311519200;1142812036;1335280902;1396977723;1315462286;1459010418;1392883748;1326757078;1321050016;1085454520;1349287536;1465156113;1477764797;1490373480;1358740259;1279550126;1…	4;1116235776;1094087666;1071548140;1103177333;1070343172;1062263022;891779110	6;984155413;1015292974;1193472228;1100298547;955447526	5;1172951145;1213512895;1136476773;1063226315;928252950	4;1007265282;1140270475;1005229272;965996993	6;1032133341;966198832	9;868859591	4;986602385	3;961983854;846814877	6;909674271	6;940608689	6;834180543	5;771472768	8;926477889	5;880366813;785176106;861014423	4;901359923	9;725341106	3;788634588	5;787730656	7;835096720	9;803395561	7;689089435	7;775949696	2;780000258	6;791338010	3;742241474	7;790021448	2;804722322	2;811523684	8;652739053	2;803711239	7;717232344
224209955	4;295885705	7;471892881	7;643754543	2;815616204	7;800899512	3;990120597	4;1179341683;920535708	6;923285580	4;926035452	2;979013971	1;1057566226;1136118481;1142284371;1146296257;1150308143;1076685675;1076756380;1076827086;1121347057;999910150	3;878473243	1;1094869977;1096833580;1098797183;1132467000;1039536075;946605149	9;1103079056;1091094876;1079110696;930147699	2;1051801870;1173456040;1041412837;1074458680;1107504524;1275896152;1193483285;1111070419;1075069578;954192246	7;833314915	4;1132664215;1011087459;889510703	1;1051084419;989485355	6;1117538565;927952802	3;1060477116;1193001429;1091270622;1298918796;946558362	8;1118005184;1140455662;1162906141;1107558060;1146148875;1119681803;1221109481;1251924943;1282740405;1423780521;1222866339;1252902210;1280071796;1223016940;1165962085;1194008065;1316308491;1251673550;1280040275;1319066591;1358092907;1160768375;1403082242;1670190364;1196728479;1203297628;1209866778;1409795086;1468897327;1580766306;1490317067;1441087150;1391857233;1344544444;1272836643;1636725788;1…	9;961944828	1;910460749	9;1197148608;955274583	2;1139635788;1035172722;943322857	3;924770359	3;1176602375;979881455	6;876650449	4;1080009115;1250480068;1106855024;1068568787;933993114	1;1036775263;1058914758;1300520235;981577984	5;1037610575;859893263	6;925926054	4;1063938383;866988790;851192615	5;879382464	7;951012734	1;787552484	8;832580472	4;827332244	4;869951710	2;809372008	2;825857469	1;804432421	9;823897377	1;882493549	5;761932560	2;730305201	9;718272934;786277786	5;788069373	4;792729213
200853070	7;255126247	8;425703107	4;611037446	2;796371785;850518305	1;835323418	6;820128532	2;913313057	1;912041712;910770366	8;897542494	8;975787861	2;1054033227;1144289246;1131713383;1119137520;1149086597;1129704408;1110322220;1022989927;1055804565;1088619202;1129159514;1078191016;1027222517;1063707784;1058123798;1052539812;981917179	3;994834106	8;1007751034;1132870728;1032558003;932245277	8;1050028228;1025647350;1001266472;925438977	3;940135431	4;954831885	5;968934869	5;1010140449;1051346029;1037571758;1109154295;1180736832;1010741131;857746429	6;1162449582;1076531824;1122734192;1168936559;948522603	3;971377134	3;1300484734;1036091747;1068028400;1099965052;1071454047;1377087945;1093874582;1197679839;1117640600;1037601362;1055571632;1184832697;1033631375;1168145028;1181736119;1195327211;1297971499;1396282051;1496823888;1262927075;1223482627;1184038179;1275377903;1169308737;1295222710;1224814739;1235878452;1246942164;1515285227;1551873287;1120086025;1400004444;1361663029;1323321614;1220338703;1371249471;1…	9;1187494602;1293048366;1286029040;1320374924;1097995008;1072209550;1103509077;1088463790;1109048498;1190805068;1174035283;969948932	8;854834237	3;914737472	8;1002100748;864399623;1084907210;1184314872;944925429	2;1068902506;1052758752;1035172983;1142392562;1118391629;1147221339;922618116	8;1009551766;926426233	3;848506649	3;790830828	9;1065679578;859898057	1;824400463;924115264	7;774329692;859140668	3;940617088	7;730070581	7;798519263	7;827670251;721472282	9;848917952	2;861854331	7;821596781;888626732	5;820801102	1;814136392	1;741725281	9;784329548	3;687182364	9;648191335	2;651123074	9;700964148	7;802524911	7;679021156;666998177
137614129	2;195785273	8;356151951	9;584625845	1;813099738	2;883148719	7;917175526	6;951202333	5;985155190	8;930183940	4;875212690	1;966543443	3;1003353936;1040164428;1116138673;1076145109;1036151545;1110383056;1046659890;982936724	1;1273460103;1240183954;1206907805;1062736583;1045718900;1028701217;1221582860;1165443612;1109304365;997862338	1;1078821121;1159779904;1068919321;1058223938;1047528555;1008842113;993995652	6;979149192	4;1063439505;1028733138;994026771	5;926108560	8;950317832	6;974527104	5;1144139704;1144071006;1144002308;1085807573;1154469171;1036054799;956654605;966015472	3;975376339	7;1183806762;1158533014;1066330723;1266484684;1065026635;863568587	2;1195686013;1160909872;1088715746;1045315324;1128708365;1212101407;1154972630;1184704081;1266683337;1376939699;1296836010;1216732322;1369401326;1144378769;1155256240;1390716858;1269550995;1148385132;1368506365;1390161718;1565022033;1286573629;1240525425;1194477220;1533158074;1189353428;1563935548;1478070094;1394579271;1311088447;1404763338;1312005658;1409664948;1552545233;1475174450;1397803667;1…	9;1018853331;1072883778;1083996767;965885318	4;1130633366;981751024	4;1004585642;1001371076;1003031326;1124093564;1172460492;1247506428;988256689	5;1107479607;941771942	4;994280911	1;1220196435;881236354	3;917731967	2;962099940	4;844121964	4;930618779	2;1117029901;877868709	2;923385316	9;1105313716;963591492	8;914915520	6;747837983	8;738692734;859143532	4;915952121	2;803823974;805909328	3;967204648	4;750291851	3;807100066	4;789566939;741073190	3;831288360	3;732480113	7;656700259	8;730965856
117293311	9;242378617	6;751567265	5;848015041	4;944462817	2;810298672;805590494	1;800882316	1;993601822	3;1002575258;1011548694;1095231478;1014048027;932864576	5;954852200	6;1005814390;1056776578;1089706684;1202580682;1315454680;1272259520;1243684712;1215109903;1175257436;1100969908;1026682380;1219567519;1186589322;1153611125;1251544477;1160090726;1068636976;1084342018;1125946226;1167550435;1014253202;972319250	2;930385298	5;928566062	8;978585368	7;1028604675;1140748785;1095554162;1050359538;1169273043;1117823286;1066373530;1119211528;1188743960;1123512796;1118872683;1216359024;1313845365;1186786790;1106837172;1103377070;1141025965;1198285554;1255545143;1187588149;1242493046;1090442329;1139328221;1188896694;1238465166;1097236738;1360169430;1402146689;1286407298;1325417828;1364428358;1303659363;1234555619;1248843859;1237243384;1256622638;1…	8;1107732720;1071750636;1053934237;1128737752;1041803806;1252054439;1072938773;1193284979;1020355382;1042574052;911974974	1;923276250	4;1187926447;1183591701;1078232184;1046576316;959443718	7;1010483353;972912867	4;1092331949;923323914	2;943424066	8;828424995	3;965087907	8;990680145	2;854507569;892308846	7;771848965	5;836471918	5;876598330	9;963839030;731953289	4;853683079	9;747439846	9;684483546	5;796417588;677952209	1;858004814	9;746560258	6;812988497	4;856029113	6;698789164	9;677803146	7;836842131	3;826653165	9;842832293	9;815133033;674334135	8;770592580	4;653923819	5;827027421	6;677818859	8;648802911	5;728638019	6;704268276
148503079;206067545	9;532777018	3;687920117	8;843063217	3;859554437	6;911937723	2;964321008	8;834338502	1;955532916	2;1076727330;967011797	1;1054336755;1141661714;986142953	7;1024847473;1063551993;1050168782;1133769065;1217369348;1205373220;1106478621;1007584021;1202084402;1150183729;1098283056;1113619924;1040828214;968036503	4;1266259687;1152720424;1039181162;1145816578;1160827905;1175839233;1267166957;1217112225;1167057494;1079086579;1046347166;1013607753;1064865804;1013760228;962654653	1;1158409652;1151642061;1144874470;1033607383;1203870904;1037554480;1065824283;1077453173;1089082062;1148490940;1290236828;886285547	2;1183626070;1074618838;965611606	3;1229985114;1094074191;1219289335;1447779382;1444737885;1441696388;1091665028;1257822510;1138891951;1156387725;1227850494;1299313263;1415903259;1244768687;1415938315;1155138710;1190727258;1226315806;1339642653;1292970032;1485176246;1457485437;1417300508;1377115579;1475268225;1416526507;1347581353;1433544342;1452177115;1470809889;1355999208;1437791978;1506146229;1604426641;1452723556;1301020471;1…	3;1266004298;1208242424;1243318974;1067051812;1022377483;1083847032;1268767347;1048489681;1142371873;972957617	9;1036714959;1046801432;1090658863;916998135;1008800082;889653379	6;1049042996;1017603264;841706976	1;980743460	7;1001538383;977727494	6;1082587060;980398667	6;855899141	1;1099594247;973274632	1;817888160	8;889893638	3;891173735	2;893932345;984586110	8;905944962	6;982135156;789220324	1;899123686	4;943746339;754955659	7;789784917	3;701912303	1;898420051	9;785557810	2;784450545;756221600	9;929743856	3;761726624	5;769164084	3;742286862	8;680533222	2;862525574	5;731697676	6;841699922;865250802	7;685994689	6;590148510	7;668903013	3;713349247;723030693	7;789230592
197047194	8;272234088	9;549012394	4;691375203	4;833738012	3;808453463	9;888880953	5;969308443	1;947501291	9;991108260	2;1034715229;1024650234;1049908943;1075167652;1190667886;1169172468;1147677049;1107771846;1085465579;1063159312;1212851004;1145683351;1078515697;1127637496;1102704708;1077771921;904996169	6;1006080508;1107164847;1164847725;1099766910;1034686095;1043820894;1071410919;1099000944;1177332149;1179682128;1182032106;994428548	1;1043279489;1092130429;869228683	2;996093963	8;1122959244;1185697718;1139618207;1093538696;1102674121;1096362414;1199583840;927373549	1;1032175456;1136977362;1077788212;1151835419;1158330774;1097614753;1060348763;1023082772;1084075034;1047961798;1348255605;1030466050;1013158637;995851223	7;1025443532;1201146501;1096977907;1254067457;1251895481;1249723504;1232431057;1232058385;1279458281;1413806060;1432114964;1450423867;1235648153;1264976341;1330558165;1223671275;1318283049;1412894823;1362154126;1320218866;1334570918;1313140716;1394252759;1475364801;1542058309;1430781258;1391866666;1214221356;1311078464;1407935572;1287986706;1498352625;1455391567;1436433474;1509468255;1576590116;1…	5;1041214778;973856456	8;1086708863;1105369450;957231084;984593540	7;973671028	7;930216180	3;1035215398;1043705400;867365538	9;858953984	5;951102828	8;801078389	2;919618207	7;837184872	8;996403128;776588086	2;987100827	1;868598657	1;781984318	3;893593790	8;751589737	2;889273318	7;750549322	5;836631741;658438371	3;784132903	2;789567591	8;819533725	9;658756548	3;858886856	7;749195256	5;755674982	7;715588285	5;839272947	1;703998791	5;739476850	1;837454970	2;741751058	4;731842529
293920654	2;343946603	2;461760202	6;659886219	3;858012236;838561234	7;902392967	3;966224699	9;994420379;956725122	1;919029865	1;1077122675;1085898435;1094674196;1124009225;1057844857;991680489	6;1092961596;995865844	4;898770093	1;1119349519;1094004454;1068659390;997486093	6;1007898304;1018310515;1146214293;1133335158;1120456023;1235480969;1165016789;1094552610;993098887;1060445161;1127791435;1127184382;1116558801;1105933220;1007364474;947267697	2;887170920	5;1161630377;1051973909;942317440	5;982253176;1005000571;1027747966;1003581474;1196595195;1009042813;1211249137;1150419669;1089590201;1056145037;900749183	1;1035413534;1209305561;1193454017;1177602473;1061985041;1134721309;1152805296;1174811332;1199069639;1223327947;1179559682;947904113	9;1027579610;1168208115;1214611744;1261015373;1203782147;1292446038;1347712580;1425685007;1361799350;1297913693;1364453824;1338806275;1382742689;1359854826;1313479906;1267104986;1334474102;1250178086;1396060526;1460883533;1427016381;1393149229;1460051004;958954289	7;1430997875;1373209124;1411037145;1448865165;1702076320;1782541777;1515027274;1552636463;1431506734;1440038171;1448569609;1451112656;1401673200;1592209894;1827886812;1670657559;1513428305;1431015824;1582714468;1636871982;1789529250;1627649633;1465770017;1516672003;1488798190;1539169345;1673867553;1651676962;1629486370;1584950282;1784613350;1641391364;1767462872;1782337957;1797213042;1656760404;1…	3;1071178159;1078638226;1057684865;1015745910;1127546062;968152506;1211471397;991991419	5;985093978	3;1043170818;1122802345;1002828415;1145000607;967137944	4;1096896098;1141144862;895407834	8;944013622	5;1085860883;1048120330;1075592428;891266053	3;784530483	7;873137177	9;1011729736;897303546	1;899785326	6;937846254	5;842073742	6;881222197	1;855498180	3;803357311	5;834939793	1;766193755	8;771697291;869367539	5;734964575	2;795257579	2;787760203	8;728583520	7;827014819	1;817385829	2;644225468	5;692487330	6;722405819	7;732350363	1;754973361	2;710622208
225936082	1;287398247	2;509941594	3;671275480	1;832609365	9;843346084	5;874933374	1;906520663	8;1049730486;990391855	2;931053224	7;951532267	2;970879458	2;990226649	1;986079384	3;959569649	5;933059914	7;1088846822;1101309778;1113772734;1013926978;1013741698;1013556418;975345730	5;1100980013;1226614295;1137612967;1117914044;1098215121;1092109014;1044349824;996590633	3;943750001	6;982942359	6;1022134718;986821859	7;961471236	9;936120614	1;976025080	9;1010968250;1045911419;976493526	2;1032988454;1089483381;1003027100;1080531999;1158036898;856853739	2;1045519104;1212066829;1273640186;1202269913;1130899640;1142935307;1253893805;1101872104;1067273106;1131304714;1195336322;1125566347;1122249126;1268878396;1114345465;1105735620;1097125775;1189724220;1231524973;1269460572;1193554528;1216664485;1239774441;1295594596;1273369799;1317942261;1109079517;1180136195;1251192873;1091321921;1343509268;1124652911;1206103552;1236721872;1267340192;1124020777;1…	7;816901434	9;1024396301;928122338	7;1230390200;1211899924;1029707536;1071854615;1220426881;1159513089;1241669178;957383624	3;945794179	8;1031080195;1052511959;951643859;909068699	3;1003933278;1029703767;983902259;986385133	4;1027969037;782865082	9;837597612	5;859917940	7;752476281	7;747943892	1;964439196	5;856217130	2;942638080	5;815966261	1;754051481	8;788678791	8;743115685	4;769621735	2;782287554	4;704237961	1;828631507	6;754300418
83900010	26;127775612	2;414016103	7;606367561	4;798719019;861736463	1;920186406	1;978636349	1;908895816	2;961066695	1;1013237574;1026028245;1027889422;1029750599;996158440	5;1012321580;1028484720;1054587174;1056724650;1058862126;1065538057;1090835384;1116132711;1100102662;1039921863;979741063	4;939519596;1001764014;1064008431;894597657	8;950815665	5;1007033673;1010737238;1026896580;1043055922;1154337196;1004880597;855423998	5;1086521745;1168440141;1250358536;997235906;1014819920;1032403935;1137881767;1022020627;906159487	5;1075187622;1033186157;1085004838;1130246307;1200114332;1269982357;1141044750;1176416735;1118736313;938201117	6;1019665436;1101129754;1175781317;931316722	6;1132022876;1153286888;1147350897;1141414907;1160284726;1000018424;1255130589;1113963660;1068301970;1022640280;1509896411;1214948115;995261691	6;1261889795;1196864530;1131839266;1285011508;1346115254;1267903661;1155515727;1226965026;1298414324;1280480672;1206022601;1476147023;1272475103;1384061586;1495648070;1395714841;1215910626;1345578521;1511919215;1493444347;1474969480;1468037760;1246055848;1455623592;1491620045;1537312061;1471487592;1405663123;1557213463;1530132288;1376498086;1609093288;1476156499;1343219710;1485145312;1795162360;1…	4;1033663122;1153619617;1185995920;1160774250;1132055653;1169996734;923671213	2;1011385615;1160590102;1193272061;983612339	8;1117488532;1155324035;1021401984;945974330	2;915395341	5;991699489	4;1112529347;1002070004;947430875	3;891427643	4;894704918	7;940326140;867295876	6;931024207;688239540	8;799495994	5;814993895	9;918096419	3;864235489	6;928253105;792852908	9;881871634	2;681826442	5;796342898	7;811804105	1;859003579;755146735	7;820679696	2;755959634	9;811767572;759968352	1;804632781	5;746812122;822525648	5;787982664	3;694086598	2;789785622	5;655548483	1;862781043	9;729412085
167410538	4;228787016	7;413400448	8;592344592	7;771288736	6;839151294;889767346	7;940383399	4;941755251	6;925639650	5;909524049	3;960394320	4;993396398;1026398476;895140427	4;935894995	9;976649564	4;949215420	4;991055435	3;1032895450;930562017	4;971633265;1012704513;1070494937;1060947891;1051400846;1177275879;1132539358;1087802837;1130116099;1072338586;1014561072;1076769044;1000307100;923845155	9;1105416230;1038495558;971574886;952515623	9;989697959	8;1026880296;958493859	7;996961735	8;1035429612;1060139476;1069834326;1079529176;1203114116;1126273903;1041077046;1037557096;1004473227;971389358	5;1272502703;1110287407;957278997	7;968956737	7;1074243041;1179529345;1132949577;1112420860;1060633764;1163868178;1143415572;1122962967;1237235705;1285625265;1136522747;1203298886;1241813255;1280327624;1144539797;1018585968;1279149546;1330888560;1291985199;1253081837;1169078718;1416952575;1104091378;1322231529;1277803139;1233374748;1420426314;1429186736;1321061858;1175011647;1186793693;1198575738;1274908638;1535071028;1507157738;1329393363;1…	6;988404509	9;1158709662;1264861068;1067407733;1053672739;998109349	2;1148542499;1064086637;1003082403;925771368	4;1024516558;948766299	5;1107740234;1151165547;1002156257;980366967	6;1130419667;1045996519;884245258	2;1015596150;974276861	4;917660243	1;1012354017;870866803	8;939894098	2;822663192	8;822758253;784561169	7;877092709	8;777186845	2;784238980	5;942060967	8;863813668	1;867798321	7;796020304;918707674	4;897799323	9;776497267	6;899083104	2;794224628	3;865324535
114554748	4;139865437	9;384600872	3;631135029	7;877669187;815855516	8;838475332	8;861095148	8;957868400	5;992175806	5;1026483213;926319744	5;1041689194;1157058643;965040050	6;997138756	1;1029237462;1112315746;1094422328;1076528911;1161143677;1125135280;1089126883;1207570125;1150183086;1092796048;1027701007;1125981949;1224262892;1104445448;1106569652;1108693855;1085775598;1013281911;940788224	4;1077247372;1112326939;1147406506;1020797805;1089052333;1157306860;1130183335;1073328742;1016474148;997175186	5;1024123592;1051071997;1341874602;1138253460;1177661537;1025581313;1174740055;1323898798;1210777475;1203571243;1104700292;1248871597;1240134152;1231396707;1263039807;1234457843;1208582479;1175670654;1314557237;1453443820;1119213382;1244454466;1338898651;1071759230;1244019263;1416279296;1413606404;1242848602;1393150222;1190144989;1334125896;1478106803;1400064320;1177835366;1261829602;1338866804;1…	8;1005038625;898070186	8;954160467	5;1048402322;1087032699;1061895395;1058988100;862787317	4;1076690754;1023198492;941660759;994893504;983996435	3;878606765	8;1109373503;970234311	2;1082186777;810788353	6;1052375911;1029355545;932846222	4;933862361	5;879507781	8;923628490	1;738006535	2;813324739	1;788172016	5;895896326	7;853791640	8;881928656	8;863746583	1;785476101	6;769622253	3;732762380	9;857608065	6;797516082;860471677	3;741111201	9;751741767	5;812250258	2;628893351	2;804268873;725144021;699732256	8;664389621	2;768299992	5;681715514;691751070	2;717768302	2;597032905	1;654274921	1;720450320;650775182;602878281
105129913	4;145228301	3;460175263	2;632761820	4;805348377	7;878561053	3;934703465	8;990845878	4;917709780	7;959034564	6;1000359348;967445771	2;1041288812;1115131852;979878404	1;971391689	2;962904974	2;1049914247;1013468858;977023469	5;1076236652;1045054417;1013872182;1350498019;1216087931;1081677843;980327370	4;1034521657;1088715944;1107850909;1127797178;1147743446;1001493874;1015198534;1028903193;975157246	9;1084900384;1194643520;1107855642;1130939668;1154023693;1239373062;1148789308;1058205553;1066897332;1119380996;1171864661;1306942843;1061472922;978869377	5;1295337429;1136155699;976973969	8;1100213001;1199133556;1090678100;1393491230;1239021879;1084552529;1285746976;1054895133;1093092236;1172111149;1171125846;1170140544;1240443789;1500947734;1212873073;1308409961;1402889444;1497368928;1144920013;1254757081;1352852611;1291380076;1289056080;1286732084;1364483691;1384465063;1423284134;1517112552;1393927192;1270741833;1295927549;1356545648;1329311905;1504117440;1486939899;1469762359;1…	5;1219861383;1407497696;1131939097;1070463314;1253634060;1179653479;1163198321;939373702	9;1108536083;1121737994;1202348115;1064586078;984182157	1;1164205584;1131686943;1103852224;1064673736;1149339375;850800060	2;1056224789;1002571404;1111677962;922995549	2;886485106	6;823865102	9;1036914759;978349917	3;926040163;1100860208;1015871941;899930972	4;1126006724;902446173;1157799445;999106741	8;931688773	1;840582379;768235364	9;1079454781;911464501;784038519;912452585	1;1005176176;750162748;862753462	7;857423171	8;788984356	6;728771028	7;814104575;761091923	1;775319557	5;1014294051;778508858	5;711911584	6;822689607	6;750789159	9;705908206	4;659236825	8;741890806	6;757314100	7;790093023	4;774166013	3;742308864	6;769352407
53528136	68;77987138	44;237775782	9;527773452	8;817771122	8;895473071	1;940644090	1;985815109;952579607	3;951607855	9;950636104	6;992612281	8;1050295782;1107979282;1086607933;1081987816;1077367699;1203336006;1275535199;1347734392;1136311674;1108826522;1081341370;1197430690;1164738263;1132045835;1099685894;1219801013;1339916132;1336192252;1189771858;1043351464;1064506309;1027789809;991073309	2;1184379528;1135891214;1087402899;1052181682;1031851978;1011522274;991136642	9;1076505889;1161875136;1035594508;1070709937;1105825367;1108671838;1181292314;1109737423;1070704634;1081568608;1092432582;1266035191;1195737383;1087893527;1084090985;1169176969;1254262952;1324052212;1223316006;1237471984;1067080884;1112104171;1157127457;1179073099;1204399317;1405759418;1192781846;1239308629;1285835413;1338871106;1223290098;1176953430;1214411069;1311916998;1409422927;1266858884;1…	9;1252593109;1174182626;1158477881;1077174996;1054361730;1160501142;1019837962;1136386899;1189050927;930916855	2;1081866978;987314619	7;1148004975;1183059690;913368371	8;1195408305;928762345	8;1119496646;1014698161;949548776	6;1179093480;932889088	8;900751444	3;990885198	7;930594937	6;964339901	1;1012306260;848081199	7;897912249	1;959943600	4;924234588	8;915044401	5;863778074	7;776423407	8;901304229	2;889592270	7;961130702	2;770737777	7;860523879	7;914568257	6;932313913	2;705197697;749186826	8;802015288	8;757849809	5;762452351	5;787148113	6;731369390	9;665918046	9;711857913	8;787850573	5;801036131	3;770833521	6;690570173
226294943	2;260256475	7;535026923	5;706435164	4;877843405	4;856156297	5;939618586	1;1023080875;922018570	2;905601980	5;889185390	8;1067384940;1056481928;1045578915;1121227104;1135385687;1149544271;1020185993;1046748004;1073310015;1055015686;1073895674;1092775662;1036265511;1084789813;1133314115;1140126353;1105838253;1071550153;1078972967;1147187967;1215402967;1082543916;1039123797;995703677	6;988589301	3;1055693682;1122798062;1099254197;1145116132;1190978067;1204084945;1175601719;1147118493;1132228583;1160901654;1189574725;1174877207;1027063849;1253463428;1234399067;1159536231;1084673396;1036546626;1203134504;1120787640;1181494112;1227073870;1272653627;1133003953;1226326922;1159652066;1246251389;1181770468;1117289547;1174575750;1197067074;1108386715;1292501312;1193369487;1094237662;1314790872;1…	5;1258441076;982801701	6;991110329	1;1022663225;1357122938;1345796858;950265452	4;1224473335;1099709717;1255524449;1040506795;1145716364;1220772032;1143570781;1035635847;1085286598;1211652437;1040583026;1046339269;839262565	7;1175322589;949582198	1;841871850;920302643	6;884591706	2;1226351707;1078070463;1127731847;1012236193;890300128	3;928249256	2;967746730	5;1083052033;900215565	4;858473296	1;880128795	6;945607646	7;1024486963;901034399	6;858810175	6;1036783260;846865997;778664062	1;929110361	2;824372203	3;805888361	7;843141176	9;790182533	9;893871026	3;746836830	6;769614373	9;960660165	6;868835876	3;761379121	1;782322427	5;825623870	3;754087609	3;754378339	6;811617283	1;702274631;694429106	6;721510921	8;731071523	4;745616599
118325686	7;159379931	5;470507636;673177583	8;875847531	7;921553444	4;871337386	4;821121328	4;1004686003;999377562	1;994069121	2;953215623	8;939835790	3;926455956	9;1078732021;1125226498;1171720976;1014430963;1048517697;1082604430;1114762279;1120099931;1125437584;1096784008;1085792165;1074800322;1033564676;1092915506;1152266336;1016087522;1054182241;1092276960;1058620082;1012590598;966561114	6;1149028549;1157174757;1165320965;1069244767;1151446674;1233648581;1095730362;1110322979;1124915596;1102311287;1096195431;1090079574;1029532392;1250918015;1145456497;1164903945;1155326920;1145749895;1142190020;1153851879;1072753078;1251455901;1209805811;1168155721;1392787644;1340452280;1318264230;1126553415;1193984389;1261415362;1343741145;1481546038;1402661962;1355090000;1320034393;1284978787;1…	3;1221209723;986063358	6;941868850	3;1016455513;1195042642;1005955723;973354933	6;1102488779;938199810	5;966683699	3;1076192599;1111642460;1051569824;1008111430;1020050438;898633787	2;1040103876;854986665	7;851623535	6;979238090	4;872658145	6;743155471	7;759131085	1;991117897	2;870572112	5;850606689;685249278	1;833033284	4;823379070	6;883408396	1;832015189	6;770710940	1;809623600	5;686142761	9;798166087	6;727864614	2;728282198	4;956843625	1;804784664	4;754884354	1;762122616	5;878876118	2;746571829	6;695272945	3;764661546	9;646445513	2;663149619	8;794671712
160000327	5;227909381	3;445464671	3;665358008	9;885251346	5;810274192	7;884624058	1;958973923	5;850985515	2;887959779;924934042	8;933560598	3;981827148	1;1030093698;1099999500;1075281976;1050564452;1126346084;1141559212;1156772339;977319568	7;1031331910;1085344251;1111628762;1153888867;1196148973;954019471	5;972527148	2;991034824	9;1159004245;1083403849;1007803453;1171685349;1093139825;1014594300;1091080433;993228396	4;895376360	1;1147184073;1086692756;1026201439;1104054265;1098543159;1093032054;973659317	4;1086133218;1198607119;945216207	9;1160528271;886429584	3;1094394506;1039040730;983686954	4;1158109790;961307577	5;1064353761;1176083445;1191842584;1207601723;1160205682;1093204151;1205232856;1042908880;1025257439;1007605998;1272000868;1258184664;1293349289;1311288455;1199226748;1087165041;1199976788;1128170044;1231257406;1202694164;1194274208;1185854251;1296780095;1314182736;1213144300;1257190208;1229383781;1201577353;1180116647;1514579787;1460475734;1363843860;1298386598;1232929336;1433096611;1484625437;1…	5;1277162663;1137169940;1160502864;1172473607;1243074695;970167887	6;994438737	8;1110537421;1026933996;1120859036;1030311240;879827052	7;1026353402;971234580	2;948816699	2;1003641046;828830826	2;965188635	2;939233649	1;1030381563;848086162	7;804183330;883937546	3;1004565002;750719843;897558573	6;886798793	9;918114858	3;749779930	4;941951615	1;757558388	1;924837673;738171925	6;800431254	9;772064525	4;771552907	9;824647996	1;753005675	8;725733856	9;839203572	5;749729814	9;810953648
170803869	8;207968648	7;307946772	7;563824790	6;819702808	5;847117065	2;913478828	5;979840591	8;795274274	7;907703919	4;1020133564;1153174762;1119195214;1085215666;992564430	1;1098398078;1204231727;1111258813;1102096892;1092934971;1053439319;1185760171;1318081023;1197428433;1075896918;954365402	4;1143072862;1033801005;924529148	7;959816759	3;1030815388;1101814016;950902510	1;944416536	2;937930562	3;1081099313;1106671360;1132243406;1002195130;1108246053;1214296975;965443070;1070213921;1174984773;1130285827;1033036942;935788056	7;1262365327;1140041813;1241860431;991281025	2;931278479	2;871275933	2;1262237729;1242143127;1078767528;1120921940;1135743669;1150565398;965368619	2;1301271584;1149137244;1280713449;1276185406;1271657362;1268571264;941084687	3;1274740532;1343941231;1307825686;1271710140;1188690456;1243776996;1235230684;1404070064;1326332967;1248595870;1227128485;1275342727;1414528574;1341756947;1369751905;1397746863;1240955077;1213565231;1206212886;1459744081;1419705207;1379666334;1362198109;1540316714;1461540854;1456777634;1312308058;1167838483;1323396768;1583347266;1186390842;1486752992;1569056674;1482715496;1396374318;1586463782;1…	4;1374450637;1253896344;1361889174;1281722603;1250452359;1177388904;1300566821;1292791731;1277371053;1188780296;1091075569;1245865221;1261827876;1022252116;1203719511;1031706606;1193829588;1242868712;1070088798;1160587059;1108943705;1160953264;1025672409;809099723	7;914370870	4;1214161811;977584237	5;971995941	4;1160715244;898782548;1001331035;1028664599;873262133	3;1118897783;1084942280;957802868	7;1041156769;1062010658;817343853	3;978313282;913124079	6;1028171444;767681923	1;831024647	3;878328952;913817542	3;814412312	5;907818849	3;875583899	6;898862281	4;836236604	7;864080169	1;822096095	9;737443846	9;708135074	4;688266368	3;808029232	4;840021312	3;752367106	3;732288239	5;760739776
77221902	41;142303312	9;327315006	9;621153154	6;914991302	4;885274015	3;892324967	3;899375919	2;848516383	8;1014110650;1179704916;1054630638;1044060025;1033489411;1036747824;1057720316;1078692808;967756322	7;1092318001;1216879679;916799646	2;1019111573;1121423499;947582633	9;994060473	1;1040538312;1224148712;1096967537;969786362	5;1356265201;1275927026;1195588852;1072375700;1120001427;1167627154;1093370432;1104666930;1115963428;1173384904;1095601986;1017819068;1270082577;1241302695;1212522812;1137061922;1141657331;1146252741;1176415428;1161084955;1098695554;1129306455;1137649120;1145991785;1096200672;1140896901;980112683	7;1083010863;1128069281;1173127699;1171876291;1142612216;1089879735;1247605072;1244305982;1241006891;1070779655;1296737039;1251162846;1124645967;1164329561;1204013155;1243111369;1227275953;1066976161;1284579431;1428983828;1573388226;1405620171;1435121292;1411119592;1253713063;1440466130;1627219196;1375292331;1415750569;1395335606;1531097261;1515183460;1499269660;1465802934;1623003748;1441030456;1…	1;981919182	8;1097454641;910070910	3;1112984315;895173666	1;1056571025;873269224	5;940122877	5;1141686510;1103206273;1028043246;964292462	5;857472453	4;954622023	7;931549088	2;905106540	4;928673214	1;790766201	7;943936574;846934266	1;744065468;897362741	6;888757656	7;911230538	2;954651370	7;850724394	7;966878236	2;807081634;832684291	7;949075631	2;899055548	6;923572940	7;688465652	4;876413577	8;842725010	8;858852364	6;810372860	3;778742113	4;824658663;692198049	7;682548021	8;764405131	4;815874872;780271847	3;705134569
101727848	5;154719740	8;284838272	1;554022510	7;823206749	3;745217811	9;846563305	6;947908799	3;854356657;901314744;948272830	9;1036867937;1042276270;1047684602;1126768333;1158701042;1190633752;1145898229;1112966984;1080035739;934152706	3;1044053207;1153953709;1026474602;1021756844;1017039086;1119916420;1096706104;1073495789;1111972676;1172239672;1232506668;1167308433;1143699379;1120090325;1125319842;1071362023;1017404205;1115227622;1067438749;1019649876;951243016	8;982727206	7;1014211397;1195883582;1131498506;1067113430;1106590187;1301159890;1208362720;1057905099;1163861983;1269818867;1196600798;1047968623;1223553414;1046157138;1156699720;1267242302;1203576651;1202166063;967018866	3;1104983096;1160085904;1215188713;1109619029;1189125059;1222373085;1324229085;1235082511;1145935937;1278393355;1409899395;1375326149;1356991592;1362562846;1368134100;1338053102;1443876920;1215288157;1279908315;1314872346;1349836377;1321034147;1294764859;1296924798;1181004818;1288161094;1395317371;1436465314;1532542416;1371119555;1552376004;1613638549;1674901094;1201548365;1476554549;1633393534;1…	3;1416335773;1237274322;1133433829;1168182208;1174225780;1249854006;1320607920;1147322378;1032845207;1208113234;1151155251;1141723553;1210874198;1157412382;923540695	2;1023914974;1158553190;969145532	1;1003629261;933707057	4;988408708	5;1002401511;1051563378;1014251710;977085212	6;941632980	9;1017786128;858186759	9;872843635	1;924015186;1031276116;864720913	8;924892746	7;963996371	1;815633220	8;848094473	3;789491968	3;822907933	7;913135026;782050449	4;806825949	4;762875371	9;808543792	6;821905784	9;760209976;810035804	6;719895253	5;859206164	9;753275884	7;753815124	3;744030100;759384579	8;797003760	4;703719512	6;732453307	3;754277066	7;802576312;656384312	8;707862601	8;739092600	8;693944652	2;680482419	1;805639051
248451702	2;298703065	3;614478717	7;707968507	5;801458297	3;827256268;808951948	8;790647629	6;935050043	1;958644763	8;982239484	6;924750865	5;937992787	6;951234709	8;955447081	1;956149902	3;956852723	6;1281775388;1166790166;1051804944;1105765839;1100972905;1096179971;1083402465;1074615599;1065828733;1080644159;1155577559;1230510959;1093465164;1064562914;1035660664;1071080245;1132550949;1194021654;1254419169;1235053557;1215687945;1000946768;1006671962;1012397155;984455634	7;990367798	7;996279962	7;1142006251;1062036352;982066452	8;908777450	7;986103598;1064411442;1170588938;1065969752;961350565	5;1282945901;1044064039;1083353628;1147553105;1241771882;1335990658;1196785198;1163137224;1461423927;1259571246;1123669633;987768019	8;1134884680;1243082381;1199607279;1395067680;1359372288;1323676896;1238384436;1333719876;1293230491;1461489630;1263911243;1066332856;1354462319;1289698781;1228537558;1560955366;1496999427;1433043488;1259254853;1292871655;1490563398;1308799758;1394290593;1479781428;1452039357;1479646491;1408209506;1341687131;1320665331;1299643531;1456571807;1309744177;1324242025;1502105900;1455862695;1503427252;1…	5;1060317688;998718419	4;1043856865;1089710049;1157032174;1042613154;1047702996;1113277613;1031861628;936193898	3;1033911390;1024657768;1087928453;1033594279;872437351	4;905240419	8;955204496	5;944111412	1;917232682	2;825264095	5;998926363	1;915286918	9;958730068;1004493934;860564972	1;785707529	6;839679114	3;903755032	4;756445119	7;925587586	5;883695339	1;960605147	1;828397397	6;793135095	1;808379250	6;1012321317;925874517	5;798569536	8;850211859	8;857186865	5;833272447
138700854	5;162535615	9;491822570	7;726335293	2;960848015	7;903207664	3;960312122	5;1017416581;935168917	4;987116984	9;1039065052;884254521	2;987023012	2;1089791503;1111214194;1105687476;1100160757;1069476664;1085679430;1101882195;1097225694;1094714320;1092202947;968674969	1;966557466;964439962	9;1219638566;1184222354;1148806141;1026439852;1053726938;1081014023;1178531015;1140976851;1103422687;1156847786;1136444013;1116040241;999212869	8;1044008631;1088804393;992483659	1;1094457359;1196431059;1086588439;1113496251;1140404063;1073631197;990234284	6;1029695787;882888764	7;992869086	5;1102849408;1218219904;1326058579;937419667	6;1178379139;1126474669;1074570200;1188200548;1103798861;1239748618;1246409262;1168429143;1090449025;1439018787;1240722760;1250269245;1280255303;1292231309;1304207314;1147881039;1571367512;1156242251;1297152161;1250790366;1204428570;1169656807;1538002560;1477016387;1422032907;1400539413;1379045918;1364573021;1498196120;1385682188;1323271446;1428286332;1533301218;1577130960;1444495116;1428416149;1…	5;1149636603;1147557607;1245612716;1139827848;1118630620;1041718180;997388146	4;1046356235;1207244106;1272176360;1171414981;1064142017;1331553806;1018810231;1133853643;999216275	2;977183823	2;1081174202;1021342509;911113576	2;982378807	2;886712629	2;1051662047;1073547790;885365523	5;768067460	7;945434387;760515691	1;941046695	6;1030043070;888776599	5;846480871	4;842136546	6;838186597	2;758352801;925168808	9;774533718;974729350	9;925055177	6;784292801;763657638	5;795356706	4;702608013	6;861729817	4;786447495	9;724434996	2;716132233;723976823	2;729569243	8;833235464	6;675207289	5;694861198	4;727495825	8;705530768
250011414	2;294118284	6;406260827	6;629911615	1;853562402	7;881778194	6;991881420	7;1101984647;1072077456;1048303910;1024530364;963310316	4;1057029295;1150748274;1241966355;1122097545;1002228734;1020304346;1057719024;1095133701;1160572916;1087120199;1013667482;1142674805;1087970809;1033266813;909522145	4;1039192441;1168862738;1036034322;1057003404;1077972486;866719270	1;977650303;1088581336;1091206595;1134975854;1178745113;1201633730;1189966040;1178298351;1039528209;1143352420;1247176632;999455505	5;987974961	6;976494417	6;1146064506;1182618942;1237958429;1038307118;1042373406;1046439694;1147683504;1293321662;1159143667;1070151544;1140490114;1210828684;1176913730;1177067495;1086904192;1271442449;1281436095;1291429741;1149222958;1450451414;1369984394;1310751874;1260513500;1210275125;1291954732;1211082729;1302495834;1247034408;1327926335;1408818261;1154612484;1370533736;1262832792;1165045259;1420620710;1676196162;1…	1;1140745109;1309666022;1199867973;1123351286;1210499693;1069814837;1097620614;1161449855;1159074015;1310575654;1171873147;1116425227;1154732268;1171141012;1180571682;1056407826;1147548901;1140511944;1092057807;962226045	2;952909941	7;853343730	3;1000978410;960324449	9;891944367	2;882378139	5;1011498238;998738388	6;911360668	3;933701763;993509078	1;849886676	6;1097127373;851590707	2;916348684	8;1000619908;913544916	2;844829226	5;940684631	6;884544298;733850355	4;790720620	8;848626347	3;710398879;791403345	8;912031911	4;773450021	5;837425169	5;863503142	5;788835782	1;824750174	6;706671969	8;883352618;794263594	6;650986838	9;637906411	7;711612633	2;699343087	2;699477753	6;775079815	7;646175596	9;828201428	7;730375169
55956110	61;97351243	88;366400490	6;631765116	2;897129741	7;931746031	6;959508836	9;987271642	2;914580825	3;932266333	5;949951841	7;871613148;992236534	6;1112859921;1224381620;1142007556;1059633493;931000713	3;1061633436;1192266159;1113503756;1109826685;1106149615;1230542542;1228716065;1226889588;1212881578;1184761767;1156641956;1103895285;1177325447;1250755608;1096845465;1037150132;977454798	9;1064069071;1193199989;1322330906;1208375385;1137000845;1065626304;1089544549;1109638499;1129732448;1178948905;1141934301;1104919698;945659459	1;1013223860;1092860049;1139448701;1223004092;1306559484;1306356447;1247249383;1256243525;1151017125;1132031873;1113046621;1203548509;1154565587;1181399498;1291868416;1128995757;966123098	6;1226404318;1278199547;1120708080;1269264360;1212298946;1155333532;1058724243;1164000229;1129797120;1260557925;1328809065;1397060205;1158880447;1433494958;1486278832;1551322056;1395052288;1238782521;1420167739;1514480748;1475061791;1249691478;1291074284;1332457089;1207060088;1558459699;1382737430;1329842817;1443300653;1556758489;1296103198;1458111848;1430595617;1370026442;1310606987;1374621315;1…	9;1042854932;1035812591;1065805624;1031611100;979386890	9;1094276344;1112295112;1262736548;981590055	7;1032109722;934853010;994823207	6;1024717431;982884917	4;929345222	2;956970395	1;1090746916;924176646	1;1044266948;1000207660;914382654	1;857573575	4;1022951361;1001676797;862167429;976704693	6;905394345	8;907026441	9;995962222;935766792	6;951664684	7;863944620	4;896721869	2;779995911	1;783370828	1;763068707	5;828287682	5;888930747	9;676868129	1;700825494;714810471	6;814071804	1;754015242	1;833631879	3;685295421	7;676559284	5;873780478;553228925	8;769920417	2;720266884	9;733066978	6;702531210
377902383	3;429213042	3;680181538	2;800197603;920213667	8;947774104;949504583	8;951235063	5;1136929305;1074598841;1012268377;864183418	6;967812127;1071440835;1064425685;997950273	4;931474862	2;1088198240;1114669053;1141139866;1145150279;1102712224;1060274168;988666176;1081801878;1174937580;1040882168;1117181818;1193481468;996099701;981216320	5;966332940;1215145884;1235139374;1255132864;1081520660;1102403642;1123286625;1076910095;1093567034;1110223974;1162427863;1140628336;1118828809;1017752548;1102051128;1186349708;1071371219;1008528631;998971438	4;1283122909;1245753697;1208384486;1065625251;997917016	4;1041049131;1094267601;1171179019;1248090437;1106022617;1077408875;1248872214;1026777770;1175831530;1324885290;1105725582;1119992970;991470069	9;1163746752;1181842069;1199937386;1080073247;1497615722;1220783394;1139404770;1133045619;1126686469;1306133457;1062749571;1201884109;1276964197;1405162797;1533361398;1361015852;1237895134;1468969239;1502142089;1400258910;1298375732;1370727844;1529640874;1535545937;1200798009;1311683706;1422569402;1382843623;1530586387;1496305844;1499782973;1499635378;1519732323;1539829268;1371851875;1537276446;1…	9;1049082444;1166376650;1146647098;995162563	8;1046019588;1236596893;1045701485;950071301	8;922409683	6;1063453022;1003809100;934309494	6;1026129250;1153105118;944604464	6;978914730	2;947084379	3;864805962	5;867921049	5;975563426	3;925244488	5;796974872	2;944203929	3;813805275	1;919225477;871057870	1;802328698	5;903976815	1;705249165	9;793575280	6;857613060	3;880995257	6;746906123	1;762599235	2;810390383	6;768710294	2;776485637	2;767537565	2;668487934;762606308	4;755339158	6;698005543	6;665778896	8;755792087	1;714585661	9;813109245	6;591748969	3;661221895
131362344	8;172650295	3;326296874	7;579355145;832413415	4;874400482	8;895125856	6;915851230	5;980653291	1;1025729679;1070806066;948250971	4;944472424	8;940693878	2;1020658670;1005897265;991135861	3;1038068297;1023671802;1009275308;1033926011;1049190170;1064454328;1085661008;1114606523;1143552038;1197379830;1216214746;1235049661;1089770891;1110759887;1131748884;1134037543;1259788488;1385539434;1098067770;1078422341;1058776912;944508254	1;982821471	4;1021134689;1062789335;1031888610;1000987884;1187810289;1113414625;1039018961;1133653700;1181032522;1118202275;1158484834;1123220031;1087955228;1133243291;930552301	9;1145225429;1258521894;1148123076;1037724257;1041208319;1258578123;1265131464;1227826322;1301273778;1374721234;1365555929;1128381378;1153372552;1240256581;1371362583;1502468586;1257075906;1037887637;1269627659;1326803910;1303041011;1279278113;1372171271;1441047404;1186339024;1337103363;1385501656;1433899950;1429530403;1281358985;1441924810;1379497946;1323667165;1267836383;1429153636;1358291481;1…	5;1014575367;891636871;943632285	8;865280090	3;1019907121;1028681212;863622572	7;1059874326;1005317672;1101981265;999977997	3;994390646	4;883825875	3;887949111	8;887836500	3;943696545	2;794288467	3;876637742	6;1045893650;971408565	1;892120669	5;881814699	8;854665222	5;878362776	4;817600260	5;882509337;785633044;732185299	8;776336925	4;804326159	2;806597592	3;806610235	4;820195014;663678048	1;752385472	4;709642813	6;746182815	8;830002289;729678157	9;787932093	1;711489637	6;713450863;636470882	1;740774067	4;654033984;692581900	5;589511391	8;720263532
85750440	35;130697006	3;430333361;634046665	1;837759969	3;752880499	3;838034744	1;923188988	9;1059551327;1053814446;1048077565;1046481318;1008123366;969765413	6;1086111810;1096672678;1107233546;994961985	9;989567822	9;984173659	9;1057177801;996464207	2;935750613	3;1179411053;1125544846;1071678640;1116542101;1093625545;1070708988;1231297754;1162648461;1093999169;1213227762;1169962773;1126697783;1040186557;1069664946;1099143336;1080975853;1111529837;1142083820;1068979698;1072550151;1076120603;1063747248;1076131534;1088515819;1173107178;995920948	5;1143428553;1139839899;1148827869;1157815840;908211633	1;1142511934;1121593622;1052081230;1056382901;1060684573;1200787428;1175588005;1216918962;1126417070;1236655101;1346893131;1395448813;1175721116;1142678537;1006650196;1062518319;1118386441;1358638554;1363348677;1548748628;1436132882;1380800907;1325468932;1197904480;1329177672;1266696449;1436506568;1432889917;1429273265;1326582967;1302195865;1274633391;1208797195;1247387161;1285977128;1471848709;1…	6;1165509906;1393331769;1152831095;1185343631;1137281549;1038306453;1220520256;1043783987;1000093203;1045070697;1107921690;1091637190;1020906820;970661951	2;882087571;922629153	6;990705879	9;1103710405;1011979826;996099621	4;965258560;937251191;1073519732;967804754;1039656129;932081629	6;1034555089;1052536558;947740240	7;787092853	9;964370892	7;829512761	1;793048418	6;892768655;855752903;811971717	4;910305674;984230355	5;819129756;774433262	1;932254902	2;882188532	8;745251152;854623881	8;690670828	1;780636480	3;668734813	4;750597299	5;783464423	8;696553889	6;750779769	3;732111501	2;648162449	1;736146028	8;726812498	9;748971762	7;756566181	7;615484581	7;688168825	8;742296328	6;683962862	6;695947657
152355308	4;199207218	2;537430106	5;715850668;894271229	5;887083280;844491138	2;801898996	4;1000426750;1044946453;1089466155;1128697675;1028867288;929036899	9;979382641	9;952121096	7;924859551	5;1233101315;1205738554;1178375794;1032806273;1118120269;1203434266;1257986656;1140785184;1023583713;1088664001;1066203507;1043743013;1029826209;1043806535;1057786861;1019635823;1091278504;1162921184;1118703451;1153526294;1188349138;993402990	8;1014500411;1035597830;1220294508;1155021830;1089749153;902895301	8;1032350819;1161806335;1236175997;1030249411;1162925700;1228117782;1360070208;1492022634;1072304254;1115624379;1084201249;997446850	9;1091794992;1186143133;1220407440;1229367374;1158245610;1297738379;1238928268;1180118157;1143779247;1215961697;1193904660;1257023593;1192521066;1128018538;1264284933;1246310469;1301158619;1168512172;1193576898;1218641625;1237723527;1197082343;1303985213;1250466497;1357770460;1465074422;1408570396;1316014107;1395334405;1414364772;1388245371;1362125970;1411964067;1577958445;1568497632;1553147391;1…	7;1215718582;1233899413;1125466502;1218526957;1160433577;1052040009;1079820783;1034839724;1153606622;1021574205;1182540289;1132076828;1064812311;866758851	7;1129672220;1189401306;1113098723;1026340507;1015372872;1144405427;970181399	6;950633002	3;843235718	6;1063074263;960824509	3;912570748	8;1065335248;988680254	1;998547108;974717150	3;985336052	6;917785555	1;820521553	3;1007567393;836300684;825356905;890749024	7;879811916	2;866382740;723563220	1;806505085	1;852711991	5;904181224	8;855522495	9;874583911	3;844243487	5;829249004	3;791284576;940413855	2;820699205	5;756626021;791062639	8;864855276	2;753380953	8;674911902	7;810196774	3;702918822	4;734906662	8;723597660;761907410	2;727317249	1;590466671	5;650363627	5;747073093	8;636880690
78447128	55;124102271	9;290442256	1;518131502	4;745820748	6;751949053	9;807307673	9;862666293	8;913737998	7;960383831	9;1007029665;1007402603;988972300	9;970541999;1021884894;1070364949;1118845004;1244292245;1199131795;1153971345;1239403496;1166100792;1092798089;1061966005;1003189333;944412660;1045525854;1118911476;1192297099;1103437847;1017061639;930685431	4;1098030181;1095233573;1092436966;1069459237;1043259268;1017059299;1096319249;1139193354;1182067459;1171998776;1108543811;1045088845;1046314020;1057031609;1067749197;1083648949;1038885416;1105511367;1057379896;1049426194;1041472491;1164392347;1064142452;1156921898;1201021063;1248404178;1295787293;1141587302;1122383344;1234766148;1129396042;1264491600;1399587159;1184322149;1318540104;1309990232;1…	8;936864967	9;1037243473;953999723;1052720761;1047593129;949807098	5;963849192	3;949979944	5;919035843	7;893227805	9;977183318	9;965345631	9;1014123368;930928790	3;948946755;975370056	9;961005336	7;994473233	3;907583926	8;1162380238;831761202	4;871923116	9;964890826	7;749617229	3;923721172	3;948362345	4;777059690	7;823506168	1;822378572	2;748221591	4;793839047	8;772692559	6;811754560	7;799370015	4;868880907	5;813512742	1;751234970	5;649883361	8;904992982	6;740312139	6;833613937	8;677674661	1;656641211;759568381	5;643073190
124159408	4;211381614	6;383424030;644279408;905134786	1;834517066	9;854964441	2;875411815	4;928223206;936147197	6;944071189	2;1021336355;1029617153;1037897951;1131968945;1205703476;1279438008;1104784380;1153763638;1202742897;1102665550;1097065926;1091466301;1052470973;1083653605;1114836236;1074083399;1079060464;1084037529;1109224521;1067393056;1025561590;1076762775;1176272076;1275781377;1109465891;1139499378;1169532865;1257174208;1205145525;1153116841;1060412176;1143788935;1227165695;1199342538;1157427624;1115512710;1…	4;1141780510;1343636882;1277182678;1165400776;1244338329;1412865566;1215145755;1017425944;1264452245;1259296634;1161397650;1117890527;1190181874;1262473221;1241400706;1278822168;1158328007;1288152998;1255953375;1223753752;1286776376;1403565456;1342663354;1345482656;1306830609;1268178563;1561227509;1457064816;1283001536;1437023979;1452674596;1468325213;1402947439;1469948501;1424561170;1626138491;1…	9;1179572691;972503703	2;1024439071;1032153563;1080015976;1055475969;1088983194;962904466	4;1020479299;1008578918;966387185	2;1059346788;978626420	8;928504388	5;845681011	1;978632982	7;1176260533;988048591	4;965020036	6;1040666281;898729679	9;774453025	6;874634493	8;843396007	1;862497914	8;884659908	8;781063166	1;833158527	6;946300647	1;778449456	8;844995946	5;700375253	4;895497699	6;781301662	3;669833824	7;777520433	8;832547513	8;844669822	5;758543625	7;722769581	7;735435266	1;698827090	7;639636052;711940668;760902668	6;645437496	8;662924776	6;687485112	4;658202994	5;706546259	9;703485990;614079774	9;566414951	9;691121063;612910968
214944967	6;255411509	9;352583910	7;590927475	7;829271040	6;861524254;926452465	2;991380676	3;1067698091;964239233	3;860780375	5;1172476703;1112443491;1052410279;1071311223;1046395900;1021480577;1063470622;1048627771;1033784920;1014818960;961626968	4;908434976	6;1007565781;1016642341;1025718901;989072788	2;996502099	8;1003931411;1193206075;1125766838;1058327601;1030005027;1041443651;1052882276;1014944262;999571660	6;984199059	4;996538199	6;1008504591;1020470982;1112308024;1139355269;1166402513;1129669218;1106292458;1082915697;1054368845;1284264866;954597863	2;1090535112;1110049801;1129564489;972086333	5;1167338270;1136404466;1339190296;1213903306;1088616316;1128030602;1036232994;1160260655;1168664678;1211811416;1254958155;1305869175;1089361942;1204537675;1096934470;1224483836;1352033201;1193476894;1071353782;1323578540;1134855442;1166240620;1197625798;1115124809;1319392998;1445827397;1386889620;1283311413;1179733205;1258180996;1244435933;1288996637;1431954040;1438909010;1445863980;1400773748;1…	8;1147660390;1189107296;924782670	6;940874692;1124264595;1083507039;1099308679;1134312275;1025075861;1115579862;1026514904;1102789651;851272001	6;1065968117;1102289393;990220867	4;1116143480;970107280	6;1024499627;1118991644;1010658977;1082924783;1018582109;914359603	8;848907830	8;848581273;955644524	5;993899179;939619940	5;816908743	9;874561944	6;841018766	6;929997093	3;840470943	3;784786879	2;975996570	1;920586883;751113851	8;783762019	7;847046761	3;778515751	2;741279704	2;700841053	8;856344530	8;803155481	9;688000219	3;712378424	6;754864471	5;798065084;833157986	7;754529933	2;675768438;580362805	4;664973460	8;802672490;658463274
136195122	6;177069756	3;580817059	5;732007714;883198368	4;844097673;857435544	4;870773415	9;891925130	6;892047474	5;892169818	3;1019360810;1063083158;1106805507;1061967516;1077085338;1092203160;1177525533;1175766665;1174007798;1000690671;1029642558;1058594446;1167666793;1131784591;1095902389;1138500422;1104376154;1070251886;1220701274;1233730770;1246760267;1001249674;983083231	7;964916789	2;1203313340;1208545094;1213776848;1117166366;1105178533;1093190699;1152670450;1033270170;913869890	7;1087533550;1114258737;1140983923;997630621	7;1076742444;1080298936;1031244695;1021181491;1011118287;1136136964;1002909453;1319213126;1231267646;1137285131;1043302615;1098166002;1256743627;1142309388;1025758027;1121165779;1216573531;1251009323;1156900834;1153073517;1164417744;1081088011;997758277	5;1356940595;1128921942;1186885017;1420444585;1263594691;1106744798;1261068533;1308348926;1220705049;1394442718;1411944861;1429447004;1482704767;1247125737;1364844846;1442327843;1404714542;1367101241;1396456957;1630146922;1537851829;1303391914;1534009967;1764628020;1589292416;1242026785;1382970797;1462996336;1350408707;1426215846;1502022985;1647425338;1636708416;1431624068;1489250605;1392473950;1…	6;1048273822;1030742468;1017772575;1021336825;1095983608;983205703	2;929087103;1094028876;1119631505;937338255	8;964684929	4;1011718164;903336118	6;963044758	9;1042938177;830861552	2;790604435	5;1006514409;913532911	1;870785225	6;888611173	6;925843585;906935157	7;999118797;900936331	8;850348877	6;899412613	7;821600861	9;869197818	6;781924312	2;706238846	4;831361022	5;713613981	4;659396249	6;903194276	7;846271535	4;842871492	4;809347569	7;762119540	2;865716892;789666349	1;880771597	9;714371829	4;727053521	5;780545262	3;661687204	8;640699958;699505034	8;760341899	2;666664535
53317328	66;106164960	3;293629787;523476435	1;753323083	1;901784773	1;959664968	1;1017545163;886484850	7;992399712	7;1098314575;1128229746;1044878411;961527075	3;1222668929;1199930229;1177191529;1143135821;1033635639;924135456;1114949687;1170846840;1226743993;1101312742;1085330911;1069349080;1229341203;1166664919;1103988634;1080933745;1162116343;1243298942;1115296007;1079874614;1044453220;1157853910;1099749619;1041645329;1083374011;1132814389;1182254768;1088617198;1100280689;1111944181;1105077916;1285475622;1465873328;1162709292;1096739174;984244976	8;1078033148;1025748723;973464298	9;1147701883;993040768	2;1086852902;998671320	8;1110579944;1222488567;1041662035;1363850795;1302374711;1170162785;1159123934;1148085083;1273241139;1049607992;1380062337;1230548641;1161784364;1093020088;1384118725;1303621261;1247116567;1200276965;1197448521;1194620076;1413429998;1282639028;1391360463;1077869587;1110112264;1142354941;1270206220;1242015452;1270569272;1216482483;1292987354;1369492226;1345771553;1292901575;1500427342;1508364639;1…	8;1266178919;985489151	5;1114112726;1100074108;1067482324;1209425459;951395112	6;1037691562;1091195354;1083090040;1178544095;913551188	9;1058051274;1146905464;1015909502;974243547	7;1027316754;873473260	4;969356744	1;877791307	2;1046511465;1020575507;1008938722;876526702	4;901301501	8;1077318360;850576754	1;1085887418;747747499	8;742200231	4;1121098941;923851533	8;804880428	1;897688962	1;866018578	7;822707650	9;955169021	7;772676145	2;887330274	3;937018334	4;772131611	4;755273098	4;790518362;699020591;785623832	8;666079852	3;724045994	7;636895926	4;846863908	9;741238847	7;708652614	2;708296063	6;860168761	5;667081185	1;777052365	8;851172631	5;637930158
45159504	37;92310025	12;282819590	4;562221522	6;841623454	8;789731052	6;857633918	3;925536784;905462153	2;973015585	1;1040569017;940845013	3;1031299647;1121754280;1055682815;1100154228;1144625642;950568771	8;1020977589;1091386406;1017287924;1041175699;1065063473;951260925	2;1062778330;1174295734;1061147968;1033245831;1005343694;1065840066;1016348326;966856585	9;1059706468;1070693223;1081679978;1069083680;987165599	8;905247519	5;941547096	1;1008310866;1075074636;1057050113;1053265119;1049480125;1131332403;1068024472;1004716540;997245421	1;901992143	1;1114369157;1120846161;1134796726;1148747292;1025830588;1023761357;1286618660;1064325782;1095298380;1126270979;1253429288;1110252633;1152053678;1265896990;1255817268;1245737547;1276877591;1336669120;1107115756;1150718015;1169465030;1188212046;1273773032;1012030181;1432701891;1235847949;1264453044;1293058140;1329973911;1276754777;1245227605;1194086313;1250722293;1307358273;1253674114;1249912773;1…	3;1141129498;946244113	2;1049571219;989148718	6;1236416638;1067563200;856174226	6;1031934898;1111591819;1089719033;805398095;1094535376;899547602	6;989142477	1;1043514667;952056011	7;994318496	1;1015494185;879761138	9;1022882217;975658218	4;868531133	2;831629096	4;948505679	7;750245929	6;810938487	7;817367093	3;760721194	4;816344399	7;789537484	5;718682712;781804615;928220603;707138118	1;894192086	2;790419515	8;718461473	5;777850839	4;800976143	2;842328434	7;836842999	8;811154436;593125426	3;709123745	8;677661929	7;750931602	6;615369465
213461159	8;255525062	1;680090890	7;804980360	1;929869829	5;822544921	2;931175314	6;1039805708;845958390	1;890795228	4;935632066	8;976482545	9;1026614077;1076745608;917291739	4;959832615	3;1002373491;1102909913;1113262969;1123616025;1346189689;1176575492;1006961294;1114297525;1149409334;1184521143;1077322036;1120425571;1163529106;1141512583;1136502148;1131491713;1054586585;1055400872;1056215158;978430511	1;957548523	5;936666535	9;985162876	4;1061147930;1137132984;1030995689;1043488297;1055980905;1063854818;1090277926;1116701034;1139042127;1111965585;1018100069;1087476981;1199210090;1310943199;1283694875;959335643	9;1016980453;983566473	4;1067714794;1151863114;1033322201;1322746470;1296227672;924734396	2;1165105057;1405475718;1258085711;1057961645;1101288336;1237312654;1323373448;1409434242;1100831907;1076041169;1205666077;1148915245;1189181167;1229447089;1341714476;1172147116;1413729174;1263367921;1265291244;1267214567;1428326341;1319340029;1504161142;1200394036;1214336227;1228278418;1462234938;1361594199;1318017740;1551729806;1499746682;1447763558;1664348185;1426289891;1149933576;1417199295;1…	6;1120889873;1275006711;1143652383;1233940654;965534524	8;1162487532;1069813825;1161048271;1027332357;1337490918;1233800876;1148923557;1197728446;1062457427;1118738730;1042093760;1105859048;1103670230;1020505522;1014059427;1193110740;1070224173;875070416	5;1067011052;1041050586;903556600;1045899652;921275209	3;1010968255;931144036	7;956197732;956515909	8;889341151	2;1112988133;873966086	8;971937368	1;1192244842;972041324	8;801773821	3;980848682	6;747406980	1;903342738	8;860960289	1;940306415	4;886924914	5;733730847	8;771546931	7;880217141	6;836180153	4;728778713	3;821184091	9;750309661	1;827509961	2;850729050	7;757955125	4;697156846	9;643519889	7;787739575
309236994	5;355868358	9;510809521	3;681337598;851865674	7;806256830	9;861952535	8;917648240	7;1043254089;1043178461;1043102833;996175458	3;972609827	6;949044196	9;971216045	2;1033989422;1096762799;1128961214;1131848238;1134735261;902654822	3;1001964298;1101273773;1038306920;1089473953;1140640987;1107630054;1119496354;1131362654;1156955999;1034637557;912319116	4;976762306	1;1018780906;1060799505;1152100760;1163361133;1174621506;1114390275;1133930448;1153470622;1222711822;1135032138;1047352455;1074650016;1023143574;971637132	3;1057758002;1002853600;978992749	1;1229906827;1241948852;1253990877;1232523561;1026699111;1105698372;1009667581;1064732452;1119797324;1286002214;1228738861;1081745454;1147741883;1184820568;1221899253;1268403823;1257016722;1031129646;1347031106;1378960480;1410889854;1050015861;1214595938;1353950893;1066434618;1093871250;1121307883;1380733743;1396840291;1092797437;1112939339;1230715369;1348491400;1151650700;1142845123;1269172135;1…	8;1071399688;1183069727;1112642305;1178367688;979998908	7;1076684441;1046138968;834320298	4;1050207236;870590632	4;1001774747;845798385	8;882673560	6;1056735591;1041010085;881871666	5;971627537	2;979083161	7;937788023	2;1002732649;845778257	6;957515890	9;1053578836;972198620	7;922099463;778896717;931828804;991941245	5;824259874	6;881469047;1019695753;844102263	6;795607986	9;814377838	8;769385293	3;853317758	8;811755637;836207448	4;880597062;751279317	8;860403396;777013750	1;750562477	1;729532291	6;709821646	2;720239122	1;700205648	7;732343379	6;826162186;722446756	1;712860520	6;706462473	1;749707264	1;690085391
225357391	9;302483780	8;486934656	5;637497637	3;788060618	1;905820108	3;949275713	7;992731319;981312132	5;953304168	2;925296203	9;986386663	9;1009144044;1031901424;970355632	9;1011056340;1051757047;1025245420;1076802317;1128359214;976194459	8;981741523;987288586	2;999685206	3;1080133570;1160581933;1233011508;1156904303;1080797097;1216906311;1177588804;1138271298;1009986732;1025042181;1040097629;1041294639;976068307	1;910841975	2;1011048558;975415630	8;939782704;1127249153;1082125108;1037001063;1086310748;1060224155;1034137563;1083625322;1209760947;995819868	8;1070044200;1042430958;1014817716;1139220553;1089283788;918200035	5;1191613608;1218027062;1244440516;1063634114;1009934569;1182771060;1115959838;1097170891;1078381945;996771342	4;1198381198;1036813495;1248729127;1241705686;1234682245;1023032378;1130397768;1115121644;1176975218;1178564959;1180154700;1345730849;1260485884;1354963401;1225541126;1290907999;1356274873;1299458456;1296238801;1217384734;1390980702;1358411246;1325841790;1654109336;1503101331;1403836234;1312421103;1380469225;1448517348;1442973455;1332572392;1433357025;1469334954;1545313954;1627330965;1709347977;1…	7;1051276081;1175863438;939887291	1;976771303	5;942282025	6;947561710	3;818871859	1;759291319	7;1106014816;1006062953;910054483	1;808934887	5;1150836530;1008967911;1030531566;929689702	9;915568000;884648618	4;946672234	5;910866943	8;955762970;963920652	5;835338858	7;771569659	9;919911733	4;879662601;646716460;878891044	2;788455049	6;862675819	5;880564690	5;778802450	6;648020998	7;809659771	3;744763850	7;710781847;730921781	4;810537819	8;702547738	2;705900898
97916878	24;155627224	5;481482145	6;627406471	2;773330796	8;831071783;857526324	8;883980866	6;994870736	9;996055092	7;997239448	6;1053990015;1062837382;1071684749;1084688340;1045855238;1007022136;1064950457;1080075900;1095201342;830210890	7;965320508	7;1100430127;1001249463;1033648315;1066047166;1020595721;988076535	4;955557349	4;1067893601;1046425779;1024957957;1086909722;1060007727;1033105732;986279141	9;1048208154;1110137166;978536623	2;981294935	7;984053248	3;1135418647;1036527829;937637010	4;1249348671;1222322609;1195296547;1081347066;971909237	5;969856191;1209452931;1142092993;1074733055;958474655	1;1076172263;1141184047;914984978	4;1021013524;1127042069;1220557986;1035461978;1118982228;1374779106;1243711189;1112643272;1098791906;1174199123;1124830277;1174955502;1278286561;1381617620;1254804402;1069815457;1041594662;1252730865;1321848468;1390966071;1277056960;1158297859;1349278073;1092586481;1230882800;1369179118;1171097174;1476349180;1519958631;1299621228;1388782827;1477944425;1349274964;1510971632;1359792346;1587224669;1…	1;985926235	4;1343660378;1260098426;1284784986;1232838306;1336580870;1189794366;1263606920;1147338138;1284772164;1136659082;912234238	5;1099312457;1200305569;1271522972;1117250255;963451799	7;1087062608;997074154	8;1135192087;1194593770;989760447	6;1003234134;1039905719;855401812;1085822851;983032963	2;1061197454;948404460	3;879625421	8;1001470685;906574300	9;906265192	8;1005928789;886462468	5;867364655	7;835720583;1028172396;1011981563;889507077	2;887739995	1;900864803;1001607318;1029328172;762848023	7;831929200	2;812971243	8;908439526	2;826102228	9;904351495	2;933753807	9;715386889	6;795393550	2;674298157	7;775525466;878052512	2;788421555	8;852863324
101655790	9;136041918	7;413471926	9;684346004	3;955220081	6;989430757	5;954966075	9;920501394	2;870830619	6;911737604	3;952644589;994854736	6;980146391	1;965438045	7;928155285	9;1013108365;1098061444;878510833	1;986481683	1;1094452533;1111663613;1084745064;1057826515;1066496898;1108009323;1149521748;1089813862;1071697649;1053581437;1019547877;1025002308;1030456740;1171299956;1113963198;1056626440;905098114	6;950111286	6;995124458	5;1029605827;1058198319;1086790810;965084945	8;1035270282;1105455618;1226283261;1204337146;1182391031;1095146551;1029558303;1070923863;983503065	2;979099767	9;974696470	5;897614863	4;995489068	2;930192825	2;1144969398;1118340477;1091711555;1071077921;1191394951;1132506708;1008955789;1013781738;1018607686;1294131712;1143132471;1240837483;1220713701;1237932111;1255150521;1245006047;1113271917;1190774036;1269458879;1284274702;1299090524;1307364404;996827448	3;1107831820;974519938	9;1118540124;1262560310;1329995605;1391187056;1404530898;1245476835;1306832665;1368188495;1399762682;1213330314;1236597906;1328156917;1363654935;1399152953;1431713667;1698609851;1347729737;1316965516;1330811762;1394344802;1457877842;1371623535;1389593427;1422286959;1520166743;1612712008;1705257273;1461506935;1535451230;1215509906;1477772780;1592722734;1707672688;1687030544;1548531366;1530265645;1…	5;1306516366;1274858341;898586317	6;1272580436;1270893992;1317508520;1274146676;1180890740;1032565500;1172825155;1028985008;1082505246;1151320619;1071838101;953105972;1287922998;1006135324;1016583343;1027250712;1015394741;998929095	7;897398008	3;1098682126;988801868	8;953070945	7;891318522	1;1087046689;1190443565;923097866	9;931575102	9;1085320481;933545464	6;937395412	7;1055991525;969755364	1;920441028	5;919350148	7;754162862	5;800983079	3;858744817	9;769758868	2;917848299	1;876117327	9;833625142	7;810590233
305714072	1;345560312	8;530662453	1;736385391	5;942108330;903498497;945398311	5;987298126;935488799	8;991349669	4;1047210539;975785290	1;963779009;951772727	9;980707756	2;974193711	9;967679667	6;1000517839;1028704810;1056891781;1049095037;1109301820;1169508602;1153706780;1075489211;997271642	1;1184774482;1087136556;989498629	6;1106607680;1065141558;1023675435;893260006	3;1041095686;1188931366;905752423	9;998135365	5;1090518307;960905219;1011645515;1062385812;1057580115;1000150617;942721119	4;1124289343;1102649833;1081010323;968287506	2;974940302	2;1026874079;1120143306;1077428781;1034714256;1058218911;1040051902;1121762211;1246024578;1154546209;1063067840;1058328622;1154710406;1203315595;1145480085;1144766893;1144053701;1145223844;1209315100;1094025601;1256180667;1290632988;1325085309;1123252992;1000329987;1232722655;1246394179;1220409352;1194424525;1359986442;1180114430;1132594546;1286886438;1362800564;1438714690;1252869433;1376182568;1…	2;1277952246;1209110041;900467417	6;1207105479;1046685718;979254342	6;1105784021;976870697	1;1225176302;1074729719;1104726147;1129553120;1096506016;990149051	6;1119389842;1084394423;1017330421;909054127	6;1035975422;940519363	5;884131769	5;926027567	8;980246939	4;981706774;928805058;994881287	7;1107394646;821875605	8;1004259300;901240214	4;790212308	3;802320144	5;780420708	1;733234760	8;769774798	2;844956233	5;924249710	5;821075871	5;819279215	7;806807644	4;819833898;766843261	6;748104982	8;701069426;755234314	5;712453832	9;798432960	1;628415876	6;851745061
277150786	9;294173327	7;524814126	8;722499231	7;920184336	6;832493414	4;899997420	6;967501426	8;867732211	2;931421264	6;995110318;886741439	8;984085592	4;1081429745;927348326	6;997010927	3;1066673528;1068237027;1124168045;1180099062;867084794	8;932219716	8;997354638	8;840560974	6;927767250	4;1014973526;1154349503;1073049506;991749509	3;1064494637;1104081116;1143667595;877827570	8;1049904604;1221981637;1074392645;1051798789;1029204934;1121448174;1080616678;1039785181;1086312816;1013148263;939983709	3;1163893754;1100294419;1036695085;1092793559;966071884	5;1185463595;1063718749;1085870536;1108022323;1118173437;1087657126;1136751053;1108139700;1144995339;1181850978;1088599858;1166611963;1147699965;1006441724;1123230633;1240019541;1145227794;1297178510;1206743468;1208155510;1232484906;1256814303;1376419491;1184534460;1319820047;1169552854;1205101258;1240649662;1318090720;1221044226;1046399656;1352135518;1249214536;1146293554;1195947683;1256114737;1…	9;1051679613;1038314654;1169664010;1093213710;942407137	1;1104558606;1138074796;1011882589;1078284645;873865039	2;1080121608;953565555;909668094	6;970021955	7;914740118	2;1054238514;977541358	1;1177116590;892160051	7;833067885	7;907709976	4;822441673	8;1028905880;1024527621;785645915;924412795	5;856492613;920274134	2;860873883	7;892056225	7;911585660	8;983062040;781026977	8;794481068;679106729	5;754319137	2;655484120	5;789527167	5;919655330	8;744786896;736545658;646773215	4;712141027	3;690895425	5;788987387	3;825394392
307351759	8;356348921	1;639579125	9;767412593	6;895246061	2;754350298	5;885016779	8;1015683261;919131945	7;986116621	3;1053101297;897997110	3;949335227	4;1000673345;1035986657;1019424482;1002862307;1023321474;1051733810;1080146146;994752170	2;1035615518;1076478865;1045821322;1056430679;1067040035;909787750	3;942784071	8;975780393	3;940951473;978910518	2;1016869563;1137186488;1112032497;1086878505;1162551659;1141176845;1119802030;930197505	1;954884917	2;979572329	3;950131786	3;1005355662;1060579537;994379840	7;1059155193;1123930545;1048555273;915466995	2;1057549028;1156945601;1162686365;1168427129;1097350551;1153471132;1027582251;1057352052;1036897101;1016442150;1157495112;1100348828;985593392	2;1125639133;1133550876;1141462619;1195264826;1216745581;1258492644;1171643573;1136118443;1100593314;1325138682;1182561300;1044328316;1315280921;1286843123;1258405325;1312533834;1420585060;1243860532;1303986810;1315251557;1326516303;1175700872;1389421006;1241131815;1254694922;1388331602;1521968282;1188710792;1381116245;1323788913;1402966377;1451087037;1499207696;1346209640;1411047668;1335670738;1…	4;1059581762;1083607935;1207067513;1280803003;995839764	6;1039103860;1177482555;1127016899;918585467;1069296758;1012154574;1032708979;1034756332;1072320932;1057483698;988311236	6;977489925	6;1041485019;1058180686;1004094649;943106288	3;989475292;1004419851;980479023	6;1009259116;788193774	5;818268202	6;1040873393;933001368	9;893487709	9;799678526	6;987541084	3;915922731	7;882853736	3;749720060	9;785251774	1;816823274	4;799826834	1;910878345	3;861437618	8;751597356	1;746581013	9;861056681	9;693264546;710693148	1;677393666	1;761474907	1;880688650
353088633	8;420700080	5;667040323	5;749767050	9;832493778	2;891330834	6;843674188	2;796017541	8;886250942	8;1009901205;1133551467;939077935	2;1007482757;1075887579;1007598148;1089854279;1172110411;1030136036;1077715622;1125295207;1223274795;1079801741;936328686	7;1032264931;1109650114;1187035298;1212279226;1105552738;998826250	5;952499199	7;877999102	9;803499006	2;1037791695;949144595	5;860497496	5;926189693	2;991307625	4;1056425558;1057586438;1062119276;1066652114;1117861499;1050536925;983212351	6;1009682112;1052293285;1094904457;1064159215;1081034514;1151888246;941322489;1018150366;1094978243;1047177472;1005354068;1066987578;1122954766;1166512289;1210069812;1033774195;1207027754;1260814863;1137934109;1118115964;1098297819;1247024934;1374895860;1121913782;954676647	7;1044572726;1134468804;1337449447;1169062671;1393944904;1340907913;1291596417;1242284921;1271136795;1520670437;1311834570;1519396569;1456301300;1393206031;1423304260;1504593897;1074015222;1348429986;1278619459;1208808933;1304762505;1340066000;1502864218;1500715612;1342343554;1183971497;1355907063;1384819732;1318845581;1523337363;1517630358;1592507727;1667385097;1483541490;1360242688;1317057260;1…	7;936733390	5;1089802957;1083278876;963854505	5;939014537	3;940096829	1;1069605129;950634648	5;1046380214;785689997;1095692553;859913585	7;801944319	3;858046995	4;1065650059;865146044;818091818	2;990300098	6;937655891	9;865473148	8;978864005;847082889;880813595	8;817352495	4;841302250	1;941833097	3;904485138	6;921105453;944436192	5;736123903	8;771570496	6;839363283	5;685641868;773010864	8;762670700	1;691620313	8;770319811	8;632705995	6;805330117	1;657982242
227654557	9;273614052	7;411846984	4;618359187	6;824871390	7;852388963	4;880901334	6;909413705	8;863001232	5;919173000	4;975344768	2;1023252254;1051405767;1079559280;997465725	7;1010701881;1023938037;1022065140;1107927923;1193790706;943955576	1;941545492;939135407	8;1019812235;993351662	2;966891089	7;1271383226;1123834401;976285576	1;1010844929;1009115025;1007385120;1078921717;998325389	7;917729062	9;1259008599;1123213929;987419259	4;1182378135;1086097783;989817431	5;995628306;925308405	5;854988505;802790269	9;943114458	8;1083438648;1039012506;1087819990;1193569628;1236817015;1128448055;1020079096;1013745604;1082257534;1080794656;1003946456;1029434356;1054922255;1087863303;1144465404;1188165392;1106036969;1176988970;1247940971;1275023304;1126675929;1335259442;1118905743;1128490169;1138074595;1221948391;1074700124;1335353442;1223399660;1339799199;1456198739;1111158720;1283406307;1340908259;1351609132;1316436471;1…	2;1271710876;1323295862;1178070731;1246106213;967874565	9;1149204602;1105853373;1169947233;1092242492;1134034252;1235284497;1160382045;1074778048;1071110863;1169222179;1060961583;958924457	1;933921045	6;992945941	4;1086347103;1033226701;1124972397;1057153333;869271913	8;1042213180;941105661;920190570	5;943682171	5;928924988	2;902350065	3;970838258	6;827202431	2;798911130	1;860898964	8;766552597	1;1017880674;931831008	7;810603700	5;887182955	7;1026200854;832185036	9;804818778	9;875982674	2;818795528;734633582	9;933038617	6;695767889;657766089	5;767311249	6;737860678
169477653	3;266014854	8;322881207	5;586544773	3;850208339	1;936775169	2;907422745	9;878070322	6;974220470	7;965793019	9;957365569	1;977940930	4;1083664675;1189388419;1106254209;1007410482;908566754	5;1044728936;1076428866;1108128796;1101725818;1124357011;1146988204;1041706528;1056006871;1070307215;1052456000;1074655364;1096854728;960854363	6;942455564	1;924056764	6;992566376;1037891086;1083215795;1084790911;1134685520;1184580129;1105820668;1164358212;1222895757;1242976247;1183201277;1123426307;1062441365;1054032027;1045622689;959685366	1;1089661641;1104686516;1079533112;1066010505;1052487897;1139816227;1240652008;1287497733;1016611059;1134082350;1251553641;1398611935;1120639494;1287190411;1208742712;1118608760;1028474809;1147032281;1201999715;1126310209;1311303760;1238366301;1165428842;1197467966;1320474601;1219249011;1158875446;1142395856;1125916266;959665794	1;1381666222;1125032007;1344007728;1356785900;1369564073;1300973234;1152782663;1402144640;1162166471;1316972923;1471779374;1465768026;1236455101;1352344040;1389225618;1335865681;1282505743;1452909986;1573852407;1460377035;1408364864;1365503252;1347286210;1329069167;1472468437;1519958002;1659502313;1500645495;1585596851;1670548208;1384047051;1568216609;1442113329;1320927986;1302765787;1284603589;1…	1;1100299327;1129939709;1161096248;1077077737;1210323974;1081432108;1173040224;1115801654;1183954355;1015396974;947107432	5;1005218411;1046874211;1097238046;1012199464;958007088	4;929042192	2;908590156	6;1165406651;1062851141;989857641	1;968912131	9;921524368	3;909319088	1;846289915	1;916309438	5;939740366	6;973413894	1;912951963	8;930245099	5;1087752252;931974257	5;888542189	9;853727014	9;999224309	3;849732728	3;849597935	4;758058545	3;883392044;767052877	8;816256753	5;803099164	8;798714078	7;697697122	9;722076235	7;799923626	4;841598017	8;827500814	1;747882210
167402281	3;192323392	8;369802157	9;581234730	8;792667303	8;758552591	4;795589807	7;832627023	9;850377445	2;967447101	4;1084516758;1048696346;1010126144;971555942	7;1081045366;1014899328;948753289	5;917022589	5;963746654	4;1010470719;846648595	3;964478719;1082308843;1025523312;1083502334;1141481356;1158419851;1087660867;1016901884;997271286	9;945424359	9;893577432	9;1062105329;1025368002;988630675	1;1114042738;1054864440;995686142	3;1024217141;1050486946;1076756751;1167925755;1171977579;1176029402;1097329161;1109015269;1120701377;1025743000;1216629571;867771031	1;1122941899;1060952149;998962399;1077563711;954372619	3;1037105366;1077463280;1061247119;1045030958;1114156210;1096775248;1184978350;1184995838;1191387393;1197778947;1183719930;1200789179;1239116216;1068845737;1194002269;1319158800;1055639266;1170808035;1301831814;1167022482;1217588467;1268154451;1160787107;1220765263;1234100260;1088947575;1071737621;1054527668;1456481983;1086883880;1207211711;1223534181;1224934790;1226335399;1596484005;1407663832;1…	8;1283314849;1067228329;987612544	5;1167505083;993700581	2;1252922851;980810340	4;906697247	6;1177621659;1139048582;1082431191;1040185833;1223347077;959982408	4;1116585835;958582788;1172241781;1029354998;833570126	6;978961445;898226602	6;855148598	4;1020476241;950101222	9;873322314	6;856719634	7;973538616;809484806	9;1036548468;898601078;1105828677;987623637	7;761520760	5;855169164	6;797626070	5;796820681	7;918032472	6;870766422	7;813721273	5;744692354	1;930926164	7;897781753	4;744707289	7;752561315	8;805736308	9;728962266
87628035	8;137674948	6;289686131	1;564934429	6;840182728	2;787195345;896948565	2;1006701786;908643612;917655050	3;926666488	6;878555568	5;920928846	3;963302124	1;1092478308;1049008881;1005539454;1061581473;1099984921;1138388370;1004043479;993762168	4;983480857	7;942118543	5;995958627	8;1049798712;804204491	8;971518050	7;1138831610;911538273	5;1043456484;1175374695;1010005060;981020197	5;952035335	2;1072507179;1031746189;990985198	1;1176810433;1108542189;1040273946;1060014197;974605935	4;889197673	4;1004082125;1098762787;1193443449;956841228	6;956047945	5;1025299306;1106073767;1078150867;1050227968;1004322312;1103776422;1065980428;1128185583;1116762236;1105338888;1016418957;1310651478;1187561587;1292368579;1058254534;824140488	9;1317853105;1110236307;1226733589;1087950767;1176204545;1264458322;1076309847;1214169759;1313009571;1137213971;1118115685;1099017399;1275179728;1303764531;1286767891;1369608953;1411814765;1454020577;1276192393;1273657153;1487398758;1118568563;1241678891;1364789220;1285797769;1489172132;1387268353;1388313966;1352751520;1317189073;1287756998;1252720273;1535097355;1279814215;1386358321;1357184694;1…	1;1126726024;1095623146;986527655	5;1032395154;1061816460;1159525416;1212813560;1257393654;1111650771;1165063711;1235042592;936514126	5;1141082472;1166788984;1084796985;1001969054;990600221;816398339	4;1003610629;947988544	2;1032236874;1031432790;920211520	6;910044085	1;1002115136;1051683439;874163533	8;896382317;925341729	9;874637426	8;962139914	5;853463330	5;776403315	1;848127859;888092610	9;869671764	1;914911706	1;870970322	7;853099340	5;752990287	1;745836108	7;891554884	4;754083576	8;778504504	6;761729015
127372000;147053191	3;318406438	4;597691425;876976411	5;842829326	3;858168000	3;873506674	3;900219786	2;921714192	2;943208598	1;895502237	2;919650581	2;943798925	2;1110777113;1031916504;953055895	2;1052439391;1074142392;1095845393;1087401825;1079415351;1071428877;1113260236;1137642076;1162023916;934592231	5;1036259319;1137926407;1025758761;1055406621;1085054481;962091409	5;1027900753;1093710097;1166353521;1203675759;1240997996;1036887844;1018867863;1000847881;971489579	7;1049420501;1127351421;961936096	1;999507417	5;1037078739;1012559412;1167209062;1118633873;1015767472;1023321267;1030875061;1140499513;1297791599;1063966377;1096126333;1074922425;1053718517;989958166	5;1034705070;1243601461;1101356553;1132558548;1163760543;1226759634;1151492333;1178116919;1221817727;1238137951;1254458174;1209564900;1217901783;1303659651;1343410368;1275457261;1207504154;1132874353;1404821440;1205985172;1331909911;1287236873;1242563835;1217402881;1266648160;1437961063;1201471685;1240409798;1279347910;1467591055;1141584633;1256011809;1314820445;1381552931;1448285417;1636678995;1…	3;999657560;1192686235;923634280	2;1144539925;1136921023;1048197396;1171808966;1104418180;1016258363;984386058	6;1071175095;976917323	9;958749556	1;948213773	3;840713136	1;933787218	2;922695136	6;1032459348;855266224	9;884296972	4;934994829	5;911835826;1039457426;934609888;941677091	2;923768514	9;982994273	1;963867081	9;1010351822;822159017	5;844276908	3;856636943	3;855012048	6;737684415	6;837183759	9;764853007	5;706783483	6;789924144	7;821860721	6;713700396	5;732150797	9;804929920	3;838707565	1;756045365
63943952	31;118786376	5;308568985	8;529853668	3;751138350	7;829892239	7;824450551	7;819008863	6;856756977	7;919961426	7;983165875	7;784028562	2;896393149;1008757736;1050473246;1075222324;1099971402;1032513456;963799369	1;895085282	5;878734205	3;941528331	3;1004322457;933739952	1;981755398	2;1029770844;1125787973;1109387091;1092986209;1082416869;1020618716;958820563	1;1078386558;1054090025;1029793493;1113249133;1019044223;924839312	4;1014356246;1093910607;1173464969;990145257	4;1066397155;1142649052;861999092	1;942945610	9;1023892130;1193501278;966702976	3;1293926323;1041984738;1045079856;1048174973;999481219	2;1145151938;1079828919;1078903270;1105661477;1132419685;1074541975;1172715556;1147079597;1233982975;1101016700;968050425	6;1299289810;1318985639;1192137812;1222300893;1278512041;1334723189;1131232390;1181507159;1312385146;1180701533;1226961053;1273220574;1356610097;1292421632;1296468389;1149888532;1174943756;1199998981;1420621912;1264497591;1228650770;1280782618;1345199977;1409617336;1437496618;1388472113;1165709885;1305482679;1290493704;1275504730;1435667588;1531692462;1502229090;1535213645;1518582213;1354789851;1…	8;1002384783;1268083532;1034646149;1225129565;1217157505;1023899359;1131949886;991674879	3;1162580136;1135652876;967966605	5;1246660125;1120154298;1109011747;951948091	2;1039395918;1050707797;1188946982;1026529434;805012231	3;950221315	2;1012417811;925931429	4;940522898	3;889353865	6;1082210417;1010447181;1030433327;790755466	6;773470108;1002213617;942494954	9;983369426	6;890204311	2;824253947	2;817803357	3;805877592	7;755711566	8;898402021	3;971732899	3;912040741	3;866729028	5;762605518	3;733158632	9;626979579
112573018;156423624	9;430729591	1;637488343	3;844247095	6;780383901	3;856482125;932580348	7;834597381	1;886162738	3;937728095	5;1082346420;1080275044;1078203667;1007702759;1076460440;1145218120;936422164	1;1032640576;1128858989;978906052	7;1031337168;1083768282;1031381706;1057455099;1083528492;1025156290;1003535139;981913988	8;1137677026;1093722284;1049767542;960963534	3;917049165	3;873134796	4;945419927	4;982791435	9;1020162944;1094257799;1099677224;1105096649;1055260211;993630345	2;932000479	5;1116103308;1116785912;1117468516;900405389	8;1130450688;1112269735;965604633	5;1002752973;1039901313;1244054019;976097497	5;1310618949;1132924159;1068122312;1003320465;1147062670;1025856994;954402469	7;1089554779;1152045972;1214537165;1196647868;1171414798;1147820643;1344281261;1224611437;1104941613;1183988530;1257342777;1232921519;1323715237;1303807786;1283900335;1328622717;1121588987;1409379754;1108389634;1168116072;1227842510;1216599746;1363469288;1538317754;1311467746;1303480254;1295492762;1247717795;1455576117;1370640488;1079309747;1145126158;1210942569;1385411380;1492892186;1370826960;1…	9;1139250141;1071126722;1135970791;1089269469;903079319	5;907984248	3;1077191958;928329835	4;1096132842;919736006	7;1135330005;889650317	3;896814928	3;1050058650;942791924	6;966036039	7;977895949	7;891405931	9;975872771	8;797702722;973790069	6;928872620	3;884689261	3;850746804	4;825217369	8;825140697	4;791610860	3;847386245	8;837522411	7;747049740;884028266	8;780813458	7;766884329;807097629	3;747771533;751319333	2;795697644	5;655916713;844292749
258962891	1;434678139	4;700367142	3;809842937	3;919318732	3;950770674	8;925474395	9;900178117	1;1038206548;997771450;957336352	1;1014409106;1016715768;1019022430;1092841084;1065045321;1037249557;1034211795;1034091608;1033971421;1099421695;1124299017;1149176338;1051171105;983436120	5;915701136	1;1107551559;1077245911;1046940263;1091791174;1102942608;1114094042;864351813	2;869207163	3;874062513	3;1075041871;1125969307;1176896743;1166656735;1123296296;1079935857;924956347	6;957127681	6;989299015	6;1099892358;1024098352;948304345	3;1146694102;1016863836;1051739832;1147505636;1057803927;968102218	3;1147197506;996703427	9;1175180732;1066719624;1126507445;1186295266;1099944396;1074423344;1203279134;1108743061;1181517156;1254291251;988828082;1311452717;1095611694;1095047146;1189732199;1284417252;1360233296;1307445951;1299037144;1270449477;1278635087;1286820696;1181301035;1302818540;1048021154;1091283414;1178779936;1266276459;1297361061;1142249658;1192758287;1375402948;1234356595;1093310243;1521532667;1366889132;14…	3;976932945	1;1309037908;998671819	7;986955806;873942237;1168213663;963109558	5;1154476081;965222550	3;1106520310;1091008638;1046168573;971716236	3;1020201524;933321365	1;906509553	5;1022364782;1192457328;1002692156;1014824463;960620486	5;1022916715;809368698	6;945856555	8;840906465	5;906040122	2;928225825	9;961016406	9;842075635	1;854338514	6;822194554	5;718000574	6;886300941;806081903	7;1018682208;845622360	4;890334598;787230138	6;779911950	4;808016727	4;706409444	8;837072639	2;778144937	8;848526167	4;724722449;827199188	8;766262866
206702327	3;258852561;525237430	9;681020530	5;836803630	1;787544781	6;788419481	6;789294181	5;1027798114;1097121978;1166445843;968876827	4;989761527	4;1010646227;993019394	1;1014614483;1036209571;1055706798;1050790429;1045874061;1133820099;1183479622;1233139144;1060666773;1046763539;1032860304;1209827616;1110316658;1010805700;1070466078;1005534016;940601954	3;903564312	1;996199847;1088835382;997666886	1;1000567613;1003468340;1068129190;1124792549;1181455907;1186277386;1077338014;968398641	6;1117522436;1148548137;1179573839;1230895270;1047893539;1074997043;1074612747;1129440761;1184268776;1125835222;1040122364;1152443042;1017813987;998647139	8;979480292	8;1165343667;1354493611;1186506030;1087509810;1101386823;1115263836;1296636642;978939383;1136492196;1209430800;1196133569;1182836338;1204716636;1233980687;1391314542;1188457785;1240017291;1291576798;1147569015;1314138315;1341631098;1257042026;1244632296;1232222567;1456239304;1197023089;1250827271;1307544300;1213752734;1119961168;1274477980;1506802603;1384583080;1411390092;1441779793;1472169495;10…	4;1358377006;1114994555;1246594659;1376864631;1403737662;1304210421;1080022759;988570055	1;1265635652;1264517359;1112802529;1217379491;1075644349;962405348	1;1054203787;980370618	1;966021527;902727635;1167551246;1098258321;1106283664;1023762204;950978588	3;942310062	9;971346621	7;909980792	5;945617668;997436112	5;1029326427;1067396625;994459316	6;953073728;904339514	2;949647005	6;876642770	1;1069396621;838200395	8;851789362	1;936105495	7;749995905	3;854528619	5;823618040	6;992345084	2;723309152	5;844323314	1;717460089;798345977	7;774238076	7;741705119	1;838781120	9;822354416;690813754	3;804575384;743070317	5;790809941	4;732002967	5;629980651	9;729656308	5;728727447	4;703997764
130115340	8;149361381	6;386913512	1;606977839	3;827042166	5;796081106	9;836601682	8;877122258	7;877327591	4;894731483	7;912135376;906392641	5;1046244457;1186096273;1197149080;1148892356;1100635633;868639139	3;938942770;1009246401;1187796791;1088159256;988521720	5;1116339644;1132164250;1147988856;1021154264;1024192527;1027230790;1012938443;1170262275;1327586107;1107187116;989952455	3;872717794	9;1044512110;1003527136;962542162	1;923202860;1023167850;1123132839;1077515525;1026917733;976319942	4;1021960177;1066573504;1111186831;1022699995;852764390	7;932273164	2;920240296	5;1002085425;1083930553;1117867091;1207129120;963702365	3;1187513789;1157111049;1126708309;1086443348;1210921785;1148338653;1144064101;1132850297;1121636494;1127682206;1118100524;1138908996;1215729129;1124185278;1032641427;1197985303;1215768956;1148593531;1290586634;1298024749;1305462864;1230611499;1287858978;1248720344;1344244139;1306036103;1267828067;1175162850;1211766571;1400883507;1220489018;1241582132;1262675245;1360349843;1168193344;1252519865;1…	7;1253262787;980654056	6;1263314671;956775307	8;985028330	6;1018529161;953376773	9;1045682740;1029385644;1095216373;1089281342;970053028	8;1101544620;882452156	1;987946370	5;858041007	7;906109679	3;969918978	4;1000614609;945250140	9;886942470;908601266	8;963113762	6;909181787	6;822814155	7;914544846	7;979808342	7;900944460	7;923042205	5;938079977	3;821456455;883843446	6;761838859	7;839338170;816484258;828022465	3;703962122	8;854869439	1;866476428	7;815687028	8;664836182;805028673
95002039	88;135444971	4;369685674	7;548160218;726634761	2;823437373	4;844825560	5;866213747	7;755301007;889238685	4;1023176364;921745292	6;1026612220;1131479148;1128574812;1067145743;1005716674;1242577247;1175087072;1107596897;1137474677;1121024788;1104574899;1021732343;980559657	4;939386971	3;951670285	4;962174347	9;972678410	5;1082306934;1088456445;1094605956;1006412840;1095288142;1184163444;899836436	9;1010585555;1121334673;945228939	8;1052854386;1160479833;1038084076;1076610507;1115136937;886326852	5;927213792	3;968100732	1;1088174276;952890350	6;1044542479;1264133017;1197353466;1130573915;1167768440;1055986736;936111068	3;1115620769;1067084139;1018547510;1190323833;1025603538;996663413	7;1008614248;1165678779;1322743310;1234793230;1238575181;1219570518;1222544553;1213206365;1203868177;1326357912;1194908978;1324783901;1053155072;1194945427;1336735781;1140578879;1331600473;1374207753;1039336467;1202204849;1365073231;1390628872;1471411927;1276019377;1413691331;1335247119;1256802908;1466115744;1493827435;1280558755;1336682504;1258027600;1179372696;1423568115;1304809908;1451094587;1…	1;1026210704;891757858	9;1059881377;894744345	9;1052001187;809434101	8;895894062;1009667203;1050601403;1033613313;925096713	3;883296233	1;923667777	8;907953610;994008814	8;863685325	9;885923455;791024086	5;929021131	4;700992846	3;897777756	1;807429237	8;970636292	4;743767585;743706756	6;861945413	4;738760862	7;839453442	8;750223035	1;862979515	6;769699043	1;843620106	9;727776221;620610651	8;712719701;689383033	8;706830809;809036722	1;787381867	7;767424669
655082699;788560606	6;1126570624;1453404620;1780238615;2182827765;2095180431;2007533097;2386411700;2434377047;2482342394;2494506844;2889765579;3285024314;2868901105;2965982180;3063063256;3251100426;3331594847;3412089268;3363217548;3156362663;2949507778;3278283655;3402333029;3526382403;3214709839;3256808140;3298906440;3276324738;3544325720;3812326702;2933527462;3200971696;3468415929;3195259963;3327003471;3458746979;3…
788803942	5;939160822;1296410532;1517163018;1737915504;1923195076;2012782393;2102369710;2193317336;2396399507;2599481678;2707267826;2724329956;2741392086;2776659443;2860238414;2943817386;3654288738;3224007774;2793726810;2948682556;3134069400;3319456244;3174024289;3204883864;3235743439;3315834037;3163228967;3010623898;2873859701;3092608349;3311356997;3598143222;3600828501;3603513779;3091407025;3003635522;29…
845188639	9;977823986	4;1593964051;1855617948;2117271846;1656118870;1858477895;2060836920;2207623502;2246169134;2284714765;2298649797;2490270207;2681890617;3307645544;3125302819;2942960094;2806295558;2960611717;3114927876;2618715280;2834192321;3049669361;3646466672;3201338936;2756211200;3333153102;3477900541;3622647981;3355208956;3360270164;3365331373;3339728240;3373421768;3407115295;3236895931;3094078382;2951260832;3…	6;1287982367;1304271402;Slice 8
242841751	5;303833650	1;801935807	8;1154431205;1506926601;1581217237;1934720222;2288223208;2497683588;2407307268;2316930947;2413705743;2386646354;2359586964;3154084055;3015717291;2877350527;3040878519;3043905195;3046931871;2889651092;3040047574;3190444055;3392397207;3242066004;3091734801;2823662601;3336435465;3849208329;3724354218;3555829159;3387304101;3602179053;3633387004;3664594955;3304442891;3344235225;3384027558;3159357435;3…
790798445	7;879503472	8;1941474720;1983533061;2025591403;1831608510;2058089727;2284570945;2303511901;2395573383;2487634865;2459816624;2499544668;2539272712;3049560922;3085528526;3121496130;3156882454;3021492583;2886102712;3088938063;3006874816;2924811568;3105478018;3178286345;3251094671;3274384957;3285358074;3296331191;3630965998;3384745392;3138524785;3598182943;3402089276;3205995610;3138221011;3116782065;3095343119;3…
749840969	7;953529113	7;1896658094;1923880913;1951103732;2002424650;2022612284;2042799918;2011289336;2299944245;2588599154;2482221644;2489293157;2496364669;2877758090;2876471721;2875185352;3226717616;3132824071;3038930527;3017564440;3020641407;3023718374;3196661106;3210890917;3225120727;2977600665;3298609140;3619617616;2835335577;2934417770;3033499964;3378799679;3474414775;3570029871;3258309885;3227734149;3197158414;3…	8;1305287987;1401668503;1336161143;1169278914;1079392162;1203349578;1302782924;1301757483;1326850975;Slice 8
436380600	4;541995451	2;1150169741;1469510382;1788851023;1931251270;2052383963;2173516655;2235820333;2204612913;2173405493;2408006699;2585372377;2762738055;2683055893;2997521942;3311987991;2486695511;2783439157;3080182804;3383278240;3249867759;3116457279;3041437151;3107964065;3174490979;3152513066;3294525933;3436538800;2941297011;2592263949;2243230888;3226243291;3264285662;3302328033;2786099304;3122789734;3459480164;2…
263075095	5;308375606	2;629681020	2;1295075510;1960470000;1590474521;1888212787;2185951052;2323009363;2431026686;2539044008;2588318957;2554135523;2519952088;3248656472;2966924179;2685191887;2620847157;2795391043;2969934929;3163854179;3032031092;2900208004;3373346079;3252704324;3132062569;3152124999;3141087935;3130050872;3164636984;3137598283;3110559583;3489435097;3457744063;3426053028;2725913327;2777372489;2828831652;3122685288;3…
298096735	9;409777919	8;622843904	1;1037113781;1451383659;1812986359;1959285450;2105584542;2119151694;2289732730;2460313766;2608618623;2693790602;2778962580;2322182157;2494209920;2666237683;3231454682;3161278277;3091101872;2495764577;2913221427;3330678277;2973221374;2955614276;2938007177;3143152762;3182893160;3222633559;2784504804;3089516548;3394528293;3555498171;3233180416;2910862662;2964646952;3080181992;3195717032;2990069734;3…
164391334	8;461251464	4;1797594009;1933648356;2069702703;1813459381;1947935676;2082411972;2191959174;2256678383;2321397593;2506011903;2582562612;2659113321;2841232384;2992393511;3143554639;2441379691;2562952104;2684524517;2905245187;2932693030;2960140874;3138566338;3235047385;3331528433;3191518883;3240419062;3289319241;3590573895;3318289330;3046004766;3116822356;3403509845;3690197334;3495963654;3549113065;3602262475;3…
121926145	2;188306515	8;562447950;1171448353;1780448756;1781639323;2092122605;2402605887;2070059654;2409622266;2749184877;2209553594;2304366065;2399178537;2909175246;2693790501;2478405756;3084322461;3258806185;3433289909;3079125842;3231158047;3383190253;2964427425;2979155865;2993884304;3669301507;3473500812;3277700117;2919572223;3162400868;3405229513;3438395653;3372239965;3306084278;3147719441;3012910928;2878102415;31…
642079964	5;702728317	9;1245079666;1615949872;1986820079;1927121291;1946903129;1966684968;2214333429;2306001315;2397669202;2367215931;2759005353;3150794775;2752443858;2702616747;2652789635;3070194888;3051876467;3033558045;2976981851;2963706510;2950431170;3825871670;3685682167;3545492663;3019120636;3371291439;3723462242;3219739417;3106800104;2993860792;3687154433;3762974121;3838793808;3707925786;3508307597;3308689408;3…
857087328	8;1034566032;1198983388;1590758491;1982533595;1966548780;2022024039;2077499298;2077945443;2326660998;2575376553;2529789495;2726618034;2923446573;2904863998;2812621724;2720379450;2735264799;2923730717;3112196636;2954081424;2797443087;2640804749;2832213650;2821274171;2810334693;3253725963;3113916847;2974107731;3119815157;3177833106;3235851055;3463281257;3288629025;3113976794;2876828880;3027008714;3…
462163491	3;595864889	2;1578091999;1619974423;1661856848;1778539858;1857608646;1936677434;2218689051;2363436544;2508184037;2308247980;2488762329;2669276679;2693712682;2627442201;2561171720;3494452519;3279651576;3064850633;3444428946;3314550273;3184671601;2649558355;2754931497;2860304640;3134973886;3231303104;3327632322;3342867266;3247132523;3151397780;3433667329;3350290196;3266913063;3497455944;3338375038;3179294131;3…
539352795	9;642207751	6;1129403194;1439920094;1750436995;1756000581;1784536993;1813073405;2046354132;2319125484;2591896835;2633898877;2699958255;2766017633;3238660362;3095024642;2951388921;2887235530;2944044388;3000853245;2925743604;2962339502;2998935401;3217388710;3191062933;3164737157;2910724493;3131292970;3351861447;3518504951;3311029446;3103553941;3175271523;3187649058;3200026594;3713640746;3589054752;3464468758;3…	9;1171089128;1219991902;1060688278;1254468055;1255380776;1473432904;1175018642;1154548578;1417951031;Slice 8
237047193	7;297882559	1;616504359	3;1159188524;1701872689;1752465653;1853312221;1954158789;2105134172;2202465891;2299797611;2343476314;2671838363;3000200413;2885277032;2900798746;2916320461;2517223357;2578400864;2639578372;3231431497;3254005638;3276579779;3163727143;3161068390;3158409638;2895744422;2744112742;2592481062;3591219867;3175023500;2758827132;2938781363;2996404547;3054027732;3421139059;3456649224;3492159389;3113623693;3…
605591286	7;725004182	2;1379494608;1674618425;1969742241;1650629184;1900431412;2150233640;2300040246;2275700444;2251360642;2641070477;2491854154;2342637831;2870092515;2799053772;2728015029;3034401864;2996173797;2957945731;3146953611;3335541241;3524128872;3206282430;3324549654;3442816878;2966592942;2973103645;2979614348;3056357562;3427220676;3798083790;3502095588;3474605449;3447115310;3339810675;3176886178;3013961681;2…
1141990807;1362707867;2657948906;2384378933;2110808960;2205075377;2202691855;2200308333;2411701278;2356148197;2300595117;2204841571;2273358793;2341876015;2650948708;2865909642;3080870576;2975669800;3075522797;3175375794;2702463044;2918737312;3135011580;2877815375;3315283346;3752751317;3610437149;3397683806;3184930463;3452103237;3159878490;2867653742;3104959364;3305479462;3505999560;3370798213;329…
537401772	5;678861337	6;1119527449;1309445652;1499363854;1886536341;1935049668;1983562995;2578166803;2551030701;2523894599;2464644354;2793034435;3121424517;3265248316;3322248619;3379248921;2675093548;2841825042;3008556536;3156191387;3179496617;3202801846;3132019113;3119664825;3107310537;3564378513;3241029143;2917679774;3556038854;3506413223;3456787593;3490235261;3804197586;4118159912;3388419204;3544305492;3700191781;3…
590921652	3;697939012	7;1709946224;1749733264;1789520303;1729624533;1961961480;2194298428;2151674082;2288553980;2425433878;2801702724;2935152724;3068602723;2571632539;2784470129;2997307719;3164128985;3160396397;3156663808;3403611499;3268675163;3133738826;2852065054;3114149586;3376234117;3216955038;3405271665;3593588292;3346359364;3302825425;3259291487;3691860193;3585400140;3478940087;3586602486;3438164684;3289726882;3…
468567533	9;527311495	5;864820657;1284724159;1704627661;1773246982;2002238648;2231230313;2473852524;2488359207;2502865890;2731167746;2918610104;3106052462;2950837479;2696508046;2442178614;2980101150;3308170711;3636240272;3205701143;3034993476;2864285808;3011764474;3189721647;3367678821;3270830918;3316066258;3361301598;3186884683;3226880607;3266876530;3009034251;3418954991;3828875732;3425069800;3460598914;3496128028;32…
240101643	2;299159166	9;997974292	5;1250304124;1502633956;1908483204;2034572057;2160660910;2101759238;2216910479;2332061720;2546635591;2514558639;2482481687;2544134225;2819389973;3094645721;2859425963;2798288700;2737151437;3305919032;3309010528;3312102025;3662483283;3760972194;3859461105;3475570674;3151959756;2828348838;3004017806;3187600031;3371182256;3195434534;3361929050;3528423566;3226546971;3169129745;3111712519;3523764165;3…
802981053	5;885613720	1;1159384859;1636183912;2112982966;2100824428;2202356157;2303887887;2401022505;2608836800;2816651095;2451050039;2596675415;2742300791;3014807554;3027235034;3039662513;2139434683;2586288245;3033141808;3215261481;3206208543;3197155606;3112006921;2974959759;2837912597;3281850829;3280555786;3279260744;3172282508;3100717129;3029151750;3599233574;3244252678;2889271781;3773288694;3845753426;3918218159;3…
813629997	8;961261122	1;810716974	1;1311284840;1811852706;1847292777;2065627618;2283962459;2215472887;2285268126;2355063365;3188749249;2903436862;2618124474;2939710115;2963726311;2987742507;3027193834;3198110333;3369026832;3597738402;3415469142;3233199883;2588106861;2887444183;3186781506;3379879444;3305185383;3230491322;3682694336;3278904537;2875114737;3363625729;3151222019;2938818309;3677016799;3568906003;3460795207;3578708287;3…
238464485	6;292618244;861684652	6;1234863461;1608042269;1959936768;1856681537;1753426306;2112746644;2160226020;2207705395;2366204070;2573987538;2781771007;2801056228;2911209579;3021362929;3038731533;2988708427;2938685320;2897556853;2898331328;2899105804;2837920992;2885895746;2933870500;3086671440;3000078286;2913485132;3529840113;3486150591;3442461070;3090029346;3241094529;3392159712;3293976262;3276965050;3259953838;3314395389;3…
907767543;1076302125;1314184576;1632919582;1951654589;1988613335;1952233416;1915853497;2572620548;2613669349;2654718150;2350936161;2834985459;3319034757;2673128053;2801732832;2930337612;3462249902;3442492978;3422736054;2889893869;2972478033;3055062196;3404769372;3221042429;3037315487;3089487940;3152568324;3215648709;3553083048;3443287998;3333492949;3423704008;3310113826;3196523643;3761516392;3594…
668486791	6;835678199	7;1572577933;1637373437;1702168941;1808476980;2066514260;2324551540;2269716894;2470914428;2672111962;2927235266;2978513955;3029792644;3421362306;3222854828;3024347350;2817558924;2884303439;2951047954;2995670205;3332350949;3669031694;2997836890;3112415889;3226994888;3799267151;3533894542;3268521932;3137676729;3088430963;3039185196;3704138665;3356525147;3008911629;3390952827;3526830224;3662707620;3…
233205046	4;309660241	7;1043833278;1492124524;1940415769;1773063186;1898077552;2023091919;2197855277;2379925655;2561996033;2643513573;2759379862;2875246152;2820858521;2791258112;2761657704;3364880951;3216950072;3069019194;3507815709;3442929370;3378043032;3453596554;3393952325;3334308095;3162326467;3343109519;3523892571;3394234704;3524365959;3654497213;3733781779;3412071772;3090361764;3778007805;3863218613;3948429422;3…
303547438	4;499206360	1;1526657880;1576596108;1626534335;1956995055;2254443377;2551891699;1962424932;2225997649;2489570366;2181941742;2345930090;2509918437;2884837359;2881481510;2878125661;3162422391;3150554419;3138686448;2805992655;3112710560;3419428465;3053099410;3316353666;3579607921;3928689449;3488777628;3048865807;3394144174;3312124569;3230104964;2923513084;3058665050;3193817017;3304031219;3254696601;3205361983;3…
419885533	6;591193785	9;1401775244;1626312282;1850849320;1855428757;2133124911;2410821065;2250509369;2358323785;2466138200;3292798916;3035637354;2778475792;2496550061;2725279497;2954008933;2461794902;2878490978;3295187053;3418227396;3307875611;3197523826;2962613450;3093094447;3223575443;3120022652;3163018113;3206013573;2701399228;3132927688;3564456147;3231707513;3540180823;3848654133;3237731594;3390728758;3543725923;2…
166003158	2;210830322	5;637384593	6;1214552779;1791720964;1737862466;1893564006;2049265547;1756825969;2063603657;2370381346;2163515403;2644339015;3125162626;2703054622;2977937606;3252820590;2983225745;2951847526;2920469308;3022515221;2770180924;2517846627;2768006881;3264479664;3760952448;2982898035;3296634292;3610370549;2836728407;2890047903;2943367399;3047476067;2888043760;2728611454;2986959156;3002538716;3018118276;3486037775;3…
701025790;1002745501;968217834	8;1358662893;1749107951;2155623848;2233999951;2312376054;2168399229;2358675612;2548951994;2158615759;2441978757;2725341756;2343658034;2643806643;2943955252;2536747491;2805196947;3073646404;3249141168;3464216554;3679291940;3510683338;3141278862;2771874386;3136355615;3048568143;2960780671;3344830550;3401590995;3458351439;3840311537;3665689414;3491067291;3292388853;3258437240;3224485627;3341857090;3…
150552784	7;302574209	6;1316198739;1512403440;1708608140;1817438916;1886438825;1955438733;2205098314;2141861915;2078625517;2401220978;2554070513;2706920049;2634271870;2936361488;3238451106;2827790674;3095181963;3362573251;3306034852;3262132987;3218231121;2497011678;2737211293;2977410908;3393399935;3259651325;3125902715;3512951397;3450039759;3387128121;3016050748;3111252698;3206454648;2924475277;3095373803;3266272330;3…
759135320;916394711	1;2035879456;2009565654;1983251853;1989176923;2066496774;2143816625;2114469101;2296415554;2478362008;2424807384;2734405773;3044004162;2829421265;2661444941;2493468617;2940806994;3075228982;3209650969;3150294509;3131610743;3112926978;3189033169;3216197125;3243361082;3232341028;3293282612;3354224197;3431926971;3203864506;2975802041;2803821589;2804015095;2804208602;3466666167;3374319719;3281973272;3…
271587743;340767292	7;619735215	6;1221382263;1823029310;1733034110;1851680749;1970327388;2282908090;2361008958;2439109827;1953520245;2136367282;2319214319;3128616910;3024511050;2920405190;3657241504;3195700958;2734160413;3028452490;3093235272;3158018054;3245598443;3264887033;3284175622;3453110062;3616773323;3780436584;3122928830;3404606337;3686283844;3453798630;3559716167;3665633704;3269672272;3273064785;3276457298;3016093859;3…
490264515	6;582985400	3;1102330136;1472159740;1841989345;1586140563;1821832423;2057524283;2429974539;2389921485;2349868430;2795488557;2831770260;2868051963;2943739925;2975193263;3006646601;3111601381;3100786851;3089972320;3803383710;3516454251;3229524791;3007974025;3033190119;3058406213;3900413719;3586916132;3273418546;3123521659;3608715344;4093909029;3229307328;3299238164;3369169000;3029039195;3179699985;3330360775;3…
746619863	6;823409645	1;747679291	9;1135376594;1523073896;1931076276;1906111686;1881147096;1905644306;2057322642;2209000978;2476026829;2738262548;3000498267;2907452261;3217912947;3528373632;2600090034;2774034178;2947978321;3204744164;3192352842;3179961520;3152188266;3304669202;3457150138;3368741804;3348130538;3327519271;2698840351;2968189159;3237537966;3763397156;3525884978;3288372799;3395779701;3463978562;3532177422;3381140034;3…
255381980	5;593282005	8;1239211087;1620083416;2000955745;1892397254;2077571964;2262746673;2113953135;2276821993;2439690851;2583316699;2697576473;2811836248;2543747173;2853510555;3163273937;2816937401;2759493584;2702049768;3196134829;3361701481;3527268132;2937709224;2985969967;3034230710;3586761717;3254627590;2922493463;3054665110;3258542786;3462420462;2459675695;2942751606;3425827517;3138747061;3101805707;3064864354;3…
854245771	4;1066151684;3206547691;2625226796;2043905901;2566027313;2526338735;2486650158;2356471427;2296352302;2236233177;2501647749;2528798512;2555949274;2777420908;2878540482;2979660056;2811810506;3024739308;3237668110;3152794555;3172294973;3191795392;2948457913;2992012669;3035567424;3337792708;3368627439;3399462169;3358675208;3361362886;3364050563;2927031471;3163203919;3399376368;3013415012;3035849985;3…
198029511	1;442398042	6;1823722636;1777798905;1731875174;1757248669;1997316294;2237383919;2229594307;2246254583;2262914859;2526639358;2660093319;2793547281;2689420481;2634230956;2579041431;3036747479;3124860476;3212973472;2930661333;3118183508;3305705683;3267144572;3217310405;3167476237;3417191805;3274864694;3132537583;3355741149;3427434165;3499127181;3586438662;3560553131;3534667601;3281377575;3482136185;3682894795;2…
722565395;830329305	6;1759715331;1984606219;2209497108;1779504193;1978217857;2176931520;1995641031;2042660154;2089679276;2309476512;2582805790;2856135068;2610255749;2972769384;3335283019;2820339255;2820267680;2820196105;3192480095;3110741426;3029002757;3386264080;3250566314;3114868549;3141492651;3277712841;3413933032;2916035633;2967562104;3019088576;2781928400;3091519253;3401110107;3314712118;3184094876;3053477634;3…
324056090	7;445527274	1;1293124948;1405461922;1517798897;1829834556;1952785488;2075736420;2048213240;2403433154;2758653067;2535438801;2488911202;2442383604;2790792282;3074545658;3358299035;3358613884;3181072286;3003530687;3188807424;3208133079;3227458734;2476201964;2691859648;2907517332;3078472651;3335519577;3592566503;3360985780;3362911494;3364837208;3464037668;3328359466;3192681265;3244296888;3207101542;3169906195;2…
174569976	3;252773357	4;604889485	1;1091377421;1577865357;1891127850;2092194957;2293262064;2330369056;2465997689;2601626322;2970421053;2928439862;2886458671;2886750384;2840540563;2794330742;2963765840;2982649233;3001532625;3320834745;3349242806;3377650867;3180491664;3297659275;3414826887;3678668924;3639801346;3600933769;3232147866;3198889435;3165631004;3692051670;3684471393;3676891116;3306646778;3418027385;3529407993;3028185488;3…
180430149	8;288592094	6;1130393069;1541611123;1952829177;1730505901;2003374925;2276243949;1978034607;2418022102;2858009597;2399466042;2667833749;2936201455;2804174329;3019025131;3233875932;3397306011;3270010365;3142714719;2965679941;3178888709;3392097476;2879742866;3445383410;4011023955;3131735255;3521086471;3910437686;3543452786;3567753705;3592054623;3391533865;3451077238;3510620611;3375813814;3624858971;3873904128;3…
92523903	19;212789872	7;687526121	7;1129122578;1570719034;2029903478;2136017404;2242131330;2371127440;2417557315;2463987191;2965163496;2844714247;2724264997;2664426623;2890457248;3116487873;3869856392;3857519467;3845182542;3716314163;3631262209;3546210254;3640652434;3516343471;3392034509;3578444283;3768300719;3958157155;3440924642;3319818828;3198713014;3642778439;3645247499;3647716560;3795470558;3642914405;3490358252;3311510704;3…
682370475	8;843474196	4;1106620372;1375752535;1644884698;2023823700;2104358816;2184893931;2456832044;2482151893;2507471741;2868252856;2836204591;2804156326;3026513654;2903765582;2781017510;2714380413;3053498274;3392616134;3417368136;3484794870;3552221604;3659878084;3692827924;3725777764;3180834675;3318812879;3456791084;3582457163;3382937030;3183416898;4269633964;3921337233;3573040503;3527313609;3528119704;3528925799;3…
426411989	7;557682148	9;1442557192;1628706380;1814855568;1926700233;2083159372;2239618512;1997887985;2343063613;2688239241;2643346062;2695008787;2746671512;3107912878;3008366580;2908820282;2841398768;2995058746;3148718724;3161909060;2912079851;2662250643;3114947743;3259592137;3404236530;3496198297;3478476594;3460754890;3701631122;3661673862;3621716601;3188134115;3142060156;3095986197;3392251188;3544341495;3696431801;3…
437958299	1;647434791	5;955380982	4;1351786876;1748192769;1808200411;1989572667;2170944924;2362371068;2390338840;2418306612;2731826748;2871371194;3010915639;2566696886;2659666478;2752636070;3029547816;3120004956;3210462097;3478477017;3166246995;2854016973;3777302417;3508915728;3240529039;3409236471;3355757344;3302278217;3989449947;3534021768;3078593589;3594454441;3466522103;3338589765;3612563141;3595554042;3578544942;3179409200;3…
700792123	2;758637338	5;1036563959;1416495567;1796427175;2092928679;2053364221;2013799762;1917819278;2309872745;2701926212;2509930474;2792904968;3075879463;2636692305;2797228501;2957764697;3197176101;3245903591;3294631080;2967253073;3087775733;3208298393;3022177778;3089506630;3156835482;3084496054;3160881254;3237266454;3321124556;3027199414;2733274272;3485448782;3328283896;3171119010;3615222608;3505515674;3395808740;3…
88116588	76;182798269	1;736518119	5;1205926958;1675335797;1715258803;2040264740;2365270676;1983828291;2055276646;2126725001;2614885241;2649313351;2683741462;2523931524;2776471900;3029012276;2512004748;2875039863;3238074978;2817234199;2711689713;2606145228;3161293372;3044965429;2928637486;3471369707;3369103187;3266836666;3135927704;3181945698;3227963692;2928666728;3031036177;3133405626;2885711843;3236460204;3587208564;3645736225;3…
1152641692;1351057233;1590784371;1728354561;1865924751;2039673980;2184838166;2330002352;1841414800;2123500462;2405586123;2834387589;2978749129;3123110669;3057841360;3129083014;3200324669;3050882243;2991721341;2932560439;3395802050;3261645517;3127488984;2804425126;2881056300;2957687475;3006272265;2990840150;2975408035;3106238979;3239866071;3373493163;3340892666;3228322603;3115752540;3726445144;384…
912377180	1;1021007581;1451378073;1872426382;2293474690;1880410315;2130085658;2379761001;2011976158;2308486701;2604997243;2485059946;2328337417;2171614889;2876143662;2637971993;2399800323;3121899576;3177423664;3232947753;2763341810;2907146231;3050950652;2957849756;3031794728;3105739700;3409708707;3480115504;3550522301;3437085936;3481090114;3525094292;3121854775;3429640828;3737426880;3240273042;3136378132;3…
477533634	3;602324944	7;902370421	8;1235386965;1568403508;1605174988;1900315838;2195456687;2222361102;2251667923;2280974744;2432428915;2594066184;2755703453;2469517825;2441118493;2412719160;3219593363;3212389801;3205186239;3116067323;3253450172;3390833021;3491853718;3066396746;2640939775;3118820975;2916883241;2714945508;3154868065;3238047369;3321226673;3369633380;3222854085;3076074789;2623599181;3153257488;3682915795;3539060152;3…
141305387;202258190	9;595132282	5;985107810;1375083337;1639010526;1837043033;2035075541;2139984390;2417464828;2694945266;2821951221;2881800476;2941649731;2921236209;3076174825;3231113440;2946533341;2945224584;2943915827;3559701457;3386489845;3213278232;3382985956;3232997469;3083008981;3739446826;3143124509;2546802192;3077698850;3220946989;3364195127;3316680944;3385672685;3454664426;3225566052;3131523498;3037480945;3315728420;32…
717264659	8;942092884	6;2790809125;2307712440;1824615754;2077953486;2138557554;2199161622;2283010235;2278451170;2273892105;2419255427;2440361352;2461467278;2941073461;2943680601;2946287742;2940907880;3012541306;3084174732;2986880879;2824747715;2662614552;3343579510;3065253372;2786927233;3273381594;3460803068;3648224542;3416550281;3160577593;2904604904;3267596511;3350703994;3433811477;2805646732;2852218232;2898789731;2…
136884063	2;236470724	5;540194931	5;1046410862;1552626793;1784151376;1927076538;2070001700;1862289537;2088535763;2314781989;2568003174;2571082661;2574162149;3229803640;3115036177;3000268713;2847041963;2924569562;3002097160;3315242013;3440702402;3566162790;3118541525;3353161805;3587782084;3091165909;3312299436;3533432964;3166121842;3429784072;3693446302;3537123802;3593253603;3649383404;3620750342;3541754403;3462758465;3841303804;3…
659179011	2;798728104	8;2177186277;2108930757;2040675237;1921087603;2122440301;2323792998;2154000698;2396571415;2639142133;2849731584;2659510143;2469288702;3097248882;3094137809;3091026736;2530901715;2716818295;2902734875;3227731179;3073752195;2919773211;3147812654;3540187977;3932563300;3107432844;3402665964;3697899083;3384591293;3269679163;3154767033;3495877281;3397750825;3299624369;3087479100;3380350713;3673222325;3…
189478392	5;201405346	1;692317409;1091579147;1490840885;1655245212;1848881758;2042518303;2408062096;2457806598;2507551100;2786316380;2713048303;2639780226;2834179701;2779280091;2724380480;2689665383;2759404699;2829144015;2467785892;2735958550;3004131208;3015980165;3022655462;3029330758;3184922125;3360378942;3535835759;3285244117;3301187961;3317131804;3165925578;3001343285;2836760991;2706428480;3023180108;3339931736;33…
124995082	3;353864569	9;1155860260;1438185151;1720510042;1885780243;2082229553;2278678862;1799940837;2142157479;2484374121;2520135128;2701485075;2882835022;3007811238;2911079674;2814348110;3025104561;2945304072;2865503582;3454002705;3377654727;3301306750;2986672939;3202049527;3417426116;3325560151;3271263575;3216967000;3163380035;3406712252;3650044470;3027220477;3143212044;3259203610;2832836455;2941893318;3050950182;3…
249177393	1;411544172	9;1438607896;1601564094;1764520292;1843555989;2004618764;2165681539;2428232901;2192734031;1957235162;2217985013;2430447447;2642909882;3018979910;2798866475;2578753039;2522329889;2567644048;2612958207;3261426288;2924434164;2587442040;2804602781;2922822839;3041042898;3378298767;3361065227;3343831687;2972375938;3082754721;3193133503;3413615335;3486755847;3559896358;3808316871;3521565488;3234814104;2…
233511373	7;238890594	6;527226036	1;1043783420;1560340804;1765202203;1933393809;2101585415;2597139941;2522976077;2448812213;2421180263;2612875107;2804569950;3054263798;2999946163;2945628527;3115143963;3061284818;3007425674;2976545711;2930556733;2884567755;3067019065;3106262193;3145505320;3181713847;3228705436;3275697026;3475860925;3223051879;2970242833;3255916571;3417204274;3578491977;3498263519;3207479228;2916694936;3524180724;3…
284206715	8;523270576	7;1617017313;1563209728;1509402143;1727088185;1889737977;2052387770;2466363052;2370415300;2274467548;2516980193;2572728417;2628476642;2488742587;2633248162;2777753736;2876557793;2990963223;3105368652;2826456149;2864680831;2902905513;3485614277;3459943792;3434273308;3193118179;3504423467;3815728755;2955264951;3037363650;3119462348;3300588435;3231953595;3163318755;2934727680;3026041284;3117354888;3…
364049385	3;543960083	3;715797376	2;1089482014;1463166651;1779164745;1788965386;1798766027;2038099746;2220047304;2401994861;2743317085;2797157453;2850997822;2500196339;2642749252;2785302166;3188081430;3009846935;2831612440;3186245470;3078586144;2970926817;2895267347;2990357114;3085446882;2686202931;2884873903;3083544876;3018814438;3099973809;3181133180;3607143337;3354154799;3101166260;3234395348;3090420790;2946446233;3250498007;3…
79850776	42;274084153;948190745	7;1279334003;1610477260;1713195293;1773378848;1833562402;2162081400;2450430033;2738778666;2782821810;2767037925;2751254040;2712279970;2915095954;3117911938;2967871040;2933001880;2898132721;3224521109;3194092941;3163664773;2852013298;3048703651;3245394005;3387172985;3476270650;3565368316;3343822195;3261539745;3179257296;2788093036;2899675954;3011258872;3347438671;3247854772;3148270872;3254557106;3…
655558888	4;797231323	3;1096051990;1427280306;1758508622;1663592607;2028096258;2392599908;2196189011;2341974905;2487760798;2385430368;2430343857;2475257346;3123473370;2967036440;2810599509;2655178466;2764047543;2872916619;2846364939;2887539606;2928714273;3274314819;3048246679;2822178539;3043907951;3295314237;3546720524;3108757472;3371370758;3633984043;3166496566;3113349889;3060203211;3224294722;3179808274;3135321825;3…
612818639	1;691489816	3;1052218918;1517340623;1982462328;1836652249;2016978854;2197305460;2023564517;2249462974;2475361431;2327210959;2551454109;2775697260;3204128540;2983096591;2762064642;2836567763;2909225724;2981883685;3115697051;3161214340;3206731630;3244824156;3279133860;3313443563;3330549962;3183464827;3036379691;2779702836;3073854633;3368006429;2763792514;2662758656;2561724799;3047518541;3077868999;3108219457;3…
882923315	7;1091732308;1331110983;1590463986;1849816988;1600572452;2032742941;2464913429;2303531519;2481522026;2659512534;2817858239;2868920186;2919982134;3213497693;3027087535;2840677377;3308001245;3000485640;2692970035;2663003478;2864318225;3065632971;2902496649;2897005580;2891514510;3362339595;3167359669;2972379744;3484140421;3321468237;3158796053;2914819853;3285599894;3656379935;3724692798;3504671998;3…
458554820	9;577902524	7;1425370826;1624409882;1823448937;1759255937;2020657582;2282059227;2217061386;2234057641;2251053895;2461890121;2604860617;2747831112;2755822155;2747726170;2739630186;3047835871;2900766718;2753697566;2890937268;2835240565;2779543862;3158798530;3133208113;3107617697;3516973103;3353821857;3190670611;3297020234;3431006967;3564993701;2956523206;2986544465;3016565725;3876387342;3569034254;3261681167;2…	6;Slice 8
834479788;964278861	6;1601137431;1634041563;1666945696;1717491353;1828819257;1940147160;2340830785;2550828686;2760826587;2477672138;2697064318;2916456497;2681229924;2711308222;2741386520;3041143976;3030200785;3019257594;2910548847;2759343850;2608138852;3211711848;3372159681;3532607513;2942194772;3197368147;3452541521;3308658773;3467889208;3627119644;3092193825;2913972353;2735750880;3111486826;3189171550;3266856274;3…
505700491	8;682072670	6;1380150230;1494132106;1608113982;1871868253;2001857470;2131846688;2361102809;2444342925;2527583040;2495611572;2662915938;2830220304;2756646159;2790751623;2824857087;2964727380;2753417635;2542107890;2789168907;3139116012;3489063117;3067368778;3128319871;3189270963;3105175130;3155982712;3206790294;3635925675;3458395375;3280865074;3051346747;3191379334;3331411921;3733566242;3623215791;3512865340;3…
607905016	3;895824754;3331771350;2669781139;2007790928;2198983203;2265839003;2332694803;2282079588;2510834370;2739589152;2338809525;2612841771;2886874016;2740629684;2952256092;3163882500;2443749651;2657473404;2871197158;2986568832;3123283732;3259998632;3287237716;3226544200;3165850684;2961595924;3109283702;3256971480;3043092334;3058831303;3074570271;3411274693;3079373891;2747473088;2842870975;2921908563;30…
176451067	4;372872266	1;1299149698;1444937591;1590725483;1745081906;1922715623;2100349340;2118372601;2402732039;2687091476;2513190934;2625030609;2736870283;2466783651;2677600206;2888416760;3083562172;3044519574;3005476977;3385367100;3229294095;3073221090;2742361239;3154489122;3566617004;3287398876;3055347927;2823296977;3133394037;3340244609;3547095181;2696594690;3150386490;3604178290;3038025924;3077336354;3116646784;3…
1110275822;1302958538;1379730259;1720389672;2061049085;1905007566;2120123257;2335238948;2230092251;2354178239;2478264227;2667992534;2748318762;2828644990;2855924881;3145346860;3434768839;3646691889;3471166578;3295641267;2973854170;3325494670;3677135170;3190669118;3275411800;3360154481;3691182460;3505173407;3319164355;3625282214;3523129855;3420977497;2866247659;3167972626;3469697592;3050352222;318…
150842296;454689319	8;1541210212;1555417785;1569625357;1776203583;1896802021;2017400459;2145251901;2407586675;2669921448;2437345107;2598806062;2760267018;2718154176;2982025046;3245895916;2905162478;3066159498;3227156518;2838331365;2745870367;2653409368;2878202118;3080030889;3281859659;3200825338;3266872430;3332919522;3292041053;3404706490;3517371927;2952796231;3150372659;3347949087;2963710540;2883396640;2803082741;3…
439375471	7;565662247	5;707850552	4;1124446447;1541042341;1643961718;1987232138;2330502558;2194610630;2276250851;2357891072;3059656671;2733849835;2408042999;3043037402;3015685155;2988332907;2978755409;3083286685;3187817962;2850022102;3006971150;3163920197;3470263199;3383964285;3297665372;3670785512;3227892884;2785000257;3684396957;3481988109;3279579260;3292192829;3524355574;3756518319;3833923658;3629108707;3424293756;3778866039;3…
207689207	3;235763982	9;588147951;1167025161;1745902371;1583848740;1825687417;2067526094;2098287596;2407430525;2716573455;2535097044;2534929848;2534762652;3119609202;2975077820;2830546438;3358219693;3144831384;2931443074;2770330893;2827033724;2883736555;3365838582;3157969227;2950099873;3143605433;3165791994;3187978555;3576924795;3194110925;2811297055;2906626133;3288512265;3670398397;3265533021;2948612348;2631691674;35…
576597168	7;649557566	4;1405828046;1607055690;1808283334;1581025883;1788145745;1995265606;2100439977;2241172871;2381905764;2551370593;2610112844;2668855096;2815893578;2836586697;2857279816;2833981099;2794386636;2754792172;3052265808;3093097503;3133929199;3411571161;3333934661;3256298161;3199365870;3279559162;3359752453;3628824473;3515033159;3401241846;2993753559;3326155773;3658557988;3347914777;3359966692;3372018606;3…
195738008;418506178	9;783931306;1246674018;1709416730;1639781394;1976553830;2313326265;2105192086;2312218044;2519244002;3014321779;2904696368;2795070957;2479514830;2539706641;2599898453;2992379820;3075138661;3157897503;2859843518;2992272602;3124701686;3052071456;3212517039;3372962622;3002852091;3106674250;3210496410;2981197306;2951292827;2921388348;3419548848;3163051390;2906553931;3049649961;3400247003;3750844046;35…
434250913	8;500393765	8;914543304;1333773616;1753003928;1770418505;2016193097;2261967689;2195598525;2251474612;2307350700;2362170596;2512451091;2662731585;2595360096;2635866355;2676372614;3582079714;3456845372;3331611030;2954142204;3020594655;3087047105;2970307330;3508721933;4047136537;3385332376;3241500787;3097669198;3436371461;3407888905;3379406348;3052400652;3243956098;3435511543;3248499534;3312540000;3376580467;37…
126272502	7;160400005	2;453975981	6;951818886;1449661790;1744830524;1787731477;1830632431;2098797703;2335795033;2572792362;2445085257;2535997415;2626909572;2449777742;2510948618;2572119495;3036594190;3159540917;3282487644;2989110446;3165903124;3342695802;2934655752;3018031027;3101406302;3771173587;3694760532;3618347476;2764696377;2851700775;2938705173;3426937753;3359069582;3291201412;3299336152;3870741314;4442146476;2843520993;30…
123578863	8;144253777	4;530092246	8;1038023263;1545954280;1578160026;1785865243;1993570460;1982879559;2052654204;2122428849;2376752843;2630683219;2884613596;2242121200;2412223623;2582326047;3119471506;3153759955;3188048405;3590964595;3182935901;2774907206;2786488470;3092406321;3398324173;3128327482;3273166117;3418004751;3324324207;3284330864;3244337521;3420330530;3237108574;3053886618;3268950440;3155891844;3042833247;3237797539;3…
960119309	1;1169746070;1301119200;1520304637;1739490074;1866279634;2090272362;2314265090;2243305699;2471027903;2698750107;2264183690;2296129889;2328076089;2490484592;2675366667;2860248742;3676535867;3095294987;2514054108;3100222541;3020705784;2941189027;3121838539;3228512340;3335186141;3082331267;3141278360;3200225453;3008909723;3111908183;3214906644;3200468879;3119158720;3037848562;3543440794;3360266620;3…
297974239	3;403487592	2;1855688726;1801436221;1747183715;1772271530;1866203568;1960135606;2001584984;2154359855;2307134726;2597014238;2602542739;2608071240;2486456457;2822945581;3159434705;2646243573;2780871290;2915499006;3171648640;2952691340;2733734039;3213830122;3337529600;3461229077;3282566843;3245927738;3209288633;2362153490;2750535840;3138918191;3959000951;3375941978;2792883005;3106805226;3373427492;3640049757;3…
559337886	5;681950955	2;901049774	2;1328466563;1755883352;1708530179;1962842500;2217154821;2290233927;2464117695;2638001463;2325775147;2408544942;2491314737;2752032630;2996789860;3241547090;2798681333;3195244464;3591807595;3252874164;3506739748;3760605332;2948635885;3060614090;3172592294;3124923337;3061404440;2997885542;3447786049;3346804130;3245822212;3194638908;3003770240;2812901572;3347559747;3052454294;2757348842;3422158359;3…
472468626	7;629098335;1602662457;1590513658;1578364860;1563451369;1886109011;2208766652;2434004623;2361587949;2289171274;2136408631;2483246859;2830085088;2580408884;2713985075;2847561267;2589788351;2839342321;3088896290;2372356277;2687937308;3003518339;3279860729;3153708703;3027556677;2693747383;2859652951;3025558519;2885333777;2994296976;3103260175;3447146856;3328558737;3209970618;3240848000;3754198494;42…
172233174	7;377676749	4;621224048	7;1138995251;1656766453;2018684411;2125570852;2232457294;1928785947;2082321773;2235857599;2587154532;2693432564;2799710596;2547130147;2699077785;2851025422;3089423253;3165839636;3242256019;2982613207;3220133990;3457654774;2919174187;3264869200;3610564212;2813371581;3040406821;3267442061;3281805732;3446327253;3610848775;3257634050;3304763451;3351892852;3371333404;3471970579;3572607753;2763288321;2…
332722181	5;403418079;788382206	5;1345270676;1902159145;1619065639;1881683073;2144300507;2331904838;2527910068;2723915297;2544359515;2449235015;2354110515;2690638222;2850299832;3009961443;2927284672;2918005833;2908726994;3320513219;3318944926;3317376633;2748708044;3076885996;3405063947;3458410654;3467806444;3477202233;3463851794;3425798077;3387744361;3296110339;3280984757;3265859174;3421820546;3219869618;3017918689;3135651487;3…
402329969	4;479340888;718019146	3;1128154541;1538289936;1922205947;2057346348;2192486749;2256952843;2311017099;2365081356;2412288276;2621861909;2831435542;2839998842;2737106881;2634214920;3061503856;2874453320;2687402784;3170444292;3378326123;3586207954;3277811414;3359263971;3440716528;2958876445;2841716066;2724555688;3267394587;3327224013;3387053439;3140868351;3085928643;3030988935;3323119951;3507153794;3691187638;3350125817;3…
399428098	1;473021390	9;803798201	8;1270234477;1736670752;1677015629;1745533428;1814051227;2227176476;2358187305;2489198133;2522174851;2598556876;2674938901;2873266829;3019781749;3166296669;3260398060;3031164583;2801931106;3446785608;3321905644;3197025681;3301317355;3380743882;3460170409;3397068847;3163773853;2930478860;3472906953;3489944301;3506981649;3285877437;3408595982;3531314527;3340471020;3413035080;3485599139;3364149771;3…
905567036	7;1078570349;1766686562;1735564099;1704441637;2100831982;2017444474;1934056967;2261571186;2179684630;2097798073;2808935831;2703037776;2597139720;2898111758;3071617713;3245123668;3121091081;2965667054;2810243028;3218663868;3337416502;3456169135;3437132216;3206053133;2974974050;3197883497;3339607408;3481331319;3378359008;3580413170;3782467331;3536778098;3581375015;3625971933;3390557909;3208811218;3…
398546048	3;449975690	1;822953346	3;1379215335;1935477324;2061648355;2230406695;2399165035;2604101714;2779798965;2955496215;3530560316;3431818995;3333077673;3691664327;3787807443;3883950558;3567881186;3730062114;3892243042;3422700463;3513132595;3603564726;3470765958;3561248458;3651730958;4179342990;3803648699;3427954407;3719353697;3781237327;3843120957;4017670228;3964170219;3910670210;3926700602;3750048143;3573395685;3397713628;3…	5;1039961337;1057174159;1251037672;1271900139;1363414557;Slice 9
1170609492;1415318433;1530985248;1848473966;2165962683;2275379161;2397821403;2520263645;2995327373;3063146300;3130965228;3168316803;3184943676;3201570549;3403818347;3360286820;3316755294;3014847119;3470036131;3925225142;3966012955;3946173035;3926333116;4053790248;3698628547;3343466846;3704821400;3251678719;2798536038;3492668510;3449113668;3405558827;3691061572;3963310487;4235559402;3991825317;372…
1088144214;1243352266;1713017699;2071165775;2429313850;2883649894;2803759737;2723869580;2744214600;2799231989;2854249378;2938141754;3098845778;3259549803;3655392891;3425507823;3195622755;3048725471;3118733692;3188741912;3831438713;3862193522;3892948331;3890766689;3995730787;4100694885;3724139991;3523389138;3322638285;3328629103;3680921212;4033213321;3192573112;3280884634;3369196156;3336407246;355…
666154207	7;821510012	9;1165374468;1607602165;2049829861;2158210272;2351618705;2545027139;2528550365;2740031999;2951513633;3088767098;3120157214;3151547330;3351014143;3531813037;3712611930;3705767397;3974904407;4244041416;3954387248;3790891555;3627395861;3507027406;3614749536;3722471665;3228877001;3366211897;3503546792;3698532283;3763790685;3829049087;4014777175;3894978125;3775179074;4410679847;3880432457;3350185066;3…
1376866773;1632917790;3413879699;2883086071;2352292443;2775328000;2730064196;2684800393;2874747086;3150784791;3426822496;3829729228;3475780261;3121831295;3032360741;3524537992;4016715242;3482534948;3621684988;3760835027;4274863432;4055806857;3836750283;3900382771;3593109394;3285836018;4090602681;3725723025;3360843368;3557780994;3578822998;3599865003;3982749592;3780008939;3577268287;3460597124;322…
873776316	8;991819290	4;1293467087;1700406914;2107346741;2166778499;2459814019;2752849539;2307447096;2514935111;2722423125;3238564421;3514498413;3790432406;2969115206;3201506257;3433897307;3371217721;3400566581;3429915440;3505030512;3363432671;3221834830;3599977577;3564821247;3529664916;4415211148;4168376442;3921541736;3456818570;3367166720;3277514871;3918310519;3745723037;3573135555;3950920313;3755456411;3559992510;3…
195797359	5;277885006;1119255875;1598918224;2078580573;2311817831;2611505070;2911192310;2640812745;2891160102;3141507459;3214586241;3283731101;3352875961;3548243981;3513527100;3478810219;3522469272;3593829593;3665189914;3590852997;3664601188;3738349379;3750299210;3498393144;3246487078;3175114782;3492449100;3809783417;4126850687;3682352951;3237855215;3705347158;3833086458;3960825757;4130440141;3976793924;38…
409567832	1;499227514	7;1126360495;1652563441;2178766387;2184866632;2450558371;2716250110;2440012758;2532043100;2624073442;3066819485;3276926624;3487033762;3087985819;3379108256;3670230692;3608919427;3799376646;3989833866;3407264028;3722491259;4037718491;3442791440;3549940896;3657090353;4108704663;3726150977;3343597292;3301805157;3773839539;4245873921;4096495939;3864231496;3631967054;3612535311;3754427876;3896320441;3…
168332626	3;374190939	1;729828169	8;1534156938;2338485705;2431536916;2542694826;2653852736;3077674097;3120524013;3163373928;2778257860;3146614589;3514971318;3843372415;3863697121;3884021826;3689094900;3878952778;4068810656;3567937544;3413549306;3259161068;3446450627;3467670165;3488889703;3744166470;3947843939;4151521408;3990185680;4156450026;4322714373;3743115788;3410467785;3077819782;3826645837;3673726680;3520807522;4023649651;3…
124161476	4;479797488	9;2335683752;2229703170;2123722587;2326230033;2404961997;2483693962;2643107602;2776639416;2910171231;2824927195;2988560481;3152193767;3089513230;3350613584;3611713937;3339496646;3245943037;3152389429;3847361703;3891935898;3936510093;4257604548;3933259609;3608914670;3943702727;3582215993;3220729259;3802950888;3691154680;3579358472;3746612574;4010552968;4274493363;3266264980;3462966205;3659667429;3…
698125311	4;867898686	6;1801615651;1920108853;2038602056;2317628177;2327287461;2336946744;2948572403;2935287679;2922002955;3313145704;3458675076;3604204448;3238954161;3147980421;3057006680;3927851064;3926770140;3925689216;3405991049;3638136673;3870282296;3486474158;3415669458;3344864758;3056392360;3492437323;3928482285;3734812922;3625874907;3516936892;3945463950;3838058904;3730653858;3720198564;3796185695;3872172826;3…	4;1031210138;1199529114;1332276185;1156882756;Slice 9
673489648	1;724342447	6;1072663395;1647355395;2222047395;2206449848;2360504822;2514559796;2806803550;3106466819;3406130088;3198000886;3362219947;3526439007;3317995534;3276748245;3235500955;3526366455;3468849607;3411332759;3883090816;3716105609;3549120403;3840371838;3527275887;3214179935;4029320041;3980412283;3931504525;3069880967;3313995602;3558110237;3714727395;3688619047;3662510699;3417199436;3245557468;3073915500;2…
1194357958;1447547937;2400886419;2406088617;2411290815;2227915792;2592387130;2956858469;2462756657;2708852431;2954948205;3267983523;3146485275;3024987027;3758909938;3617378755;3475847572;3414878661;3550474668;3686070675;3752490899;3888557385;4024623870;3902776251;3750611123;3598445994;3807769088;3528967705;3250166322;3651564489;3649742948;3647921407;3744087944;3574801526;3405515107;3584967278;377…
305160140	8;517288741	5;2317648352;2267969416;2218290480;2343847332;2335334717;2326822102;2839534995;3001712718;3163890440;3119046986;3282806257;3446565528;3392151613;3363074841;3333998070;3828136889;3682415120;3536693351;4085541675;4127354007;4169166340;3111024964;3347186921;3583348878;3725735384;3866331046;4006926708;4139299288;3854902886;3570506485;3430981507;3512551153;3594120798;4018332277;3858515594;3698698911;3…
338938953	2;379818788	8;865587787	6;1429256831;1992925875;2225515329;2585520708;2945526087;2790078277;2942850614;3095622951;3399381367;3232201736;3065022105;2790311338;3097386180;3404461023;3788136221;3468975679;3149815137;3448098496;3465038080;3481977664;3328649627;3446569506;3564489384;3746318527;3471439379;3196560230;3606033016;3849073906;4092114796;3564878090;3684545827;3804213565;4470380748;4386602317;4302823886;3305843728;3…
408984292	4;497876173	8;1321933386;1728467902;2135002417;2488491170;2759448151;3030405132;2956574096;3077281850;3197989604;3289928294;3454602067;3619275839;3069940354;3148951096;3227961837;2957682507;3471262044;3984841581;3690870872;3905829878;4120788883;4128034472;4078790809;4029547147;3913520930;3740992247;3568463564;3685671179;4068590154;4451509128;3729650281;3759935319;3790220357;3553873921;3804726865;4055579808;3…
461511802	8;544640687	2;1494865245;1747997030;2001128815;2311985368;2409077511;2506169654;2254128411;2701525067;3148921723;3330275339;3253897545;3177519751;3234162871;3613375087;3992587303;2846456273;3129602380;3412748488;3636760344;3691957128;3747153912;3697081034;3750236230;3803391427;3731964504;3781137311;3830310117;3875016263;3611447729;3347879196;3716562559;3714436158;3712309756;3227368986;3420013373;3612657760;3…
368922215;428635122;1090476394;1559258697;2028041000;2423391525;2390574987;2357758449;2748789631;2798222272;2847654912;2727938314;3107655595;3487372877;3175509510;3535908328;3896307146;3640374891;3975043264;4309711636;3489792769;3525232983;3560673198;3593232460;3633135584;3673038709;4050609141;3719476190;3388343239;2871324800;3242033951;3612743102;3700503166;3739330155;3778157144;3641776130;37036…
770297527;904010038	8;1179400509;1856905498;2534410486;2274244721;2574047722;2873850723;2818056430;3029564027;3241071623;3160326557;3220225660;3280124763;3002118910;3241474122;3480829335;3315231331;3598807015;3882382699;3950592277;4131421428;4312250579;3376939604;3182960165;2988980725;3564950644;3685818557;3806686471;3672146573;3907893399;4143640225;4200499925;3539941709;2879383493;4845656245;4090885108;3336113971;3…
99473370	12;381155435	5;1096932192;1580820796;2064709400;2143300511;2267899631;2392498750;3072284880;3152242039;3232199198;2968203804;3041501712;3114799621;3208862177;3221158154;3233454131;4000658756;3930909551;3861160346;3758981476;3615216451;3471451425;3544366446;3736779586;3929192726;3610528194;3783477242;3956426290;3670001843;3770755043;3871508243;3761772642;3912162586;4062552529;4292186487;3847609336;3403032184;3…
665622991	6;876868043	6;1016036866;1549962503;2083888141;1993200879;2373691214;2754181550;2531821128;2827076165;3122331202;3277836762;3478867572;3679898382;2905323513;3086717315;3268111117;3353140891;3556721767;3760302643;4050619872;3563953111;3077286351;3256524078;3414150869;3571777661;3608961199;3509078410;3409195620;3382357067;3777023512;4171689958;3096861869;3677178952;4257496036;3157259698;3454249423;3751239148;3…
198963010	7;240639753	8;821056539	6;1430004672;2038952803;2162207961;2179810416;2197412871;2613126968;2925828616;3238530264;3265222326;3383754721;3502287116;3897861758;4068360885;4238860012;3613871312;3645247558;3676623805;3663962568;3607482104;3551001639;3602978205;3941390892;4279803579;3201520498;3667215492;4132910487;3810010206;3683258476;3556506745;3905578909;4204538884;4503498859;3087631344;3257446152;3427260959;4584739039;3…
198445651	6;345538353;1374343550;1668787426;1963231302;2354058219;2643935085;2933811952;2657600120;2977174411;3296748702;3272201779;3133857250;2995512721;3535283169;3461554016;3387824862;4043561774;3955414901;3867268028;3952541619;3661091906;3369642194;3556009128;3574301298;3592593469;3889230985;3796749570;3704268155;4117475310;4026053723;3934632136;3496743184;3701248086;3905752988;3860153035;3545530213;32…
281008102	1;382665445	6;697537979	3;1349888315;2002238650;2135483674;2376303971;2617124269;2147425045;2683640194;3219855344;3136708035;3357229246;3577750457;3244003354;3405201981;3566400607;3998938216;3953438178;3907938141;3098165251;3585738207;4073311164;4077396882;3925026805;3772656728;3950985401;3878143020;3805300639;3600785693;3521776785;3442767876;3162785754;3802598645;4442411537;3414944663;3385915545;3356886426;3216651387;3…
856485081	3;1071218573;2327857494;2254421264;2180985034;2415882502;2498491398;2581100294;2865208135;2807995394;2750782654;3242290057;3124787722;3007285387;3885522091;3589039071;3292556052;3462198781;3318396524;3174594267;3053131165;3396571475;3740011784;3476965890;3452068929;3427171967;3446613631;3418547763;3390481895;3663443350;3686044746;3708646142;4014849013;4038847223;4062845434;2829716642;3327817070;3…
603100586	5;693537174	4;1164701521;1560636768;1956572015;2080244539;2296032527;2511820515;2388350739;2727869265;3067387791;3564941297;3436027447;3307113597;2985138670;3430871519;3876604368;3722148958;3573586301;3425023644;3343109603;3448610899;3554112195;3698294889;3660841026;3623387164;3672190035;3378295863;3084401691;3587207292;3650979081;3714750871;4194933150;3774398978;3353864805;3317333245;3506661067;3695988889;3…
602145430	1;765250701	7;916040913	8;1433433613;1950826312;2207017554;2483925408;2760833263;2755433684;2976699183;3197964682;2784605241;2838769468;2892933695;3269459736;3412270309;3555080881;3965391287;3985321783;4005252279;3860057719;3686981259;3513904800;3794952102;4099058615;4403165128;3186372911;3308618961;3430865010;3987941836;4019647996;4051354156;3494931812;3771653963;4048376113;3361092676;3915112997;4469133318;3388879736;3…
95662998	34;178431577	8;654083378	5;1426026262;2197969145;2366149329;2312936455;2259723581;2914594874;2923015018;2931435163;2674337560;3072351632;3470365704;2369689876;2866583702;3363477527;3625024839;3593358855;3561692870;3820944215;3833754213;3846564212;3689659615;3817963125;3946266635;4016656368;3838315527;3659974686;3728170569;3794844111;3861517652;3942544744;3949957880;3957371017;4164979118;4020783864;3876588611;3722902603;3…
591252092	4;691916455	8;920060639	9;1496416853;2072773066;2405165632;2514053813;2622941994;2349211252;2558475125;2767738997;3053718158;3265771196;3477824233;2969432773;3453214348;3936995922;3167076384;3539695123;3912313863;3475579059;3285271294;3094963529;3279920749;3307584911;3335249072;3998000194;3883587449;3769174704;3207411207;3730295451;4253179694;3385482593;3368237049;3350991506;4204024036;3700165777;3196307517;3542394533;3…
59106625	33;116445379	6;643509842	2;1287131651;1930753459;2115580767;2102719127;2089857487;2501248281;2608217272;2715186263;3031545076;3218764563;3405984051;3436729964;3197368485;2958007005;3784044462;3643580898;3503117334;3951038342;3636999440;3322960538;3710304589;4032187845;4354071101;3874192107;3651220702;3428249297;3910193895;3988608117;4067022339;4132454689;3774929523;3417404357;4165532061;4166478841;4167425621;3615307740;3…
394100618	9;562539425	1;806820010	2;1417868069;2028916127;2156464429;2296252581;2436040733;2758777450;2710188876;2661600301;2953508646;3214535896;3475563147;3424846164;3501520838;3578195512;3245479625;3442094317;3638709009;3853885923;3805455162;3757024400;3103171022;3440305045;3777439069;3478547734;3375046955;3271546175;3711482980;3442295707;3173108434;3658585523;3560219065;3461852606;3357818650;3771965190;4186111729;3477692046;3…
1051659312;1278173600;3556183836;2922371124;2288558412;2681356361;2714449317;2747542273;2640939280;2684548705;2728158130;2855667646;3105230793;3354793941;3018174958;3131865674;3245556389;3543897696;3782874573;4021851449;3272238986;3481196539;3690154092;4023186972;3862960880;3702734787;3915387256;3930331578;3945275900;3368884737;3372183759;3375482781;3788787038;3591227598;3393668158;4060069461;389…
881650636	7;1059705622;1088815263;1803676977;2518538692;2487555563;2629522475;2771489387;2917144393;2979872290;3042600188;3320823131;3538364814;3755906497;3316737448;3291405085;3266072722;3717054981;3927799987;4138544994;3199004778;3192468518;3185932257;3839382179;4023089718;4206797258;3751011360;4128901158;4506790956;4223937800;4049014476;3874091152;3367080610;3274041870;3181003130;3924445711;3888662381;3…
496627658	7;575114708	2;1223800670;1623841451;2023882231;2060166652;2395299748;2730432844;2459641748;2771695855;3083749963;3241963962;3302364871;3362765780;3080889496;3366674889;3652460283;4080656298;3672581956;3264507614;3143868985;3443540842;3743212698;4177143037;3930292815;3683442593;3389561707;3486137417;3582713127;3765199660;3837010899;3908822137;3974325764;3897489417;3820653070;3410080953;3471270698;3532460444;3…	2;1261825751;1213677512;1251107044;1239928879;1205179047;984525772	7;1170079530;Slice 9
784531180	2;1039205041;995880938	8;1485613434;1975345929;2533437667;2628664424;2723891181;2752889039;2978633306;3204377574;3250006464;3493686355;3737366246;3543244799;3349680201;3156115604;3332492063;3686208650;4039925237;3323106934;3325494853;3327882772;4179508592;4104325659;4029142727;3163183514;3238190862;3313198211;3628041066;3785463508;3942885950;3340213074;3487120277;3634027480;3940433739;3682270095;3424106450;3896386696;3…
490900295;661050241	4;914154117	1;1548079372;2182004626;2527717412;2707309586;2886901760;2482147834;2793235695;3104323555;3030457165;3059398053;3088338942;3727090611;3759506771;3791922931;2990705872;3100841946;3210978020;3423657975;3283052598;3142447222;3375850083;3767613387;4159376691;3769478300;3560813099;3352147898;3363115232;3923638990;4484162747;3299957878;3576068353;3852178828;3241064423;3796362721;4351661019;3823212018;3…
625651953	2;762166723	2;1713892201;1996878301;2279864401;2139004443;2373349873;2607695304;2585556169;2765797533;2946038897;3575423722;3507743451;3440063180;3258776856;3383099726;3507422595;3004291064;3322413623;3640536182;3603705224;3427630790;3251556357;3628200545;3665677039;3703153534;3844963083;3552916492;3260869901;3509135720;3610392592;3711649464;3378139462;3660643603;3943147744;2901785015;3256451342;3611117669;3…
1172716417;1465025015;1370060289;1811136505;2252212720;2677312767;2736583560;2795854353;3205651511;3391523216;3577394922;2775392035;2947649550;3119907065;3461373763;3662807019;3864240275;3737324212;3687550295;3637776377;3565931328;3767385195;3968839062;3539503714;3970198824;4400893934;3924319939;3663962573;3403605206;3503915779;3666639473;3829363166;3325541712;3804740474;4283939236;3455592903;335…
220486553	2;325211347	9;882310516	1;1485478721;2088646927;2284903420;2531038345;2777173271;2162622390;2548792030;2934961670;3172633967;3167796929;3162959892;3242488369;3649411782;4056335194;3147661338;3375140934;3602620530;4336783685;3911591801;3486399917;3253712168;3188859039;3124005909;3418549734;3828631986;4238714238;4093303652;3449623162;2805942671;3893596942;3950064548;4006532155;3391724542;3437561744;3483398947;3580660500;3…
382723159	1;644278269	9;1076304289;1589575611;2102846933;2201778622;2349534595;2497290567;2708826999;2842468935;2976110871;3100098380;3198955975;3297813570;3450366624;3396821948;3343277271;3730194966;3768119628;3806044290;3802368516;3818135915;3833903314;3217859072;3446164618;3674470163;3344506141;3305989186;3267472232;3639582227;3631137332;3622692437;3570576113;3805082318;4039588523;3814302650;3710339344;3606376038;3…
849859004	7;978178586	8;1161675886;1780235601;2398795315;2235706609;2477418889;2719131168;3121853690;3226224181;3330594673;2946668017;3157373449;3368078881;3282833458;3315301448;3347769438;3906579755;3469031914;3031484074;3525609539;3501853959;3478098379;3652155197;3667588978;3683022758;3752604771;3586664031;3420723292;3281898542;3775055042;4268211542;3694161336;3632035049;3569908762;3616017907;3573491008;3530964109;3…
118790061	4;331457392	2;1143555331;1554961956;1966368581;2264004154;2420639933;2577275712;2758503572;2953785033;3149066494;3172726349;3319838794;3466951239;3459875045;3469324026;3478773007;3257522974;3323630298;3389737622;3781088451;3819310885;3857533319;4274137497;3743242010;3212346523;3389303327;3590721145;3792138964;3415838058;3621170216;3826502375;3580692081;3884073503;4187454925;3585698106;3571263946;3556829786;3…
415131316	1;558956260	1;665118917	7;1311893536;1958668154;2242671943;2585350405;2928028868;2786646027;2755895303;2725144579;3151020843;3121930960;3092841076;3415676165;3271188727;3126701289;3823681503;3437560526;3051439550;3718440484;3511764021;3305087557;3533515714;3645054905;3756594096;3588874426;3567736115;3546597805;3299158236;3495672187;3692186139;4080838114;3731228510;3381618906;3921018907;3657598971;3394179034;3716482671;3…
193850402	2;292303338	1;651907197	9;1302542093;1953176988;2098329842;2391685096;2685040350;2467341601;2740153365;3012965128;2956489199;3251661470;3546833741;3345456803;3679707321;4013957838;3662833307;3450958095;3239082884;3824335480;4256990851;4689646222;3247966522;3375560057;3503153592;3921573908;3913563520;3905553132;3435112182;3620121870;3805131557;3876480617;3697412512;3518344406;3274331808;3702450366;4130568923;3562566717;3…
241618774	4;459401273	1;764421497	4;1408942294;2053463091;2389581554;2479883866;2570186177;2727488589;2808848714;2890208840;2956186306;3058749650;3161312994;3017141436;3103827500;3190513565;3693588837;3805994225;3918399612;3882680484;3717930194;3553179904;3366128289;3406306042;3446483796;3593772500;3552692735;3511612970;3329125186;3299546125;3269967065;3063635698;3405834037;3748032375;4270777405;4096596786;3922416166;3357086001;3…
512630602	8;620790414	9;1231189273;1690449761;2149710250;2040625286;2334911913;2629198540;2958429783;3102050243;3245670704;3177901212;3259609202;3341317192;3561202474;3463659009;3366115545;3244636790;3304047180;3363457571;3757815384;3938895543;4119975701;4009093023;3821492397;3633891771;2978322186;3400883755;3823445324;3699182623;3468453393;3237724163;3506254026;3327141504;3148028982;3503988369;3482789874;3461591379;3…
225354030	2;288132988	8;610926719	9;1357252128;2103577535;2434886575;2629659075;2824431574;2365152902;2602484640;2839816377;2928089075;3288158146;3648227218;3999410211;3769648278;3539886345;3419219830;3526787293;3634354755;3160009256;3206830670;3253652083;3651583157;3837485280;4023387404;3405581928;3615264154;3824946379;4238269349;3868234222;3498199095;3599159234;3477057212;3354955190;4061502046;3547167095;3032832144;3185038133;3…
222130548;282569582	8;716346082	7;1380268762;2044191441;2093527295;2498508088;2903488882;2626577653;2828601782;3030625911;3227451752;3182289441;3137127129;3843455511;3572781712;3302107914;3198868274;3255764273;3312660273;3350392105;3647970876;3945549646;3554456376;3735040836;3915625297;3375978733;3458855923;3541733112;3577322111;3581208611;3585095112;3583409771;3890305074;4197200377;4254129887;3940038356;3625946826;4017586785;3…
404824629	5;497211796;972673935	8;1450931725;1929189514;2036044306;2303654330;2571264354;2458252824;2783645154;3109037484;3522873855;3468387325;3413900796;2953187898;3178505303;3403822709;3489089837;3696113058;3903136278;3273180786;3642760728;4012340670;3843124940;3966957044;4090789148;3184898416;3413803767;3642709118;3907731815;3901787101;3895842387;4069010812;3896219593;3723428374;3422287269;3457098316;3491909363;3738741957;3…
135888978	4;351313124	1;1087153109;1570954351;2054755593;2266443976;2277464895;2288485814;2625259797;2737123858;2848987919;3060070198;2996130616;2932191034;3540540016;3367348111;3194156207;3392960855;3644032156;3895103457;3885622614;4009204489;4132786363;3595354783;3507120803;3418886823;3641642262;3850429944;4059217627;3724783772;3571858601;3418933430;3373891172;3532578180;3691265187;3207926370;3534973543;3862020716;3…
93497924	82;135268542	5;638405855	3;1355071285;2071736714;2123592538;2603910239;3084227940;2242097592;2534490239;2826882886;2829399331;2960993010;3092586688;3528994228;3436204007;3343413786;4105423537;3818695232;3531966927;3714429622;3634939951;3555450281;3479971800;3832709357;4185446914;3334767209;3627738136;3920709063;3632548326;3762323826;3892099325;3946639700;3976578672;4006517644;3413479930;3133187216;2852894502;3387838535;3…
718905938	7;860008148	6;1065578150;1484649869;1903721588;2031600129;2247737881;2463875632;2771377561;2710558899;2649740237;3334920778;3077137075;2819353371;2999701629;3184721793;3369741956;3202610252;3313274774;3423939297;3564668112;3558242151;3551816190;3157499431;3741528174;4325556917;3424754458;3543869600;3662984742;3580946513;3686575988;3792205463;3545074188;3366368567;3187662947;3327359475;3412642453;3497925431;3…
577004039	9;796428842;1026535394;1587658430;2148781465;2011197415;2260391763;2509586110;2666916737;2740009650;2813102564;3079040826;3202072138;3325103450;3220278180;3391368473;3562458766;3408736030;3432449926;3456163822;3243693897;3186386870;3129079843;3770224509;3656356933;3542489358;3556457486;3980856981;4405256477;3919192353;3817139034;3715085716;3720953466;3713777867;3706602267;3305769126;3476553878;36…
367280921	9;409348936;701351263;1412425147;2123499031;2016141276;2326524708;2636908139;2614308060;2858021282;3101734503;2781246309;2996502892;3211759474;3212442231;3255896449;3299350667;3650200185;3405192630;3160185075;3241848014;3309897496;3377946978;3790358174;3846808548;3903258923;4001006353;4084141586;4167276818;3594199374;3728606524;3863013675;3609541164;3585259650;3560978135;3928666285;3770761665;361…
667224107;826493939	4;1694996956;1761527572;1828058188;2261914625;2244982814;2228051003;2689850205;2925922482;3161994759;3283699432;3368163243;3452627055;3230272386;3253946094;3277619802;4008111151;3580049919;3151988687;4372007965;3935987886;3499967808;3454418541;3552480100;3650541660;3462602891;3202920438;2943237985;3581994222;3153183231;2724372240;3642780189;3577924095;3513068001;3370345161;3638027837;3905710514;3…
210552004	5;258306929	7;772002532	3;1351441368;1930880205;2181026610;2348617797;2516208983;2436380425;2732593076;3028805726;3107402884;3068853262;3030303640;2975443171;3145793450;3316143730;3425982322;3709575734;3993169147;3590163276;3579361139;3568559002;3324917381;3243539428;3162161476;4378659684;4017013780;3655367876;4001988681;3465194976;2928401270;3947370474;3651463624;3355556775;4336821121;3809839867;3282858612;3474351877;3…
723945756	1;906357621	6;1130015576;1601139475;2072263375;1958053898;2009368880;2060683862;2924894149;2942448944;2960003740;2914057381;2946827525;2979597668;3407801500;3122544860;2837288220;3157525801;3039167910;2920810020;3522410194;3605706127;3689002061;3569811662;3598432769;3627053875;3399450715;3506201527;3612952339;4370615284;4097277148;3823939013;3489187973;3543602696;3598017420;3442816146;3511711241;3580606337;3…
338400408	2;398138589	6;651410387	5;1294621844;1937833300;1899719388;2179501858;2459284328;2755155233;2659861554;2564567874;3078027460;3167056145;3256084829;3033602364;3259471545;3485340726;3302291695;3612036157;3921780618;2980178876;3362588615;3744998353;3433267859;3454618272;3475968686;3863916503;3935755532;4007594561;3560164539;3493790241;3427415944;3600776799;3678715025;3756653251;3923318816;3609444530;3295570243;3519664320;3…
897596360	6;1091968135;984502825;1732452078;2480401332;2214019459;2587029016;2960038574;2851613964;2828182131;2804750297;2693336225;2829653018;2965969811;3823723667;3620281925;3416840183;3399011779;3551479120;3703946460;3502851041;3412766307;3322681572;3295502415;3887128057;4478753698;4142882738;3925298120;3707713503;3534604414;3509358624;3484112833;3613283288;3852494097;4091704907;3475725732;3451399124;34…
878377592	5;1020489245;1530264788;1955613420;2380962051;2307958239;2681653853;3055349466;2494769059;2652783054;2810797049;3420549488;3168993300;2917437113;3593981901;3645531970;3697082039;3481673734;3340389029;3199104324;3990094399;3867429150;3744763901;3843756102;3617892996;3392029891;3198362659;3386721921;3575081184;2948594939;3357701424;3766807908;3238698711;3490734170;3742769630;3530583078;3542209569;3…
860819444	7;1052464501;1436126638;1810112429;2184098220;2484106505;2404677355;2325248206;2947879972;3033595432;3119310893;2813317946;3179464678;3545611410;3431297782;3471227815;3511157848;3337425968;3408605233;3479784498;3769557164;3788727462;3807897759;3013568159;3235601810;3457635461;3641512135;3792038533;3942564930;3530474131;3350715347;3170956564;3262772347;3458149445;3653526544;3620032405;3551879034;3…
553384518	6;589620052	7;839878133	2;1387055853;1934233574;2385657309;2553149204;2720641098;2580767127;2669355128;2757943130;3254621983;3075184420;2895746858;2802760135;3287903597;3773047058;3583001923;3685123078;3787244234;3881537109;3858174114;3834811120;4210463129;3860242296;3510021462;3796655987;3709050512;3621445038;4084988311;3841229479;3597470648;3578648145;3614708245;3650768344;3668584148;3706853369;3745122590;3559485677;3…
266133633	2;539432146	5;1363941720;1769810926;2175680131;2159962986;2375714696;2591466406;2788327498;2684070312;2579813125;2950026841;3124788325;3299549809;3056870532;3074938671;3093006810;3504183044;3361880083;3219577121;4059087971;3676613606;3294139240;4286942488;3757090433;3227238377;4121492780;3682006502;3242520223;3619567786;3661302483;3703037180;3987846725;3820628469;3653410214;3422763985;3310877243;3198990501;3…
755964043	7;1014171149;1349205150;1724315365;2099425579;2438350842;2733892628;3029434413;3312503418;3066706746;2820910075;3228723250;3446431499;3664139749;3376014411;3578910681;3781806951;3350485074;3446458333;3542431592;3612553721;3394635970;3176718219;4184621357;3767684394;3350747430;3245956446;3500188118;3754419790;3911958964;3677875270;3443791576;3588162699;3274863668;2961564636;3543853933;3533974282;3…
866923481	3;1133515541;1056572012;1672993008;2289414004;2160361532;2402722497;2645083461;2443246168;2511661406;2580076644;3184699688;3072202943;2959706199;3494260147;3413956406;3333652665;3605977180;3666874070;3727770961;3549098191;3346854939;3144611687;3493750763;3540387807;3587024852;3474091705;3394557237;3315022770;3537676798;3568758630;3599840462;3965420057;3991264153;4017108248;3149242474;3399924252;3…
846455453	8;948266756	9;1246492085;1747469592;2248447098;2222479497;2233109922;2243740348;2627442839;2826489053;3025535268;2912335111;2991711002;3071086892;3804344581;3472657332;3140970083;3547681198;3389288041;3230894884;3765200866;3491389369;3217577871;3859771005;3900098422;3940425840;4275162418;3985711813;3696261209;3410954429;3371374677;3331794924;3884885529;3766868623;3648851717;3602192138;3394284832;3186377525;3…
1120112175;1255892396;1464916811;2014141881;2563366950;2392026467;2509164909;2626303350;2697333192;2872797537;3048261881;3301520838;3475633769;3649746699;3360707520;3316922328;3273137136;3252911023;3309607161;3366303298;3447194356;3648001791;3848809226;3460707354;3537762210;3614817067;4002927911;3908095831;3813263751;3425536254;3323944624;3222352993;3851937030;3554082529;3256228028;4219082514;379…
847626463	9;1128023133;1527187705;1824178148;2121168592;2518141052;2674912224;2831683396;2874849220;2972982994;3071116767;3605651364;3369892179;3134132995;2976452696;3302701394;3628950092;3565075369;3725040581;3885005793;3225250413;3420229250;3615208087;3743782540;3739333586;3734884632;3587739400;3747409206;3907079011;3439929623;3528442398;3616955173;3883649122;3618357619;3353066116;3531163159;3411055191;3…
777289066	8;942412231	5;2293563971;2411697324;2529830677;2041785118;2422588073;2803391027;2773836260;3249766813;3725697366;3126726856;3334676053;3542625251;2997963422;3500624516;4003285609;4433035109;3958625684;3484216260;3759490588;3488217972;3216945356;3573456022;3549843941;3526231860;3327943281;3355436908;3382930535;4045118240;4057188390;4069258539;2872544165;3137625797;3402707428;3212517755;3375018530;3537519305;3…
162171077	1;273427329	2;690508951	3;1385415864;2080322776;2078563382;2352253367;2625943352;2437772554;2819359753;3200946951;2901922432;3054599318;3207276205;3351667221;3412088431;3472509642;3235419750;3750735286;4266050823;3585044648;3888146597;4191248547;3820863183;3534923420;3248983657;3297765263;3452781436;3607797608;3564226827;3666022753;3767818680;3639795325;3682981186;3726167047;3803243203;3820871764;3838500325;2918000456;3…
1384974833;1624156661;2084065557;2200408484;2316751411;2335102089;2502511058;2669920027;2486241317;3062691554;3639141790;2945268062;3049492816;3153717569;3098006983;3372751403;3647495824;2977823265;3375750802;3773678339;3321295243;3505668266;3690041289;3491445203;3537690811;3583936419;4392718202;4062093133;3731468065;3572170445;3554108222;3536046000;3945846990;3787451498;3629056006;3665503243;343…
1294545274;1528221242;2870713166;2594331614;2317950063;2386718732;2375892597;2365066463;2618703834;2957838832;3296973830;3011156899;3380163035;3749169171;2790606094;2750420403;2710234713;3363813909;3284903175;3205992441;3552483130;3421716333;3290949536;3595623394;3716426029;3837228664;3625063860;3795706907;3966349954;3573726918;3745184805;3916642692;3482214005;3423815636;3365417267;3749659928;359…
137260442	1;446804898	5;1324415805;1726150327;2127884849;2060392349;2437871981;2815351612;2587868809;2885343638;3182818468;3001896194;2941250990;2880605786;3582665139;3424359662;3266054185;3579346054;3805131044;4030916033;3562810295;3793256070;4023701844;2849826544;3195062840;3540299137;3890922034;3597067083;3303212132;3370871099;3582427750;3793984400;3016832066;3010180142;3003528218;3781828486;3845446747;3909065009;3…
802363749	8;967779645	2;2241781468;2207316379;2172851290;2159473683;2353799129;2548124575;2556579857;2631114594;2705649331;2682162582;2714530728;2746898874;3311951261;3389445323;3466939386;3115729842;3458688309;3801646776;3873273718;3692470355;3511666992;3426475929;3479397681;3532319433;3003704444;3201145907;3398587370;3782369254;3533820223;3285271192;3664664439;3430457544;3196250650;3810629260;3622642901;3434656542;2…
487290354	1;618701051	4;775009526	6;1260910997;1746812467;2057721770;2402647381;2747572993;2576654604;3016129113;3455603621;2708164237;2720780549;2733396862;3398323105;3178997108;2959671112;3064430467;3439955238;3815480010;3491007987;3634185251;3777362515;3200105248;3154077698;3108050147;3145940374;3514519330;3883098286;4218099979;3981650738;3745201498;3429394450;3400179063;3370963677;3433996522;3537937853;3641879184;4099488262;3…
573255555	2;643770837	1;1103700534;1617817998;2131935463;2004553650;2388321318;2772088985;3151156799;2991410217;2831663636;2781797971;3215622680;3649447388;3012551732;2911548612;2810545492;3366694303;3270700799;3174707295;3109504367;3292428382;3475352397;3898301816;3878417236;3858532656;4098219307;4018034340;3937849373;3018899024;3471025249;3923151474;4116835556;3648567596;3180299635;3913308834;3769956822;3626604810;3…	3;1238814208;1299273201;1419592886;1337506553;1142607510;1273469353;1196016746;1115131440;1246732364;1301828151;Slice 9
329614133	3;424130201	6;634555799	5;1420022132;2205488465;2230829951;2379374519;2527919086;2800467576;2827501040;2854534504;2930662013;3059314934;3187967856;3099617238;3310456829;3521296419;3199268268;3276624464;3353980659;3872701563;3711825555;3550949548;3648694150;3536691951;3424689751;3153820948;3437517136;3721213324;3134212973;3347141599;3560070225;3199504456;3423965781;3648427106;3319067699;3508789372;3698511045;3600359044;3…
523996720	8;643305763	7;876995897	8;1467588120;2058180342;2128521684;2428797632;2729073581;2783839312;3003199167;3222559022;3143194432;3410608228;3678022025;3063074187;3161577602;3260081018;3343175784;3422052940;3500930096;3090011217;3135989737;3181968256;4094715587;3831906134;3569096680;3716853067;3337598571;2958344076;3416935084;3411378507;3405821931;3984374695;4027227190;4070079685;4303456595;4464234581;4625012567;4147947502;3…
167564530	6;209741922	7;658490418	8;1254402042;1850313665;2075581107;2218485261;2361389414;2666563987;2810207852;2953851718;2549024988;2742600311;2936175634;3192452366;3393826241;3595200116;3451373405;3651637140;3851900874;3834180927;4126635304;4419089680;3448841530;3445136119;3441430708;3043785106;3346906436;3650027766;4238019217;3833491820;3428964424;3663670294;3652863027;3642055760;3331925371;3738036571;4144147771;3769837693;3…
701409640;813272343	3;1247521169;1796722878;2345924587;2081452963;2257243186;2433033408;2673255044;2894451536;3115648028;3201336403;3428819310;3656302217;3143619459;3324246447;3504873436;3558812387;3333043193;3107274000;3823361896;3500380208;3177398520;3687872123;3727251509;3766630895;3905758776;3923623553;3941488330;3639496836;3756706294;3873915751;4069477165;3713995642;3358514119;4234953309;3895838918;3556724527;3…
201010861	6;220278458	6;529561999	5;1198867356;1868172713;2276987250;2464617420;2652247590;2428200790;2782309864;3136418938;2924467819;2845931202;2767394584;3628425373;3532378611;3436331850;2973833134;2999652689;3025472243;3400700602;3403329351;3405958099;4002560014;3896666708;3790773402;3544201489;3805546782;4066892074;3970759093;3541881753;3113004413;3149636211;3515312000;3880987789;3543870824;3401241688;3258612553;3680408810;3…	5;1268258128;1074955513;1315507588;1278930367;1192702313;1277525454;1055771574;1182619828;1269801777;Slice 9
171573457	9;230732755;617880861	7;1219395215;1820909569;2194655964;2445266487;2695877010;2526645635;2756144769;2985643903;3523456147;3413053499;3302650852;2958747680;3201929726;3445111773;3233983144;3237792334;3241601524;3480763581;3270303257;3059842933;3554734631;3409085447;3263436263;3181263857;3478048903;3774833949;3644085098;3642144971;3640204845;3332605986;3406323947;3480041908;3656967947;3886714690;4116461433;3489721480;3…
75702661	33;316873279	8;1115577466;1638430922;2161284377;2196970458;2581710134;2966449811;3104077876;2807989617;2511901359;2878563384;3122152338;3365741292;2633812006;2995187489;3356562972;3450286044;3512693769;3575101493;3310258112;3303490682;3296723251;3898671485;3437056303;2975441122;3610365658;3422470493;3234575328;3452720964;3482566649;3512412334;3775131581;3518039534;3260947488;3600338014;3536660317;3472982621;3…
444139583	2;504479552	5;740107427	7;1351933494;1963759561;2148034511;2290671972;2433309433;2683139351;2848051047;3012962743;3128453778;3246799648;3365145517;2946057322;3053112062;3160166801;3542307112;3413943961;3285580810;3350314518;3620847945;3891381371;3730167927;3813102276;3896036625;3992748887;3693911728;3395074568;3950598318;3905639413;3860680508;4451961038;3833608871;3215256703;4044252903;3795866358;3547479814;3227157673;3…
1206004548;1384175094;2270021973;2334829150;2399636327;2061984864;2185498928;2309012993;2817268677;2751124654;2684980630;3249332005;3332729927;3416127849;3217963147;3497869771;3777776395;3685588339;3550198414;3414808490;3701616604;3313343748;2925070891;4002872461;3834969152;3667065842;3413687621;3689346051;3965004481;3936835892;3712656673;3488477453;3876114824;3893001947;3909889069;3526912843;370…
1006977561;1157021845;1362802426;1911356914;2459911402;2185115584;2316165066;2447214547;2739741685;2786205804;2832669924;2777651542;3062320255;3346988968;2889499012;2945984147;3002469282;3603036799;3635766976;3668497153;3317097994;3285398742;3253699490;3842164888;3676835413;3511505938;3589652726;3727717996;3865783266;3219460856;3496584209;3773707563;3296539735;3596721717;3896903699;3772890067;349…
144100240	5;205553461	4;653798494;1470762393;2287726292;2115554898;2492754251;2869953604;2411352219;2689933558;2968514897;3237078804;3401550245;3566021687;3273857103;3577612725;3881368347;2948890615;3316961756;3685032897;3542192677;3809483909;4076775140;3759993049;3737348224;3714703400;3236982951;3201719249;3166455548;3334623004;3469061598;3603500191;3846028534;3905882602;3965736670;3477174245;3621518845;3765863444;33…
212017543	3;240121140	1;602410186	5;1374920271;2147430355;1987820667;2327400922;2666981177;2587454781;2726917908;2866381035;2870011791;2988285344;3106558898;3217358826;3205601325;3193843824;3370080196;3331773877;3293467558;3516776375;3478913840;3441051305;3871375807;3678518932;3485662057;3747338173;3653611044;3559883915;4143712656;3860644405;3577576154;3414409313;3572874445;3731339577;3701326241;3721262246;3741198250;3406218847;3…
249796502	6;395753432	5;1186159617;1677916226;2169672835;2252397155;2366644279;2480891402;2700091972;2647194459;2594296946;2815977848;2951194273;3086410697;3209174611;3228345173;3247515735;3318996060;3328718602;3338441145;3147262827;3077364272;3007465717;4201383612;3968755124;3736126636;3876480927;3704938624;3533396321;2809992738;3219263419;3628534100;3500194335;3638047898;3775901460;4004793778;3901564703;3798335627;3…
252200071;312872000	5;723011035	8;1358835128;1994659220;2336896823;2387794343;2438691863;2537238791;2640273410;2743308030;3360993980;3220614849;3080235719;3467704920;3463752383;3459799846;3502625258;3545515899;3588406541;4187012620;3857974972;3528937324;3549712925;3578395894;3607078863;3402546009;3541259616;3679973223;3876805049;3913295081;3949785112;3475717107;3945689079;4415661051;4019172872;3588201465;3157230058;3314013301;3…
[truncated: 42 more columns]
