# Supplementary material for: Organotypic culture of human brain explants as a preclinical model for AI-driven antiviral studies
Source: EMBO Mol Med. 2024 Mar 12;16(4):1004–26. doi: 10.1038/s44321-024-00039-9 (PMC11018746; doi:10.1038/s44321-024-00039-9)
Supplement: Supplementary file 5 — Source Data Fig. 3 [file 44321_2024_39_MOESM5_ESM.zip › Figure 3/3F 3G 3I/Data source 3G/Figure 3G.csv]

0;1;2;3;4;5;6;7;8;9;10;11;12;13;14;15;16;17;18;19;20;21;22;23;24;25;26;27;28;29;30;31;32;33;34;35;36;37;38;39;40;41;42;43;44;45;46;47;48;49;50;51;52;53;54;55;56;57;58;59;60;61;62;63;64;65;66;67;68;69;70;71;72;73;74;75;76;77;78;79;80;81;82;83;84;85;86;87;88;89;90;91;92;93;94;95;96;97;98;99;100;101;102;103;104;105;106;107;108;109;110;111;112;113;114;115;116;117;118;119;120;121;122;123;124;125;126;1…
825945149;1089668868;1790920272;2368968300;2947016328;3174788291;3071068551;2967348810;3745119098;3716442621;3687766144;3658944739;3430827143;3202709546;3665658887;3916474792;4167290697;3794450668;4056221143;4317991617;3626325209;3691974615;3757624021;3780407575;3975800751;4171193927;4476716773;3982636488;3488556203;3338912660;3673633637;4008354614;3833502778;3668293405;3503084031;3966253980;3762…	6;1197065952;1186561425;Donor A
353888249	1;400903938	1;1769476446;2545666099;3321855751;3306225684;3469100096;3631974509;3434626201;3384883221;3335140241;3634223277;3859894368;4085565460;3634541738;4115712188;4596882637;3899508122;3966899073;4034290023;3663732019;4025507321;4387282624;3883367560;3975226153;4067084747;3962002182;4085597445;4209192709;4597045477;4388439923;4179834368;4014595477;3746914572;3479233668;4070710933;3918174393;3765637853;3…	3;1004698847;1012619779;1041254133;1205382418;1099924537;Donor A
128830564	7;274246478	2;1096470597;2128678297;3160885997;3143966247;3658228403;4172490558;3227251461;3430841051;3634430641;3610382837;3826900982;4043419126;4092019641;4079538270;4067056899;4407856000;4082114555;3756373110;4051948167;3862637669;3673327172;3946027708;3985431137;4024834566;3674224727;3934860135;4195495543;4176629459;4232868256;4289107052;4392966638;4156120995;3919275351;3866947774;4168095068;4469242362;4…	5;996765653	6;1090259934;1187832423;1072080141;1206311777;1044578039;1236596658;1112196704;872594282;Donor A
653545684	4;748248850	1;1248567284;2384137892;3519708499;3194601952;3431673920;3668745889;3717224837;3808059965;3898895094;4073800668;4052018907;4030237146;4293076762;4602827270;4912577779;4094261122;3822198128;3550135134;4329719510;4125096751;3920473991;3689227967;3799870274;3910512582;3899240548;3948863638;3998486727;3950032689;4171494508;4392956328;3949888522;3768155762;3586423002;4423225008;4118605476;3813985945;4…	9;1335953939;1176010887;1263868473;1315934945;1065339040;1250069144;1206304273;1089494658;1291587799;1284192319;1144839047;1119915851;1163206416;1156174236;Donor A
248125427	2;512671194	7;2210874515;2666098247;3121321980;3017792620;3240617569;3463442518;3523897928;3735647289;3947396649;3371571344;3954609036;4537646727;4426374751;4049850765;3673326780;4664629765;4421785807;4178941850;4216234827;4308002067;4399769306;4425518854;4335844775;4246170695;4598878229;4592788507;4586698786;4154984214;3956896738;3758809262;4463513762;4394184329;4324854896;4090499860;4063928059;4037356259;4…	3;1202582581;1137118532;1135147809;1132821649;1093521516;1079684768;1193753669;991163024	5;Donor A
683916870	8;852906906	2;1202468562;2075074528;2947680494;2942832174;3223278055;3503723936;2983571983;3311233158;3638894332;3909695059;3836888231;3764081404;3897094954;3912988191;3928881427;4252069587;4181166322;4110263058;4162481684;4147150525;4131819367;4763169709;4349337677;3935505645;4138081376;4008696731;3879312086;3819656153;3749735980;3679815806;3989666530;3722123796;3454581061;3864736381;4079971960;4295207540;4…	1;1172461196;1303281749;1208571847;1068780784;1026710287;1176165366;1279080863;1108374401;1161033472;919149110	8;Donor A
649553780	1;799190384	4;1798962970;2460729359;3122495749;2896748095;3129032011;3361315927;3147407360;3322603751;3497800143;3639970518;3636928428;3633886338;3469043054;3554972518;3640901981;3797917385;4131338938;4464760491;4684185141;4427971273;4171757405;3766189752;3988651624;4211113496;4639535751;4176050684;3712565616;4245854900;4072982017;3900109134;4167315548;4138148412;4108981276;3292423086;3513332064;3734241042;3…	4;1119701338;1108228588;1157075977;Donor A
417894339	2;578024046	6;1024760503;2001762011;2978763520;2696558800;2960333968;3224109135;3107681679;3325291474;3542901269;3253157717;3676788035;4100418352;3956746628;3822507665;3688268701;4328942056;4331772976;4334603896;3727449483;3888475710;4049501938;3982838649;3833762299;3684685949;3964062174;3863544999;3763027824;4092971944;3929385601;3765799258;4247788285;4009677524;3771566763;3371537126;3815336596;4259136066;3…	1;1079284047;1123044965;1038868506;1029444431;1111682805;1091329547;1010837814;1366392145;1309505042;Donor A
240189611	5;305549553	1;1136117051;1889383527;2642650002;3011246571;3260326386;3509406201;3087947814;3352758266;3617568718;3584144554;3940623451;4297102347;3724580158;3730873293;3737166429;3781859490;3904284404;4026709318;3836624920;3721569514;3606514109;3878043013;3927763067;3977483122;3987823030;3896829939;3805836847;3244144338;3613652621;3983160904;3764098106;3592937720;3421777333;4511724717;4147326434;3782928152;3…
393322696	6;483288197	6;1095366717;2004985888;2914605059;2903495827;2979452581;3055409335;3425257986;3465639509;3506021031;3928112413;3501338072;3074563730;3598576843;3480128130;3361679416;3916811192;3477891192;3038971193;3552424771;3566085554;3579746337;4408290594;3823496825;3238703056;4444647467;4256005929;4067364390;3915969195;3724950165;3533931134;4497131638;4317306170;4137480701;3692821742;4000092840;4307363938;3…	9;1060910569;1250224777;930468902	1;1044442350;1037681347;Donor A
1251657076;1416696104;1853289362;2482390349;3111491337;3013397800;3173601019;3333804238;3153699266;3350089573;3546479879;3757530095;3524284412;3291038728;3704902679;4009042109;4313181540;4611891307;4597841154;4583791000;3901195137;3900923790;3900652444;4225158306;4052368485;3879578665;3890433149;4166097713;4441762277;4367986728;4185332599;4002678469;3800360518;4081935261;4363510004;4437000929;400…
475906001	2;558655974	7;1683714995;2225651621;2767588247;2567206588;3004094861;3440983134;3101216328;3113705132;3126193937;3553101931;3560642836;3568183741;3408056073;3784064543;4160073014;4215871757;4157748831;4099625905;3483444251;3728082573;3972720894;3662000575;3734145050;3806289525;4115880182;3964992249;3814104315;4150358634;3924308397;3698258161;3881569961;4187008183;4492446405;3797916940;3962153814;4126390689;3…
171888119;329550856	4;1206178754;1868958344;2531737935;3014714113;3142650154;3270586195;3154181989;3486697350;3819212710;3945413660;3873388959;3801364257;3551167026;3796493563;4041820101;4264074906;4152493324;4040911742;3717425936;3905490040;4093554143;4364922199;4125459208;3885996217;4521673208;4161029608;3800386009;3573855065;3633350745;3692846425;3602193912;3585511263;3568828614;3896801170;3945140857;3993480544;4…	8;1207737351;1075120428;1257270008;1288600612;1044818794;1245666600;1167744766;1516296583;1115178351;1154973187;1079189850;1205848849;1296730363;1104433686;1232900783;1216391820;1126935409;Donor A
587718100	6;711239224	2;1280679287;1821737749;2362796212;2788870454;3058214261;3327558068;3613067831;3464210883;3315353935;3493206383;3464256546;3435306709;4027394382;4116482334;4205570286;4711007872;4293295492;3875583113;3915935480;3802210013;3688484546;4221045806;4056832440;3892619074;4084748086;4035397948;3986047809;3975187089;3764379535;3553571981;4282899749;4265206199;4247512650;2903298653;3288991195;3674683738;4…	6;1025614611;Donor A
430166667	2;571251497	4;1389114929;1995426128;2601737327;3033404555;2989625826;2945847096;3225874597;3246740510;3267606423;3442767190;3381320657;3319874124;4042543398;4162645660;4282747921;4338666965;3958465009;3578263052;3994019557;3808900098;3623780639;3668601486;3972839698;4277077910;3803349126;3692713174;3582077223;4107736749;4124538369;4141339989;4293657941;4039463486;3785269030;4421712088;4057210807;3692709526;4…	2;966458936;990938020	1;1195533497;940606479	4;1130747938;1097884057;1244494275;1124464078;1130567668;Donor A
301783898	7;407902905	1;2044454869;2334726458;2624998048;2896383179;2913097858;2929812536;2776169205;3089571988;3402974770;3454885063;3654415650;3853946237;3590452206;3702441225;3814430243;4304901939;3972945910;3640989882;3967347184;3990210007;4013072831;3673547961;4062775838;4452003715;4424205390;4095790072;3767374754;3892635736;3988162625;4083689515;4089512792;4055481565;4021450338;4181617505;4097179566;4012741628;3…
294706219	6;312721298	4;781916644	7;1697136567;2612356489;2967289371;3171661796;3376034220;3184873551;3106798099;3028722647;3599273099;3723957421;3848641743;3566631651;3532731559;3498831467;3768831865;3948582991;4128334117;4340592978;4041915532;3743238086;4441589648;4314145398;4186701148;3744604113;4008372363;4272140614;3446988793;3632393100;3817797407;3824237346;3666433189;3508629031;3664675188;3723314165;3781953141;4083910866;4…	8;1000336125;1149567083;Donor A
252032539	9;340167554	8;885972287	1;1841643762;2797315237;2814531670;2992836484;3171141298;3155401029;3322330518;3489260007;3580228156;3727172678;3874117200;3071505559;3230272849;3389040139;3822336060;3776571175;3730806290;3792505782;3616728988;3440952194;3916439294;3841634186;3766829078;4001972010;3721590745;3441209480;3808223418;3906532563;4004841708;4166435795;4362198936;4557962076;3360655534;4044329230;4728002927;3975157372;4…	4;1076028843;1302166509;1184571835;1128817152;1111363102;1202360129;1059509226;1106739289;1017333322;1107726742;1120682134;1228436453;1203318418;1050535594;1138833145;Donor A
365363110;717284150	1;2102048691;2551822960;3001597228;3005668297;3121456792;3237245286;3297630643;3510668193;3723705743;3745400679;3638485739;3531570800;3777391065;3590847485;3404303906;4153485153;4153437477;4153389800;3894909671;4273745367;4652581063;4291693990;4034637813;3777581635;4253069624;4199192100;4145314577;3798470436;3900599017;4002727599;4022978479;4081565066;4140151652;4249735497;4080555781;3911376064;4…	8;1290225851;1208450555;1076378314;958013392	2;Donor A
138835163;233951803	3;940377080	7;1932560723;2924744366;2623783974;3016397626;3409011277;2910522672;3165065655;3419608639;2809899313;3407769985;4005640657;3333246529;3606392467;3879538406;3987713896;3838894767;3690075637;3510807605;3637677975;3764548345;3988158081;4217932141;4447706201;4004988133;3674517560;3344046986;3759141713;3972140955;4185140198;4057457321;4125757614;4194057908;4233297879;4130001111;4026704342;4175818823;4…	8;Donor A
377826734	3;488999810	8;1425099051;1981604563;2538110075;2824833280;2943244371;3061655461;3068943455;3426590683;3784237910;3234989902;3785583456;4336177010;3636745419;3937599165;4238452911;3616369627;3982498309;4348626990;4273626574;3988533171;3703439768;4234976217;4077698026;3920419835;4646331483;4406969120;4167606758;4183628323;4183767275;4183906227;3625030777;3538745341;3452459906;3484056941;3902497490;4320938038;3…
324609646	6;424955029;1416417498;1993794792;2571172086;2783950049;2919387514;3054824980;3221088322;3529908844;3838729366;3476952107;3490590386;3504228665;4026909085;3923408401;3819907716;3212546110;3523101398;3833656685;3782393992;3965610446;4148826900;4025329720;4200112029;4374894338;3533816138;3971425826;4409035513;3468928166;3871776325;4274624483;3930525653;3718691856;3506858058;3882934795;3939798913;39…	4;1214108571;1332374732;1131142837;1179750725;1019070993;1129928121;961811775	2;1064456631;1090276602;1210996191;1204492914;1397743463;Donor A
283256266	1;436939880	9;902720335	5;1682712942;2462705549;2583115652;2844621858;3106128065;3338674196;3164056161;2989438126;3265755439;3533105878;3800456316;3963885136;3834637078;3705389019;3934554796;3938435523;3942316250;4141483314;4110766171;4080049028;3547979801;3783403884;4018827966;3380984189;3668624010;3956263830;3420901517;3814235334;4207569151;3700432328;3767367147;3834301966;3889422072;4040839467;4192256861;4001704323;3…	8;1402935602;1218015088;1049625078;1341826387;1068297843;1022588680;1205290256;1017967236;1233565211;1137465418;1109190059;Donor A
662912083	3;812830170;1682149500;2192645354;2703141207;3026335253;2902203651;2778072048;3004321311;3102721266;3201121220;3808956732;3789176998;3769397263;3521246819;3631185955;3741125091;4037777374;3834383535;3630989696;4403055789;4063165726;3723275663;3672999357;3686593611;3700187866;3963987948;3952566761;3941145574;3523618349;3633149197;3742680046;3580657212;3617115623;3653574034;3798454362;3923911503;40…	5;1003597271;1210148258;1284225196;Donor A
345800846	9;352218855;1078875263;2043714407;3008553551;2769734448;3132598008;3495461569;3272663074;3459541285;3646419496;3507414973;3711056885;3914698797;3833431997;3949206848;4064981699;3763039644;4102718799;4442397954;3914595275;3871457412;3828319548;3501479861;3803753571;4106027280;4639769073;4517062031;4394354988;3821849062;3835953834;3850058605;4197661000;4031147604;3864634207;3611148941;3736714883;38…	6;1150065772;1010994532;1072702933;1114488950;1189392622;1147446926;1055778516;919585493	2;1158755298;1045286395;1207882140;1153977550;1182682727;Donor A
579622658;786781686	4;1286626751;1903408278;2520189805;2695873694;2895637744;3095401793;3370885920;3311245265;3251604610;3501225680;3625551484;3749877287;3088431960;3423961993;3759492025;4001916059;3977814734;3953713409;4154626991;3894767053;3634907114;3560177998;3833003512;4105829026;4231353457;3687148619;3142943782;4213402042;3999475360;3785548679;4895745327;4510303400;4124861474;3586243326;3716634185;3847025043;4…	9;1201971752;1190730435;1164451719;1112216648;1404991741;923717930	6;1038321748;1098974486;1119011207;Donor A
512302437	4;629996340	1;1137005065;1979687207;2822369348;3045745238;3101526451;3157307664;3378752120;3543510536;3708268953;3912609278;3880558909;3848508540;3967987896;3873568678;3779149461;3812079397;3657710635;3503341872;3400250298;3579881193;3759512088;4088070740;4241876156;4395681573;3516924891;3716331407;3915737922;4301401733;4529814734;4758227735;4110573879;4076837050;4043100221;4239514774;4035926356;3832337939;3…	6;1209837395;1041697780;1223237262;1054487828;865868526	5;1093397189;1175723798;1145635801;1115781667;1091532516;1024627341;Donor A
110317050	7;163914118	4;830783537	8;1577786429;2324789320;2668182709;2740757400;2813332091;3107710448;3320320361;3532930274;3692127827;3819751144;3947374462;3862779094;3992316134;4121853174;3576700023;3902126484;4227552946;4210706738;3906395784;3602084830;3669991972;3783715993;3897440014;3704947881;3987158768;4269369656;4016036311;3847306955;3678577599;4186820744;4238298836;4289776927;4203589813;3997846741;3792103668;4011670820;4…
137268014	5;217784594	8;870024450	1;1839087803;2808151156;2796639028;3118591906;3440544784;3485122666;3452242574;3419362481;3293296938;3632176395;3971055853;3758942116;3792581407;3826220697;5157635074;4411845136;3666055199;3985758809;3949932689;3914106568;3833504466;3815012988;3796521510;4631353279;4514548286;4397743294;3737991480;3726351592;3714711704;3638366912;3758483242;3878599572;4014466952;4136949913;4259432873;4026658426;4…	3;1284842970;1327239987;1162463003;1080908297;1160266151;1203713403;Donor A
101279150	1;239154271	4;849069178	4;1664052943;2479036708;2676553249;2939573942;3202594636;3392208838;3495021369;3597833899;3894307431;3755444700;3616581968;3444226757;3760953499;4077680240;3815379784;3644443642;3473507500;4065741752;3903745268;3741748784;3974358248;3917490187;3860622127;4145038763;3984736524;3824434285;4636554364;4311501112;3986447859;4322829741;3972538356;3622246972;4247567145;4207222310;4166877475;3855082975;3…	7;1144665817;1044671839;1011380243;1154868997;1317112762;1095018247;987443926	3;Donor A
303658320	4;345293644	4;1005712975;1982349675;2958986375;2951028715;3164897043;3378765371;3368065046;3716073413;4064081780;3882914525;3854111076;3825307628;4282320619;4442350207;4602379795;4379223930;4299930375;4220636821;4303060463;4200312139;4097563815;5232308836;4916855374;4601401912;4690573375;4429289756;4168006137;4892727156;4609305336;4325883517;3900464307;4291227630;4681990954;3827862459;4205156282;4582450105;3…
602981010	3;701537494	9;1057659982;1968592357;2879524732;2945029039;3263745477;3582461915;3422086479;3587874467;3753662454;4060069115;4105060344;4150051573;3979172600;4047664080;4116155560;3674619429;4144543377;4614467325;4418035830;4226013731;4033991633;4378889854;4157524977;3936160101;4712914383;4422165021;4131415659;4252631222;4175614375;4098597529;3525038809;4060093904;4595148999;4015174838;4236182486;4457190134;4…
170420180;245729077	7;895978333	7;1858523675;2821069017;2920772343;3067456672;3214141001;3404948951;3818447453;4231945955;3919737001;4305507885;4691278769;4551535980;4489327451;4427118922;4680775372;4446549216;4212323060;4489999094;4393280890;4296562686;4707253521;4586598845;4465944169;4111817957;4384236569;4656655181;4756697907;4694344994;4631992081;4132515930;4223066937;4313617943;4523979228;4568484376;4612989524;3912639302;4…
272330995	4;421730987	6;1323976516;2192009926;3060043335;2753707997;3190653512;3627599026;3520225515;3559863659;3599501803;4259959054;4297160328;4334361603;4124131253;4054187096;3984242939;4348650201;4012534724;3676419247;4999346539;4502388391;4005430242;4327634290;4556957942;4786281594;3693154239;3881720854;4070287469;4180870660;4265347005;4349823351;4508911438;4176715957;3844520477;4566488725;4315576221;4064663718;3…	4;1436120125;1329046888;1351662285;1333847243;1075453630;1449426908;1298686574;1286091338;1202590769;1278723264;1179461486;1111384384;1240974126;1098850409;1388278705;1021564131;1243438493;1198122591;1099121626;1028066954;969643837	8;1121005676;1301296493;1136303277;1067364216;1030336392;1232248902;Donor A
75315333	08;146237074	7;1109048867;1957938746;2806828625;3134356500;3302541502;3470726504;3816725897;3904568420;3992410943;4062255376;4108493548;4154731720;4946154228;4386962552;3827770876;4485618897;4378878689;4272138481;4616541491;4423520909;4230500326;4765316320;4389845882;4014375443;4857516069;4583886384;4310256698;4321902316;4211364003;4100825690;4148511844;4039178068;3929844292;4146591249;4183929220;4221267191;3…
174676302	4;303481785	6;879917720	8;1928808986;2977700251;3014858426;2954280368;2893702311;3276067463;3694228132;4112388801;4342622549;4200852484;4059082418;3622876458;3795604572;3968332686;4170540424;3989303418;3808066412;4498460381;4296235640;4094010899;3855990148;3979975249;4103960350;4489125016;4302345988;4115566959;4788056485;4606510723;4424964961;3352885946;3746987867;4141089789;4094458935;4128985127;4163511320;4270887604;4…
251046694	8;397834104	8;787168940	4;1709388164;2631607388;2599041594;2961602050;3324162506;4129616498;3899585319;3669554140;3567802028;3846987279;4126172531;4359291338;4416753743;4474216149;3495486596;3925808120;4356129644;3759668333;4128562733;4497457133;3519174945;4302387379;5085599812;4619359041;4373817142;4128275243;4058087011;4092304619;4126522227;3685062123;3677076726;3669091329;3889425147;3731398010;3573370873;3549089881;3…	7;1197786604;1011416948;1207976856;1197052102;Donor A
227670243	7;387877242	6;1491179460;2191554909;2891930357;2866318150;2893776776;2921235402;3469231306;3921246923;4373262540;3768215370;4186669423;4605123475;3918470713;4578051443;5237632174;4004273191;4172595839;4340918486;4755324134;4382474049;4009623963;4021685939;4269156953;4516627967;3872589545;4098053739;4323517933;3879070962;3897053021;3915035079;4171881321;4180380201;4188879082;4150368537;4447453020;4744537504;4…	1;1274318604;Donor A
172952318	8;277221793	1;720444768	5;1787091277;2853737786;2923148088;3218277872;3513407655;3491918444;3488480402;3485042361;3624908135;3536104191;3447300247;3853393373;4107172064;4360950756;4317170777;4640139606;4963108435;4054306417;4170288254;4286270091;3951652670;4454401172;4957149673;3973852769;4292732988;4611613207;4376010125;4104552314;3833094503;4072422688;4299928059;4527433429;4543902915;4643492553;4743082192;4119410646;4…
86252574	97;159028209;835155987	7;1755745728;2676335468;2617029487;3141760538;3666491588;3247314514;3586025034;3924735554;4141938303;4328260894;4514583486;4550200262;4351604703;4153009143;4535820496;4691376802;4846933108;4473168910;4516603609;4560038308;4585633196;4682867468;4780101741;3739419257;4022137107;4304854957;4246220850;4425043706;4603866563;4004584124;4202007520;4399430915;4442333071;4330657003;4218980935;4305107297;4…	8;1116434044;1061736311;1213203040;1360380279;1261142957;1134775574;1000205619;1285872291;1122088605;1236535570;1183910817;1089902818;1258295244;1206989725;1085743706;1050521024;1272341999;Donor A
545052663	2;614103727	3;1181918311;1910237038;2638555765;2707777679;2938397200;3169016721;3113216355;3518613868;3924011381;3744994155;3857026816;3969059478;4340965211;4367588146;4394211082;4323217617;4291561521;4259905424;4359290212;4082430002;3805569791;3888851011;3880015736;3871180461;4435296825;4248829796;4062362767;3764824505;3732404611;3699984718;4374228003;3995558275;3616888548;4153434446;4117008933;4080583420;4…	4;Donor A
677652439	8;876748366	3;1006658315;2117933710;3229209105;2983650267;3164258757;3344867247;3632403252;3594592793;3556782334;4156735543;4222999458;4289263373;4058799347;4048563386;4038327424;4667392634;4676244863;4685097092;4825208839;4321038780;3816868720;4197361721;4335909399;4474457077;3964850705;4202220618;4439590530;4702942876;4646799601;4590656326;3788235070;3849484469;3910733867;4344906781;4112009743;3879112706;4…	7;1133681562;1233560502;Donor A
719768007	6;876480433	2;1512968879;2028690523;2544412167;2882362031;3047624529;3212887026;3928847265;3888363285;3847879306;3639143484;3681935433;3724727381;4007456329;4041529083;4075601838;4220911495;4336611331;4452311166;4092343456;4139355685;4186367915;4791700723;4459529487;4127358251;3931520606;4169652203;4407783799;3693865682;4316428389;4938991095;4180838754;4280730555;4380622357;4445516987;4675143536;4904770085;3…
1082801214;1315995015;2376043329;2809020777;3241998226;3427379083;3410293211;3393207340;3327431847;3480122494;3632813141;3827826202;3992038738;4156251273;4113928089;4350862073;4587796057;4381519030;4147161892;3912804753;4792757311;4691387473;4590017636;4004639561;4135291809;4265944057;3846002592;3897728539;3949454486;5022844282;4835272950;4647701618;3883561493;3965016735;4046471978;3573160694;360…
1244163019;1473021727;2800261644;2990340469;3180419294;2825629427;2940176460;3054723494;3191275492;3508678187;3826080881;3245964224;3658061640;4070159056;3466550285;3833363721;4200177158;4271920880;4244416363;4216911847;4218121021;4037448738;3856776454;4538659502;4029039655;3519419808;4208474407;4150015546;4091556685;4022381686;3774184590;3525987493;4399954334;4558859670;4717765006;3950148087;401…	2;Donor A
333313448	7;569227537	6;1091393864;1834744348;2578094832;2741608857;2826589887;2911570917;3106444575;3345476175;3584507775;3881497831;4148424714;4415351598;3738635420;4171308807;4603982193;3534000971;3872876727;4211752483;4486530822;4438761851;4390992881;4636402879;4593203757;4550004634;3954748051;4092166377;4229584703;4009328363;4088662612;4167996860;4432555484;3957868943;3483182402;4255373247;4402228931;4549084615;4…
150465144	4;218817606	1;1001367422;1784455686;2567543949;2606569970;2921791502;3237013034;3240806235;3313833776;3386861318;4193943860;3839206780;3484469699;4420354409;4540442076;4660529743;4128096705;4159703800;4191310895;4348082949;4280447044;4212811140;4743333944;4633094349;4522854755;3875470819;4070456772;4265442725;4151066377;4468006781;4784947186;3790798938;3790390312;3789981687;4251423258;4014386108;3777348957;4…	1;1292068671;1369595256;1232971060;1198647506;1194114180;1126973396;1056318826;1090894207;1271936610;1348593833;1230624974;1296294944;1194554990;1163959238;1111200580;1161232486;1266369451;1029978078;1094449536;1158151536;Donor A
666195424	5;785960872	4;1286590319;1878185236;2469780154;2462717228;2876285924;3289854621;3308899070;3548262655;3787626240;3706124789;3468097840;3230070891;4147676943;4126355694;4105034444;4348592275;4115039565;3881486855;4261160001;3832613153;3404066305;4368033353;4171766098;3975498844;4727758173;4521109066;4314459959;4268823347;3954733078;3640642810;3978284387;3752284872;3526285357;3795302479;3987243868;4179185258;3…
1048504502;1245834912;2335330572;2627932796;2920535020;2826040310;3083289060;3340537810;2891581184;3156402138;3421223091;3198391881;3356998926;3515605970;3577138250;3846737748;4116337245;4773637700;4955568925;5137500151;4417847215;4237877297;4057907378;3985284790;4291898982;4598513173;3943894286;4069776526;4195658765;3722685520;3787651704;3852617889;3808109861;3740754212;3673398564;4325121542;441…
661252901	2;733065069	7;1286372038;2006502246;2726632454;3041966127;2923647404;2805328681;3227557047;3259706623;3291856198;3803762040;3713750102;3623738164;3897268643;4191474960;4485681277;4235559838;4082038753;3928517669;4335967679;4222306444;4108645210;4158366183;4064975185;3971584186;4371454367;4434626022;4497797677;4634459703;4529527053;4424594402;3767472299;3501047138;3234621976;4226884007;4327607295;4428330584;4…	6;1215117410;1386214508;1141638956;1101000457;1181482944;1233830018;1298380409;1083137847;1294931667;1142552458;933674796	5;1037861666;Donor A
711751310	3;808775771	3;1001298823;1817653465;2634008106;2713561839;2946527497;3179493155;3555345361;3814910922;4074476483;3436677755;3595906486;3755135217;3553963217;3863547988;4173132760;4098281379;4110709459;4123137539;4787156558;4616752502;4446348445;4000204199;4053377060;4106549921;4185780195;4291992544;4398204893;4453546893;4480217921;4506888950;4028851737;4109274940;4189698142;3448507536;3893065044;4337622552;4…	8;1175042086;1081656198;1213527784;1294463229;1119182005;Donor A
232350663	7;385629262	7;1058254215;1729485337;2400716459;2740268864;2891703294;3043137725;3109398782;3241313630;3373228478;3743192765;3726021647;3708850528;3094234553;3465756018;3837277484;3892169822;4117047633;4341925445;4337381507;4053178636;3768975764;3759738236;4326433773;4893129310;4013201845;3982446446;3951691048;4659334182;4230043779;3800753376;4345061666;4272084432;4199107198;3798914096;3733632375;3668350654;3…
115964658	3;527037183	9;1686885304;2087328608;2487771913;2808592281;2962484574;3116376866;3359493072;3483056286;3606619501;3731476112;3503573355;3275670597;3962699902;3949488477;3936277052;3333548492;3893402941;4453257390;4158111350;3930778541;3703445733;3891090518;4002908496;4114726474;4328394595;4102771354;3877148114;4311892166;4161791142;4011690117;3894362522;3619958300;3345554078;3337164674;3464901518;3592638362;3…	6;1161253884;Donor A
233638621	4;486808505	8;1124389167;1730669059;2336948951;2801876299;2936191559;3070506819;3025659664;3554729654;4083799643;3228037547;3686425826;4144814105;4058469185;3881039526;3703609867;4381676440;4508410159;4635143878;4267294891;4278024447;4288754003;4121001427;4011381437;3901761447;4055247328;3818839249;3582431169;4042567907;3811855556;3581143206;3330975279;3990144827;4649314375;4493158240;4381241474;4269324709;3…
391074120	8;479531674	9;1640962658;2034179564;2427396470;2982610037;2785564164;2588518292;2978838210;3392793638;3806749067;3928906034;3653432934;3377959833;4491296588;4278444929;4065593270;4414138982;4517787967;4621436951;4286755935;4037900428;3789044921;4317045679;4269328083;4221610487;3382039878;4018900607;4655761335;3816040099;4217451625;4618863151;4069803099;4207065403;4344327707;3963429900;4101995664;4240561428;4…
738784280	6;835125467	3;1826420550;2379654290;2932888030;2676210920;3005390927;3334570934;3032465612;3127502671;3222539730;3480508232;3536336777;3592165322;3563216328;3978343795;4393471262;3661315246;3896635480;4131955714;4053105687;4247642171;4442178656;4545602848;4227231921;3908860993;4277149141;4023894269;3770639397;4178532662;4137502243;4096471825;4162406394;4260048716;4357691037;4021091213;3979503397;3937915580;3…
237690218	7;550645461;1624173565;2051234169;2478294773;2698171554;2925004362;3151837170;3050630696;3213140948;3375651200;3644867293;3859157147;4073447002;3570515983;3615436395;3660356807;3518216097;3561928527;3605640958;3671225912;3894868467;4118511023;3929587067;4021199530;4112811992;4270227241;4260782652;4251338063;4446384561;4526578854;4606773148;3681431667;3799714620;3917997572;3910145049;4335987911;47…
585623947	2;685528424	6;988689299;1826293518;2663897737;2538370526;2855618328;3172866129;3352201897;3406584665;3460967434;3813885432;3608140241;3402395050;4292762985;4359952519;4427142053;4024215452;4020420850;4016626248;3985396023;3986571217;3987746412;4158259964;4080865560;4003471156;3858015212;3968683098;4079350984;3483018692;3821361106;4159703520;4028920379;4190661055;4352401731;3690706924;3699454270;3708201617;41…
846226576	2;1064619534;1490085701;2297402101;3104718501;2832418611;3140805096;3449191580;3210045756;3775709476;4341373195;3155440497;3429129035;3702817573;3727600475;3942262560;4156924645;4555982613;4352742536;4149502459;4051091094;4115356185;4179621276;4425976171;4406655841;4387335512;3891411968;3928359223;3965306478;3542654480;3870448095;4198241710;3893283437;4127152907;4361022378;4165716189;4477013185;4…
488823899	7;579277474	8;1679380274;2241636185;2803892096;2465386938;2865014400;3264641863;3179508865;3257600143;3335691421;4074843902;3879823133;3684802363;3879017009;3996852419;4114687829;4360302022;4425424486;4490546949;3713559979;3817289840;3921019701;3876163460;4114676421;4353189381;5089032965;4673825959;4258618953;3634366849;3972202042;4310037235;4223631015;4130053939;4036476863;3968356957;3875917858;3783478760;3…
322117711	7;408687498	5;1084859415;1692131392;2299403369;2590665679;2775882363;2961099047;2899951497;3221073125;3542194754;3408240882;3488693931;3569146979;3534272612;3601470370;3668668129;3651672235;3683963930;3716255624;3507190802;3873057115;4238923428;3852974306;3748001938;3643029570;3557439943;3694322702;3831205460;3957405483;3842561708;3727717933;3930526299;4032189365;4133852432;3979953654;3788500066;3597046478;3…	1;1097364748;1218629005;1076441133;1319305792;949330959	6;1089774556;987832266	3;1150755768;Donor A
168248365	2;375495954	5;1085934123;1775060022;2464185921;2424252586;2818161308;3212070030;2787664514;3247086599;3706508684;3563932217;3592564371;3621196525;3997835544;4017419427;4037003310;3900401312;3577471615;3254541918;4566058122;4197214813;3828371504;3768375546;3801522147;3834668747;3418751682;3835078867;4251406052;3812348347;3996617110;4180885873;4117252621;3765684966;3414117311;3785119351;4040256081;4295392810;3…
458229826	6;598594044	6;1163189838;1851608255;2540026673;2707391730;2962329084;3217266437;3134439703;3385417922;3636396142;3360544067;3566336762;3772129458;3600859867;3667601081;3734342294;3747955312;4203916669;4659878025;4003105342;3989741854;3976378366;4588370206;4559909257;4531448307;3879458833;3696042103;3512625373;4292116021;4452633382;4613150742;3552993290;3621430294;3689867298;4089738940;3978208587;3866678233;3…	7;1179022975;1185875599;1160078105;1108405165;1167445846;Donor A
429122446	1;508116730	3;1145117756;1753039184;2360960612;2679674082;2795097269;2910520456;3169584139;3141664095;3113744050;3913694575;3843109210;3772523846;3972292577;3957804589;3943316601;3563135750;3620355148;3677574547;2987410190;3381291336;3775172482;4038642404;4166660267;4294678130;3783958775;3758768500;3733578226;4075596534;4083497492;4091398451;4238521309;4448302266;4658083223;4010933459;3954789473;3898645486;3…	8;Donor A
90477559	04;286930684	3;1112591803;1864046078;2615500354;2715260880;2916175290;3117089701;2872907338;2882195365;2891483391;3159527574;3473450592;3787373609;3784651725;3565876588;3347101451;3559784223;3756519340;3953254457;3730226781;3905419521;4080612262;3389274395;3554004443;3718734491;4206046946;4070770813;3935494681;3634830134;3633010743;3631191353;3934587154;3856895332;3779203510;3855186428;4363955314;4872724199;3…
416585298	8;562766124	3;1831159501;2031789917;2232420332;2392081367;2565240913;2738400460;2893077252;3274282628;3655488004;3311174063;3611011711;3910849359;3992032858;3726060484;3460088111;4499379966;4102329967;3705279968;3781984094;4031433320;4280882545;3921993729;4021142284;4120290839;3299868820;3496928902;3693988984;3450496864;3355492598;3260488333;3911657574;3721737125;3531816676;4140206352;3715291680;3290377008;3…
1112644344;1306440930;2346372165;2554479864;2762587563;2648030560;2802502378;2956974196;3266947310;3329264667;3391582024;3049776350;3236528323;3423280295;3342281385;3459942602;3577603819;3967484745;4020163961;4072843177;3740944272;3548111146;3355278019;3480885015;3785712356;4090539697;3628556395;3903834947;4179113499;3632730772;3586270509;3539810245;4242263799;3939564265;3636864731;4208897089;414…
1120263177;1310325383;1521718081;2036619107;2551520133;2755260948;2969396147;3183531347;2904673678;3137099150;3369524622;3132391766;3531765813;3931139860;3508267869;3435437848;3362607828;4214017789;3956041091;3698064392;3594487505;3812873486;4031259467;3530223092;3824512935;4118802778;3718816437;3797094528;3875372618;4272135268;4071128146;3870121025;4077744348;3705311823;3332879298;3967724807;391…	6;1013818927;1308361147;1174634398;1135391975;1051863584;1036557455;1051413817;Donor A
516680676	1;598661190	5;1482012535;1945635748;2409258960;2234299331;2410539436;2586779540;3020283429;3273445661;3526607893;3193807672;3516225715;3838643757;3941534317;3764844876;3588155435;3563727672;3810480967;4057234261;3763844923;3664348798;3564852673;4055469715;3743368919;3431268124;3749723174;3814259678;3878796181;3897037594;3768789092;3640540590;3452514358;3948881103;4445247849;4035468337;3557329652;3079190967;3…
362869532	3;510853788	8;1195175229;1933593250;2672011272;2416599002;2591538932;2766478861;3425783773;3270732374;3115680976;3394035779;3549439696;3704843612;3312474296;3576536599;3840598902;3251538963;3803942973;4356346983;4076075034;4117468177;4158861319;4399586799;3943050375;3486513951;3990968197;3952012582;3913056967;3252537615;3293209700;3333881785;3988573566;3970377492;3952181419;3718347511;3659158901;3599970291;4…
89815850	02;267544712	1;739222012	8;1768981404;2798740795;2536490133;2758612029;2980733926;2812177618;3073515707;3334853795;4033286367;3937268015;3841249663;3570451785;3589192215;3607932645;3775345564;3787315118;3799284673;3109292934;3510260223;3911227512;3878583707;4012061767;4145539828;4768486970;4665669295;4562851620;3578678179;3724328677;3869979175;4182647740;4007453687;3832259634;3990375704;3815606129;3640836555;4315379145;3…	5;1190732014;1092990305;1283107855;1252005761;1094943026;1305833212;1157413276;1178747125;1254078552;1240046290;1063868250;1205231585;1149509154;1056341796;1085664107;1107005611;1313456970;1105331929;1247995038;1312336806;Donor A
544304547	4;673832763	9;1374612249;1929211280;2483810310;2907855765;3168371212;3428886658;3491009922;3423150167;3355290412;3500366223;3718825750;3937285277;3765728280;3899129884;4032531489;3883445510;4176180506;4468915501;4017425474;3932699017;3847972560;3938556472;4352567710;4766578949;4318715296;4026382111;3734048926;4030871560;3797744180;3564616800;3729419178;3843836565;3958253951;3690487437;3413966473;3137445509;4…	5;1193770991;1190949106;1126556489;1162408214;935677996	8;976369333;1176005957;1141934682;1078214883;1029838167;1301007768;Donor A
111780592	8;181457164	2;676889033	1;1641136823;2605384614;2488201716;2720707141;2953212565;3194043463;3242376084;3290708704;3932970849;3493931733;3054892618;3478566701;3382625604;3286684507;4001542241;4039726882;4077911524;3302391488;3666263858;4030136228;4451824270;4516381804;4580939337;3972744272;4286816722;4600889172;3819318688;3922943096;4026567504;4027105080;3714135884;3401166688;3114030042;3393240853;3672451665;3336505862;3…	8;Donor A
241909929	8;242953638	9;1050716687;1941395199;2832073710;2464189367;2801468240;3138747114;3153928750;3506628051;3859327352;2814250978;3390498740;3966746501;4223074966;3873012738;3522950511;4202152723;4006850659;3811548595;3722987806;3826149182;3929310558;3985956500;3985484041;3985011582;4682689882;4370004095;4057318309;3696260368;3777221046;3858181723;3682714067;3628806297;3574898526;4173131403;3951232873;3729334344;4…
493381858	9;584267474	6;923124012	5;1638373992;2353623971;2610377934;2837462147;3064546361;2766244474;2935268096;3104291719;3369948908;3558887267;3747825626;3417694125;3649615673;3881537222;3779597803;3791720023;3803842244;3952988010;3803979936;3654971863;3687740431;3938877205;4190013978;4559917005;4186336971;3812756938;4300673661;4041375000;3782076339;4095876044;3903384804;3710893564;3737055873;3958460749;4179865625;4224014487;4…	6;1177649678;948807547	5;995188239	2;Donor A
294196674;354450309	5;751446505	5;1532841203;2314235901;2416076048;2604124886;2792173723;3535469925;3518292254;3501114583;3868733206;3606728818;3344724430;3968901004;4182736983;4396572961;4037755209;3708000094;3378244978;3432424374;3655972110;3879519847;3676707491;3830812274;3984917057;4178561123;4028146944;3877732765;3605450495;3795882205;3986313914;4701458347;4586380142;4471301938;3670026406;3926531582;4183036759;3674864898;3…	1;1099784358;1183069452;1281975925;1163010009;1427906348;1066899862;998931810;1208693085;1039548846;Donor A
318600594	2;358970533;985412703	6;1772791113;2560169522;2588977128;2981146186;3373315245;2642856842;3002377907;3361898971;3671400854;3559507120;3447613387;3717792174;3677585767;3637379360;3606474064;3913443116;4220412168;3960939688;3919714116;3878488544;3842092346;3645790808;3449489269;4105119983;4064591670;4024063357;4044809100;4165923728;4287038356;4046111553;3911665013;3777218473;4203606567;4093713961;3983821355;4714280577;4…
966085960	1;1073330446;1268771439;1923456198;2578140958;2925713330;3032944949;3140176567;3041648697;3113552630;3185456562;2993096908;3522709839;4052322770;3724423106;3722477489;3720531872;3728390000;4123573537;4518757074;3600528852;3772281056;3944033261;3590679167;3647530240;3704381313;3792453844;3897985304;4003516764;3660140704;3807118997;3954097290;3687258957;3652660615;3618062274;4063628028;3887786238;3…
1151275923;1407000025;1292771679;1866969261;2441166843;2963454814;2874077757;2784700700;3168966477;3468712356;3768458235;3383949332;3611441876;3838934420;3351022177;3346181554;3341340931;3793163879;3845404567;3897645254;3609607427;3829637051;4049666674;3329551085;3653814721;3978078356;3883561080;4040448187;4197335294;2960646533;3292715653;3624784773;4464824508;4326581646;4188338785;4419554748;398…
134137349	7;221452728;799733108	2;1711709736;2623686363;2444739555;2812130694;3179521832;3144146492;2977412355;2810678217;3116175650;3455200897;3794226145;3673020878;3828436007;3983851136;3974261978;3608376355;3242490732;3557949075;3506281533;3454613990;3560609860;3660662436;3760715013;3861965176;3815729952;3769494727;4469171835;3975135081;3481098326;4212321804;3893835110;3575348415;4056078970;3901876479;3747673988;3760911887;3…	8;1285987288;1242158367;1310632402;1096341873;1171375095;1199111351;1143593391;1115520078;1207136044;1224865528;1233796067;1141334512;1282484482;1181136496;1236828796;Donor A
1049010914;1249247132;1797404628;2467661741;3137918853;2599849790;2860442021;3121034252;3277283250;3258326575;3239369901;3580642724;3383455334;3186267943;3542665098;3559241074;3575817050;4132065515;3952158752;3772251989;3528956574;3694258142;3859559711;4109605796;4162954383;4216302969;4501828784;4139099157;3776369529;4423142182;3969189723;3515237264;4133645518;4121406238;4109166958;3536283103;415…	9;1195055939;1300835054;1202462348;1228740619;1262767278;990386642	3;1023618241;1087932174;1372722807;1225264671;1184803858;Donor A
431515724	8;558109873	7;1088341818;1875198307;2662054796;2400263737;2690389284;2980514831;3180898209;3165932464;3150966718;3625097040;3605404908;3585712775;3012206660;3408286356;3804366052;3420555932;3579296638;3738037344;3871049820;3958855445;4046661071;3920504964;3977295957;4034086950;3438687143;3889467602;4340248061;4005976533;3909596520;3813216506;3677347094;3782011685;3886676276;4086872690;3802224540;3517576389;3…
211481761	2;370867642	1;1078082101;1871387534;2664692968;2561489516;2853849265;3146209014;3453837410;3485861934;3517886459;3594881664;3490817337;3386753010;3416578020;3733630164;4050682308;3991167781;3769720989;3548274196;4317812098;3968673063;3619534027;3726702691;3864113817;4001524943;4068017030;3934006592;3799996154;3756728501;3879790136;4002851770;3648923727;3825804659;4002685590;3874721190;3959652110;4044583029;4…
85830564	3;455655632	6;1947976341;2209854914;2471733486;2625591697;2904503641;3183415585;3304930585;3184074063;3063217542;3351801405;3176337264;3000873124;3631227260;3755365182;3879503105;3268312827;3816843012;4365373196;4192372977;4290009383;4387645790;4331657875;4204556266;4077454658;4122181687;4262802328;4403422968;4088403033;4029412752;3970422471;4081331301;3965123457;3848915613;4477985592;4113751131;3749516669;3…	8;1122448559;1211135778;1148161420;1086546967;Donor A
125367218	3;178410300	5;634923539	4;1416336439;2197749338;2734100180;3103696955;3473293730;3143631764;3192935875;3242239987;3675606882;3634108956;3592611030;3582572294;3637893898;3693215501;3714010065;3998548115;4283086166;3760399603;4035322633;4310245663;3723987653;3793889485;3863791316;3918121952;4192946101;4467770250;4375647927;4164079792;3952511658;4109230320;4058776453;4008322586;3629615617;4253485955;4877356293;4103023540;4…	1;1369194409;1096891339;1161132844;1151027720;1190787613;1203703769;1072978149;1010930911;1211746136;Donor A
163245922	7;227524674	2;907213751	3;1862908919;2818604087;2610279466;2881214577;3152149687;2880719494;3190023973;3499328451;3500858122;3755433683;4010009245;3506423919;3952488403;4398552886;4252198463;3843016086;3433833709;4179140234;4438447204;4697754173;3993768705;3966881706;3939994707;3591329893;3806463618;4021597343;4279061482;4287103493;4295145505;3196971571;3550282945;3903594319;3875108850;3762311102;3649513354;3619105499;4…	6;1258907194;1164711307;1079828060;1204274770;1318894129;1123637987;1060907154;1118143814;1044594286;998732284	9;1020200721;Donor A
300769535	7;371072169	2;786623497	5;1645730117;2504836736;2504947093;2706211534;2907475974;2874556998;3024367651;3174178303;3382268122;3588949828;3795631535;4517880369;4511992126;4506103883;3780325520;3839808752;3899291985;4223739961;4365319096;4506898231;4031992779;3990023240;3948053700;4103916656;3876676289;3649435922;4403359575;4087901952;3772444329;3989982464;3905814839;3821647214;4632971268;4201123742;3769276217;3581767480;3…	5;1115882663;1143768113;1241011119;1386535553;1212868377;1268508627;1144251869;1002284015;1296331500;1063068507;1034907037;Donor A
403827865;537682217	3;1673807141;2084853635;2495900129;2844811629;3122072524;3399333420;3328333197;3530871645;3733410093;3146011208;3634758382;4123505556;3437122619;3715761895;3994401171;4048848760;4306070311;4563291862;3637942975;3923694283;4209445590;4323346899;4299683698;4276020498;4248405899;3969524568;3690643236;4200106033;4380123896;4560141760;3568657661;3750786234;3932914808;3845918954;3768118035;3690317116;3…
958802399	1;1159638184;2073783348;2456632494;2839481641;2807927475;3103472860;3399018245;3777777113;3742353088;3706929064;3707703409;3460722408;3213741408;4076313545;4139102489;4201891432;3984219464;3988429350;3992639236;3845333850;3890138274;3934942697;4527166775;4810660100;5094153425;4756804423;4416155295;4075506168;4133382058;4174028158;4214674258;3464129267;3746774232;4029419197;3502557298;3311869845;3…
1113697115;1467365498;1644325099;2166715893;2689106687;3155127357;3401059079;3646990801;3134729164;3327367391;3520005618;4142088982;4309269427;4476449872;4149535822;4189272796;4229009771;4542200107;4285347626;4028495145;4551075159;4561623493;4572171827;4698304168;4631659521;4565014873;4070655777;4248927855;4427199932;4000200898;4243905184;4487609469;4090341333;4199738300;4309135267;4064404363;406…
137834921	8;233418508;804241673	3;1568699212;2333156751;2331779114;2431899734;2532020354;2771967212;3008299408;3244631604;3133629923;3057463170;2981296417;3132444883;3277999904;3423554926;3279943022;3384150694;3488358365;3517823941;3448006043;3378188144;2998867361;3328933431;3658999501;3374127609;3494212553;3614297497;3122312984;3258405554;3394498123;3580473017;3420046858;3259620699;3720580724;3413131191;3105681658;3040251481;3…	3;1169801694;1090660731;1093691614;1078604293;1058116053;1293071637;1229491481;1206514349;1109816416;1198984528;977555122	7;954944052	3;1039640465;1166689696;989447715;Donor C
1230801644;1451810662;2261349535;2315556021;2369762507;2868156042;2755223406;2642290770;2960310777;3097198459;3234086142;3102208917;3145741832;3189274746;3348713798;3514128911;3679544025;3093230592;3462177748;3831124905;3526737692;3522583670;3518429648;3542866542;3630410262;3717953983;3810989613;3579676217;3348362821;3476550501;3480393642;3484236783;3658976318;3753748850;3848521382;3375825995;359…	8;1239336201;1182371013;969454835	2;1150357203;1031445160;1170486890;1050087121;1035247667;1032811374;1239829797;940503075	4;1140480602;1158646582;1237888326;Donor C
84987600	65;153611304	5;716957387	8;1634817966;2552678545;2227373656;2675399440;3123425223;3105570427;3265125281;3424680136;3009331384;3301157701;3592984018;4004525249;3911089605;3817653961;4277719029;4097745426;3917771823;3809006096;3858446207;3907886318;3795453481;3748248300;3701043119;4262891770;3904820081;3546748393;3843142989;4096809924;4350476859;3605397321;3594098039;3582798758;4036030094;3933078291;3830126488;3472450994;3…	2;1168866505;1202794349;1435725778;1172294419;1031267274;1117932808;1183151478;1102823892;1040430738;1133216990;1037364702;978795808	6;Donor C
146999636	7;249820941	5;856236019	9;1877658025;2899080029;2467076813;2528698019;2590319225;2763347371;3029777229;3296207087;3184483812;3206255724;3228027637;3657846127;3731817143;3805788158;3179005023;3325457788;3471910553;3861114212;4026386665;4191659117;3481822768;3615758062;3749693357;3659558702;3562286489;3465014277;3312697103;3546529190;3780361277;3094999934;3082128431;3069256928;3649649473;3482680586;3315711698;3784597208;3…
979840142	5;1187313146;1399435763;2136700142;2873964521;2467992706;3058446870;3648901035;3507132593;3341980938;3176829282;3586361076;3304120755;3021880434;3564035540;3675942387;3787849233;3578158939;3543739658;3509320377;3934818284;3828467623;3722116963;4057444172;4310265148;4563086124;3744375253;3730480364;3716585475;3718169223;3415575239;3112981254;4170502679;3971093776;3771684873;3507331075;3355958120;3…	1;1056299293;1076551966;1123168710;Donor C
352063959	6;327877684	2;1142271404;1935729217;2729187031;2963492571;3242662653;3521832735;3044519101;3399694855;3754870608;3961909852;4001541330;4041172808;4169154851;4329504880;4489854910;4872386389;4321104697;3769823005;3633754610;3708541754;3783328899;3986407279;4112802495;4239197712;3991870574;3834157581;3676444588;3776398449;4022344273;4268290097;3828738531;4143888501;4459038470;3614991832;3873072557;4131153282;3…	5;985264109	2;1224762319;1115702104;1144063589;1090447292;1053954872;997469576	9;1107001221;Donor C
712933970	9;869794586	6;1824375024;2362405774;2900436525;3056648767;3239127329;3421605892;3684031506;3736662939;3789294373;4376254625;4398301781;4420348937;4474322977;4191675438;3909027898;3995977341;4330577900;4665178460;4912782434;4460411607;4008040780;4669398951;4537125878;4404852805;4936273570;4637136600;4337999630;4091898879;4186865466;4281832053;4225631094;3965263527;3704895960;3851357007;4159755854;4468154700;4…	5;1216094093;1235173216;1107442409;1096216586;1155599613;1076923379;1090766027;1062692038;1238108122;1059951177;1203100468;Donor C
336208212	1;460701101	5;1005784086;1866062624;2726341161;2895013203;2958704746;3022396290;3333279358;3533997058;3734714758;3547885016;3813038019;4078191021;3608101889;3689304937;3770507986;4405202396;4294174130;4183145865;4639649678;4272151919;3904654160;4115300748;3908042664;3700784580;3949342807;4141668899;4333994991;3976340515;4034725132;4093109748;4523660106;4206623534;3889586961;4445767760;4243448383;4041129007;4…	4;1133543692;1026332987;1109171845;1183132686;Donor C
150975200	2;314380016	9;953102129	1;1751453537;2549804945;2390162591;2786861160;3183559729;2598728324;2716151453;2833574583;3324091589;3487771768;3651451947;3867030733;3680131784;3493232834;3417375284;3630366611;3843357938;4063752646;3626606245;3189459844;3786802653;3658335334;3529868016;4345446523;4026139151;3706831778;3729907466;4057562877;4385218289;3790299789;3718632218;3646964647;4100578663;3724199816;3347820970;3938151657;3…
350687117	2;576003309	8;1994130304;2323197365;2652264426;2537061028;2797366356;3057671685;3116141795;3156518081;3196894368;3194210314;3678779698;4163349083;3548567299;3256775961;2964984623;3469160956;3510056435;3550951914;3565644146;3338556435;3111468724;3567492591;3427350779;3287208968;3350212025;3518605493;3686998961;2982143713;3337187028;3692230342;3311273140;3454893546;3598513951;3547987996;3565561881;3583135765;3…	3;1247832093;1135974801;1044934488;1119985395;Donor C
1489787577;1689733322;2990907201;3135004984;3279102767;2972393351;3088671294;3204949237;3206421751;3136709091;3066996432;3262307561;3185975100;3109642638;3491972657;3302094600;3112216542;3541154528;3557284705;3573414882;4567630224;4047861239;3528092255;4453614756;4230287331;4006959906;3452634128;3660082970;3867531813;2753192004;3391545809;4029899615;3984302307;3828136729;3671971150;3482978631;369…	8;1134320867;1066647386;1135532329;1257553482;1113452264;1114072891;955666124	4;1105423849;1022977498;1311229290;1146953332;1059168683;Donor C
1121949972;1332362657;2471896107;2494214654;2516533201;2540944454;2813825477;3086706499;3404595077;3307435256;3210275436;2544644757;2946702094;3348759431;3651782942;3551499219;3451215496;3937169513;3848052740;3758935967;3338639949;3943993340;4549346732;3928394350;3879589877;3830785405;3820794208;4076226320;4331658431;3454585263;3754646523;4054707784;3899715062;3738810254;3577905446;3460356800;344…	2;1179608748;1167867408;1174000225;1104516741;1171955245;1155489177;1071006979;1115475384;1175437644;1017635454;1163970030;1278978458;1031863541;1081332652;1008525083;1242017543;1235542569;998660129	9;976404623	6;994478097	3;1097405029;Donor C
538604355	4;690389140	5;991882776	5;1864740103;2737597429;2907865051;3081803142;3255741234;3309771039;3440180708;3570590376;4150330771;4002094182;3853857593;3536447581;3546824825;3557202069;4222457316;4418893986;4615330656;4106089055;4135678588;4165268121;3996882809;4023733486;4050584164;4765457100;4340859127;3916261153;3419381163;3891688555;4363995947;3859522905;3943433003;4027343101;3777813844;3750701800;3723589755;3675341311;3…
84301018	23;201318376	1;844972993	3;1752467731;2659962468;3139086809;3311935579;3484784348;3463608141;3692848143;3922088145;3752442399;4004520769;4256599138;4116974714;4168766155;4220557596;4950844511;4756351410;4561858310;4457046000;4451575742;4446105484;4308494218;4480672387;4652850555;4229644401;4723668036;5217691670;4375367068;4183160498;3990953929;4458002163;4305346768;4152691373;4174784700;4210155196;4245525691;4517075620;4…
690283917;790321251	3;1666297680;2448896190;3231494701;2716961688;2897015256;3077068825;3280212657;3527734751;3775256845;3515776886;3596195390;3676613895;3698827286;3787085609;3875343932;5189762684;4557650440;3925538196;3553222998;3783592388;4013961779;3880562394;3988134741;4095707087;4191103723;4030109575;3869115427;3591708930;3376194715;3160680500;4081631991;3703106025;3324580059;4483403304;4428044376;4372685449;4…
500925875;619023149	4;1008733424;1846034026;2683334629;2732533775;3022695633;3312857491;2793879189;3074267267;3354655344;3055491159;3791755807;4528020455;4172091424;4067577569;3963063715;3531042170;3867596211;4204150252;3928827684;3922315900;3915804116;3721710013;3711445773;3701181532;3788233434;3837904607;3887575779;3470363388;3699302332;3928241276;3744469511;3764279322;3784089134;3644811704;3712067413;3779323122;3…
465837518	1;544223210	7;1027313091;1898893950;2770474809;2614438966;2865712275;3116985585;3311405373;3397588578;3483771783;3891063073;4295371858;4699680642;4007625617;4008436543;4009247469;3813711512;3777467059;3741222606;4480333576;4371019676;4261705776;4225221815;4315652354;4406082893;4301138635;4041527781;3781916927;4170636660;4227721976;4284807293;3322363403;3531052053;3739740703;4385487273;3951316685;3517146096;3…	3;1245696439;1185805774;1208425309;1187091070;1264454229;Donor C
151610662	5;248581525	5;1034703122;1908981127;2783259132;2687005617;2986113049;3285220480;3254096598;3357697481;3461298364;3856140719;3778271503;3700402286;4280772220;4029024048;3777275876;4397599695;4583000217;4768400739;4985794855;4427507367;3869219878;4474919881;4518652821;4562385760;3866896769;4119074438;4371252107;4247864054;4143604701;4039345348;4224268949;4208170488;4192072027;3670011137;3650769397;3631527658;3…	1;1070099227;1023086621;1166015010;1103124910;Donor C
162191193	5;457364304	5;1939684565;2065597728;2191510891;2800815166;3005289874;3209764581;3215476778;3459684326;3703891874;4141438205;4119100482;4096762759;4168646132;4296647805;4424649479;4147992563;4054854174;3961715785;4022615707;3992802355;3962989003;4779647707;4130230644;3480813582;3937765565;4154282851;4370800136;3773598769;3981569101;4189539433;4425331193;4305992086;4186652978;3737484160;3775064845;3812645530;3…	6;1116665005;1249664672;1175972333;1201984421;1124182407;1237335899;Donor C
607074146	4;978363367;1177413939;1848773048;2520132157;2728110988;3142302943;3556494897;2981343705;3115569298;3249794891;3004026216;3575757224;4147488232;3617675899;3589015324;3560354748;4288706923;4315482380;4342257838;4059084163;3954370540;3849656917;4024123437;4061579842;4099036247;4717119662;4402482817;4087845972;4455929966;4198600286;3941270606;3404647580;3533599708;3662551835;3626010466;3838159334;40…
172389203	9;293426200	9;881890421	3;1681238339;2480586257;2290841625;2813990929;3337140234;3098352395;3307649377;3516946359;3388192864;3560905783;3733618702;3709178822;3891771459;4074364095;3796025315;3739847136;3683668957;4280661375;4118613816;3956566257;4104421344;3794550537;3484679730;3573303062;3689334414;3805365767;4970161642;4572969043;4175776444;3809619272;4053827323;4298035375;4138792686;4046037200;3953281715;4383066946;4…	6;1178992550;1242291886;1159074102;1106730975;1090850726;1047680412;1199860792;1095197088;Donor C
552813759;735508377	4;983577587	9;1862825490;2742073392;2650149954;2711854792;2773559630;3484370053;3618578861;3752787670;3458230211;3575249877;3692269544;3988274318;3839463282;3690652246;4125901121;4066324275;4006747429;3995605607;3843226919;3690848231;3996258578;4010424535;4024590491;3942614409;3885385728;3828157047;3805675352;3914329569;4022983786;3829367010;3833598496;3837829982;3490396761;3751542111;4012687462;3971772888;3…
336912917;469583276	9;1184933910;1863315195;2541696480;2212939757;2542448635;2871957514;3150240493;3182947425;3215654357;3414118788;3333888861;3253658934;3751211605;3859900910;3968590215;3811236551;3550265367;3289294183;3994660161;3916841322;3839022483;3903433653;3821247949;3739062246;3908917702;3562293331;3215668960;3718397312;3874253663;4030110014;3705903829;3526956306;3348008783;3946629070;4050745621;4154862171;3…	1;1258007053;1340891494;1106914647;1216941153;1201892843;1017723451;Donor C
292837326	8;369599847	6;1652667755;2031456001;2410244246;2658326184;2931863172;3205400161;2880804751;3170800379;3460796006;3160375722;3405513980;3650652238;3261520578;3538002227;3814483877;3962317502;4119678233;4277038964;4639650794;4067265979;3494881164;3912622209;3705010749;3497399290;3187067889;3460612871;3734157852;3275773458;3236746164;3197718871;2812771621;3134166313;3455561005;3496260987;3634790809;3773320631;3…
617964440	6;881565593	4;1242251923;1837654795;2433057667;2914295486;2935519462;2956743437;2779599069;2892135320;3004671571;3500775784;3318466054;3136156324;3702149672;3553260476;3404371280;3470959624;3810510878;4150062132;3701279094;3862031290;4022783486;3625936634;3335688160;3045439686;3667890664;3539916665;3411942667;3782424379;3857517317;3932610256;3720781655;3601832718;3482883780;4046425173;3996852817;3947280461;3…
268888842	8;262099949	2;837340269	3;1662694368;2488048467;2230146393;2569973516;2909800638;2983928305;3175505158;3367082010;3388586589;3423032453;3457478316;3576750207;3794053977;4011357747;4276883318;4296068472;4315253625;4545291977;4152170644;3759049311;3580207730;3770962699;3961717669;3563479559;3663294803;3763110047;3568761672;3484986921;3401212169;3986123765;3722397955;3458672146;3819967202;3568326484;3316685765;3399445854;3…
437510229	2;534662116	1;1357634472;2022999476;2688364479;2739552113;2751602659;2763653205;2895792394;3047344619;3198896844;3231606297;3027103840;2822601384;3348519322;3629726613;3910933903;3488186930;3918886101;4349585271;3380343637;3775178886;4170014135;3633087169;3345163195;3057239222;3846498686;3609171296;3371843905;4021898193;3574831617;3127765042;3453542727;3661150937;3868759148;3553650556;3339125538;3124600520;3…
716700824	3;895418044	8;2393431022;2740168110;3086905198;2539464066;2755164162;2970864257;3019965145;3177425921;3334886697;3552717412;3536286913;3519856414;3635488161;3691799167;3748110174;3558358602;3619450257;3680541912;4308897592;3935381871;3561866150;3901048874;3728009661;3554970448;3493082310;3368830655;3244579001;4264936432;3643969891;3023003350;3205457606;3390688820;3575920034;3670643794;3812585494;3954527193;3…
269795251	7;601492318	5;1889838430;2207777342;2525716254;2713960441;2792921140;2871881839;3230258873;3336756955;3443255037;3174873727;3183773658;3192673590;3363254669;3262728451;3162202233;3404832987;3509887542;3614942097;3896672792;3725228548;3553784304;3725179060;3770925571;3816672081;3778354630;3600935311;3423515991;3639485355;3508855110;3378224864;3778569917;3742994579;3707419241;3358661669;3395296100;3431930531;3…
335485542	1;506972409;1242904042;1802076248;2361248455;2240095802;2483525825;2726955847;2767978057;3171692463;3575406870;2976453325;3083518961;3190584598;3669805087;3545995141;3422185195;3655278581;3362992747;3070706914;2948631508;3384346236;3820060965;3786015236;3567880052;3349744868;3473581109;3412756460;3351931810;3364094325;3329827576;3295560827;3163561637;3287015528;3410469420;4078012784;3616529578;31…	8;1213786292;1306872897;1318212994;1139667643;1158280182;1153390798;1027963146;1269996493;1227815708;Donor C
150144052	8;240532748	3;1350308148;2038041929;2725775710;2839829367;2853152141;2866474916;2891766833;3161789228;3431811623;3506324248;3505182966;3504041685;3290389032;3458361363;3626333694;3224011297;3346091214;3468171130;3512850344;3620855588;3728860832;3891360131;3735813416;3580266701;4108434293;3676477484;3244520675;3655204721;3334420456;3013636191;3266912738;3189609249;3112305759;3641260424;3590483865;3539707306;3…
421969236	3;568279455	4;2302088826;2393369289;2484649752;2482803829;2826120750;3169437670;2931040212;3098293682;3265547151;3198692666;3485085666;3771478667;3929050172;3782590924;3636131677;3835529292;3602222173;3368915053;2794842132;3694984765;4595127397;3341080380;3479406928;3617733477;3778050859;3504232546;3230414234;3752402348;3667459290;3582516231;3196536530;3229211422;3261886315;3544173511;3588689787;3633206062;3…
617877206	2;904894139	9;2660151600;2891727722;3123303844;2545731233;2778803693;3011876153;2867663665;3038891189;3210118713;2847839339;3209517837;3571196336;3568471662;3524159968;3479848274;3322468792;3564838142;3807207492;4142442947;3821049924;3499656901;3315302222;3504667745;3694033267;3076331119;3277931403;3479531687;3099000573;3131551329;3164102085;3860022870;3764224664;3668426458;3534822842;3465412981;3396003120;3…
694381578	8;844451948	8;1725396207;2320479312;2915562416;2533510875;2856440448;3179370022;2721792623;3216715358;3711638093;3362929457;3585183413;3807437369;3329621350;3476991520;3624361691;3762696732;3647847389;3532998047;4114645675;3837060884;3559476093;3686106255;3719489599;3752872942;2849293778;3085162614;3321031450;3448459333;3715969207;3983479081;3481224718;3362699140;3244173561;3450235776;3586919765;3723603753;3…
1340470001;1611784247;2929942077;3195891318;3461840560;2913576988;3043427743;3173278497;3177519289;3239778830;3302038371;3609959239;3751421259;3892883279;3828546146;3457471517;3086396888;3124524374;3536749536;3948974699;3672283630;3584718587;3497153544;3983302952;4015312196;4047321441;3047004326;3119616368;3192228411;3185629015;3167706222;3149783428;3452506334;3192358666;2932210998;3433352416;337…
803592490	8;944001554;1659949399;2081319249;2502689099;2404914700;2498537305;2592159911;2864518294;2952143201;3039768107;3238323883;3306350185;3374376487;3460102149;3479706645;3499311141;3584437984;3570281030;3556124076;3659023820;3615263252;3571502684;3992641081;3675990877;3359340674;3486545202;3504786638;3523028074;3390508012;3328641035;3266774058;3410830880;3090661898;2770492915;3970682444;3799513594;36…
228147655	9;403673717	5;1251652576;1825341965;2399031354;2612215513;2743167887;2874120261;2934542411;3141339304;3348136198;3692658409;3842747503;3992836596;3097996661;2991685427;2885374193;2981764221;3438292917;3894821613;3701488121;3525114580;3348741039;3491460202;3772828471;4054196740;3462357479;3504059999;3545762519;3628042850;3316586227;3005129605;3408384027;3603326208;3798268389;3707270843;3642522991;3577775140;3…
157058266	9;282670938;1169767404;1828414121;2487060838;2683956650;2758400221;2832843793;2732379069;2925100558;3117822047;3733416716;3755239790;3777062864;3803260234;3898692209;3994124185;3474540408;3548701086;3622861763;3494554935;3629278433;3764001930;4239325849;3870703819;3502081790;3355823641;3396577018;3437330394;3167774756;3891201942;4614629128;3608022023;3520220234;3432418445;3203827118;3235416163;32…
313102093	1;535994938	5;1270661327;2050928925;2831196523;2287680624;2534191164;2780701704;3178116389;3193728137;3209339884;2972395221;3010767998;3049140775;3624783656;3398355331;3171927006;3182461818;3167109981;3151758144;4140423821;4055921473;3971419125;4006312690;3766949629;3527586569;3435254178;3298197858;3161141537;3759188171;3639487829;3519787486;3161515650;3667809910;4174104171;3902738786;3538315472;3173892158;3…
393756136	5;515022080	7;1088274968;1840255672;2592236377;2417572356;2537360781;2657149205;2759468358;2922110298;3084752238;3412972667;3597625935;3782279204;3512397417;3539051487;3565705557;3145717446;3595255292;4044793139;3597022953;3553023849;3509024744;4248376920;3748197187;3248017454;3373026359;3372774319;3372522279;4283658285;4144714366;4005770448;3315196788;3515505289;3715813790;4119451848;3971931908;3824411969;3…
1430261698;1695412037;2864748843;3063780419;3262811995;2700919882;2989999912;3279079943;3573427023;3480515238;3387603453;3325132376;3396288367;3467444359;3944934219;3834468343;3724002466;3946325645;3800461211;3654596778;3701434356;3665643597;3629852838;4125009044;3867365684;3609722323;4071653515;3606491332;3141329150;3558065537;3643089067;3728112597;3440887737;3673874672;3906861607;3842001146;377…
312410349	7;688403226	8;1316586092;1977505951;2638425809;2859142877;3083287636;3307432395;3370175717;3494674627;3619173537;3288713554;3363219680;3437725807;3621802269;3474155261;3326508254;4051785385;4112558362;4173331340;4029471144;3901208543;3772945941;3539650639;3666551258;3793451877;3900930683;4034401776;4167872869;3802491977;3591647982;3380803987;3727334702;3516726479;3306118257;3557269122;3502665845;3448062569;3…
210999044	3;253643945;906488281	7;1800165620;2693842958;2557469134;2946839083;3336209032;2608637471;2914628027;3220618584;3804177618;3429895952;3055614286;3512418785;3457159053;3401899322;3330683701;3703091518;4075499334;3839185322;3840264367;3841343412;3475367474;3602815031;3730262587;4142286894;3839864058;3537441222;4460932486;4264441779;4067951071;3637218961;3661352397;3685485832;3529015675;3517426359;3505837044;3360641087;3…
1435708073;1533523930;2411063442;2629779246;2848495050;2669528554;3082602326;3495676097;3544649874;3570457541;3596265208;3458987610;3501177849;3543368089;4329715823;4283803291;4237890760;4307514282;3944032144;3580550006;3450572665;3907595239;4364617813;3812352698;4039510401;4266668104;3876781428;4145746731;4414712034;4124310396;3912103547;3699896698;4051177185;4147534232;4243891279;3904493490;378…
284073725	7;427684232	7;1673307548;2006033040;2338758533;2747354505;2904860343;3062366181;3385996962;3376958119;3367919277;3819822431;3701121399;3582420368;3658160400;3723436878;3788713355;4128607657;4304048563;4479489470;3986823208;4234993740;4483164272;4171243979;4282045957;4392847935;4477435899;4605390658;4733345418;4211355742;4358731889;4506108036;3606756596;3394776548;3182796501;4516200636;4032129515;3548058395;4…
758896016	9;997467698	9;1171216177;1778498982;2385781787;2929741682;3039984234;3150226786;3438023936;3578512925;3719001914;3428451883;3910600018;4392748152;4274074413;3881057661;3488040908;3754099721;3860300510;3966501298;4338133213;4327442702;4316752192;3776585270;3665709328;3554833387;3560664570;3836833106;4113001643;4393185622;4258713394;4124241166;3578659804;3649088855;3719517906;3779189299;3873324917;3967460535;3…
223876700	9;575767875	4;1305090156;2156900399;3008710642;2821564456;3135282092;3448999729;2795742106;3090355428;3384968750;3234626258;3587266229;3939906199;3771206964;3990077748;4208948531;4085822644;3975467721;3865112799;4428428540;3831183521;3233938503;4428393613;4190336294;3952278975;4058273397;3982691054;3907108710;3466274235;3561758220;3657242205;4250924968;4194605182;4138285396;4226340471;4163460944;4100581417;3…
196022590	2;240949767	7;1168478609;1775231475;2381984341;2968070467;2858933808;2749797149;2913379308;3219294889;3525210471;3831620955;3938229597;4044838240;3831498519;3795474284;3759450048;4000588127;3553448136;3106308146;4093682497;4387253855;4680825214;4206877730;3978739749;3750601768;4873560022;4260474233;3647388445;4103432078;3962930046;3822428014;3802172971;4125913780;4449654590;3671935035;4019504566;4367074098;3…
782395699	9;1035917930;1718226091;2133630835;2549035578;2627561198;2863566901;3099572603;3038308824;3353806613;3669304402;3946793586;4187469889;4428146193;3690495482;3917592574;4144689666;3653455131;3589115587;3524776044;4148908645;3974339283;3799769920;4331949452;4203720790;4075492129;4412371584;4095584594;3778797603;3714966007;3406512280;3098058554;3555196729;3637136454;3719076179;3757369433;3678391923;3…
265322309	4;282298141	2;890877998	9;1870723566;2850569132;2894015397;2887822071;2881628746;3402688821;3476632527;3550576233;3900424618;3970079134;4039733650;3892705416;3981080530;4069455644;4035177290;4030046843;4024916396;3773964049;3956056494;4138148939;3937023228;4049415187;4161807147;3684453008;3561766953;3439080898;3978915172;3802974599;3627034027;4298001471;4180477109;4062952748;3873493021;3679426820;3485360618;3592473609;3…
524402919	5;700311294	8;1586891093;2265520387;2944149680;3022818226;3041035234;3059252243;3652380241;3456391720;3260403199;3800264817;3890720739;3981176662;4513842060;4075252626;3636663191;4414316861;4300115001;4185913141;3928682968;4345253858;4761824748;4017981847;3939403095;3860824344;3404311401;3708349312;4012387222;3935414674;3853522401;3771630128;3798331600;3582749360;3367167120;3018905084;3414221359;3809537633;3…
624661177	5;861995252	3;1366920522;1884393611;2401866700;2848478909;3239489282;3630499655;3370327468;3219061154;3067794841;3984387413;3891999793;3799612172;3617591235;3588404548;3559217860;4374102651;4136364876;3898627100;4132812848;3997395890;3861978933;3696013460;3552140126;3408266793;4077186011;3998607223;3920028436;4149562503;3756185778;3362809053;4425147354;4150583026;3876018698;3805926547;3715578364;3625230181;3…
514657097	6;850548475	9;2645658429;2397485364;2149312298;2946462429;2993943283;3041424137;2983099559;3222900734;3462701910;3314311515;3754085898;4193860282;3976576417;3999507265;4022438113;3617811709;3907808158;4197804607;3905333355;4012158468;4118983581;3446627718;3471998900;3497370082;3961892157;3837568992;3713245828;3597390424;3853984980;4110579536;3501547786;3459934500;3418321214;3544913014;3535515661;3526118309;3…
340404482	8;392772400	9;1546023277;1932499751;2318976225;2658432697;2882183564;3105934431;3290336164;3279615018;3268893873;3413816271;3362887176;3311958081;4020846055;3983009853;3945173652;4492340254;4053586295;3614832337;3495833885;3870734467;4245635049;3960909031;3978123424;3995337816;4271416743;3843570242;3415723742;3962620313;3861866591;3761112869;3876992787;3708453113;3539913438;3678952371;3598028510;3517104649;3…
391956041	3;834650708	5;3448167247;3586933813;3725700379;2469917607;2848367585;3226817563;2830816651;3050770258;3270723865;3656826536;3776979010;3897131483;3740136415;4267060662;4793984908;3653739179;4032703436;4411667693;3789803970;3771982074;3754160178;3340023862;3527292219;3714560576;4011150447;3705375102;3399599757;3683883686;3744686721;3805489756;3824954947;3927035967;4029116988;3852802540;3600335176;3347867811;3…
946668054	7;1144522820;2569351729;2783588165;2997824601;2882759032;3037770497;3192781961;3086228081;3196606525;3306984970;3447108759;3405917033;3364725306;3637520796;3839735666;4041950537;4436245091;4033624235;3631003379;4304302594;4272305651;4240308707;4255072303;3902820397;3550568491;3635034599;3694256106;3753477614;4209221351;3742224186;3275227021;4020639790;3816815357;3612990923;3657597289;3491484900;3…	9;1152507505;Donor C
645018877;785801152	5;1811819205;2215124568;2618429931;2455073021;2783092935;3111112849;2946017015;3247309806;3548602596;3487878509;3759052735;4030226962;3915477612;4009633012;4103788412;3611313162;3588819097;3566325031;3651667072;3684570094;3717473116;4449641460;3769464589;3089287717;3953192179;4184436847;4415681514;4054175028;3879418320;3704661611;3699281424;3660700271;3622119118;3283145411;3354765485;3426385559;4…
678454570	3;861623026	5;1273135984;1909836876;2546537767;2435587052;2726429181;3017271311;2974721701;3184097695;3393473690;3576168452;3600016495;3623864538;3850085696;3498719826;3147353956;3565083199;3826488888;4087894578;4332485522;4032112478;3731739434;3828249243;3794903071;3761556900;3441911286;3566116167;3690321048;3705163666;3790791312;3876418958;4140304960;3744165355;3348025750;3381611062;3483087701;3584564341;3…
122081883	1;403002439;1688185111;2011743646;2335302182;2501222313;2775717715;3050213118;3200055474;3273087981;3346120489;3169209117;3460470082;3751731047;2992689748;3269910586;3547131424;3750818655;3781867607;3812916558;4131344798;4025643318;3919941838;3442513475;3487972564;3533431654;3658596534;3831349501;4004102468;3400871075;3372506676;3344142277;4036532035;3696585034;3356638033;3866276872;3911096948;39…
145266047	8;248958989	9;1012658191;1793613674;2574569157;2615562313;2789747478;2963932643;3246486070;3633006774;4019527478;3336069584;3640002299;3943935014;3458116090;3762369253;4066622416;4095457746;3676422871;3257387996;3313250138;3483149453;3653048767;3552470590;3922630687;4292790785;4516447069;4479496549;4442546029;3625012310;3529114347;3433216384;4335093101;3787220842;3239348583;3744142703;3398732769;3053322836;3…	3;1247544550;Donor C
247520200	9;350688643	1;881266319	4;1777701235;2674136151;2618836641;2919694314;3220551987;3029135047;3427072121;3825009194;3558283104;3408308792;3258334480;3560637551;3696526219;3832414887;3758183224;3943504197;4128825171;3924543740;3806546892;3688550045;3816989975;3673128098;3529266221;4102973870;4095672297;4088370724;3704756817;3895798809;4086840801;4389060153;4172553509;3956046866;3833071725;3827524536;3821977346;3937558670;3…
691013230	5;803944996	4;1693895804;2197872535;2701849266;2429618404;2496097025;2562575647;3019855293;3325611432;3631367571;3493081843;3461261397;3429440950;3805898924;3943024499;4080150073;3902097360;3724752203;3547407047;3651616333;3850743374;4049870416;3080208541;3732202839;4384197138;3682517622;3671362306;3660206991;3952368037;3855096563;3757825090;3657143748;3725563924;3793984101;3386752795;3441271721;3495790648;3…
934925635	7;1152831213;1384889507;1940914403;2496939300;2932803458;3014729418;3096655378;3168138780;3181023786;3193908793;3493261602;3562182591;3631103580;3739757475;3749960607;3760163740;3862246220;4017199656;4172153091;4632289516;4428856698;4225423880;3582226703;3653041846;3723856989;4398564456;4414928946;4431293437;4151901379;4461819340;4771737301;3419883300;3602299855;3784716409;4084627160;3779912796;3…
900304994	1;1037060711;2168431082;2404322681;2640214280;2612496497;2821451311;3030406124;3072993128;3381714346;3690435564;3547014653;3456149600;3365284547;3741363661;3764764429;3788165197;3340642282;3610280196;3879918109;3860169368;3799594453;3739019539;4902204512;4687248241;4472291971;3941012366;3716268046;3491523727;4022274150;3750694890;3479115630;3435463424;3381997525;3328531626;4007200270;3701518804;3…
878508719	1;1030410365;2108819479;2509533765;2910248052;2830623222;2868967587;2907311952;3137217369;3063294421;2989371473;3629267546;3665402339;3701537132;3405305001;3521292540;3637280079;3825492442;3531834407;3238176371;4182267391;4114704869;4047142347;4160731066;4134834255;4108937445;3799864437;3897676178;3995487919;3861046224;3897733530;3934420836;3203085344;3631769799;4060454254;3635619200;3470076317;3…
135140467	7;207350332	1;864643984	9;1678696464;2492748944;2595252946;2706001418;2816749890;3347648885;3258151318;3168653752;3439629928;3487624277;3535618627;3644573503;4008264666;4371955828;3625382001;3746473216;3867564431;3577141522;3958140825;4339140129;4044588373;3994552922;3944517471;3802702288;3689690800;3576679312;3891245572;3848576924;3805908277;3539514125;3612760426;3686006727;3670323307;3667551145;3664778983;3790250700;3…
434114537	1;515070408	3;1589534779;2088993377;2588451975;2487454253;2912644960;3337835668;3104324204;3115594325;3126864446;3312218661;3598452208;3884685754;4769449998;4303637362;3837824727;4277700839;4055470760;3833240680;4041925688;3611452822;3180979956;3593846837;3696175790;3798504743;3729191203;3809722104;3890253005;3646052696;4078019324;4509985952;3954444545;3730172674;3505900802;3572915918;3747699859;3922483799;3…
748061965	5;905967752	6;1637165766;2180397764;2723629762;2603247443;2934917025;3266586608;3172127759;3487209106;3802290454;4007264380;3778756811;3550249241;3443327369;3423400170;3403472970;4236585186;4162276090;4087966994;3961032602;3711181389;3461330177;3813494951;3901743148;3989991344;3721941945;3969686404;4217430862;4413441331;4043330771;3673220211;4564600972;4141911197;3719221422;3595978537;3973627382;4351276227;4…
193509210	2;485207432	2;1341596896;2223098309;3104599721;2711395430;2888037080;3064678730;2934163450;3065530956;3196898462;3668748329;3853228297;4037708264;4168763886;3850607672;3532451458;4004565568;4000364194;3996162819;3513518727;3569681468;3625844209;4380440816;4378698974;4376957132;5054173359;4373364797;3692556235;3767954066;3464692753;3161431441;4534278828;4064117373;3593955919;3115371182;3378738995;3642106808;3…
1187642954;1406326439;2857504124;3005525413;3153546701;2940901253;2999193152;3057485051;2893145009;3476600756;4060056504;3552694748;3668303475;3783912203;3696463996;3846923788;3997383581;3994567714;4060364228;4126160742;4763482967;4547369846;4331256726;4278737811;4515780826;4752823840;3698088568;3708112126;3718135684;3656960900;3651271970;3645583040;4474500856;4092107045;3709713233;3737855000;369…	4;1252364667;1115759788;1114299726;1264316003;Donor C
222445685	6;560417979	6;1178885762;1913979320;2649072878;2879770381;2915938830;2952107280;3243396800;3698436614;4153476428;3258771293;3423742431;3588713569;4204322617;4270703785;4337084953;4737416034;4387967209;4038518385;4369720508;4262114400;4154508293;3823527744;3989756744;4155985745;4049934231;4077143007;4104351783;4219858630;4060782807;3901706983;3281059264;3664840005;4048620746;4180321156;4167550681;4154780207;3…	2;Donor C
1042442934;1218006150;1512455601;2202585363;2892715124;2687951597;2923636406;3159321216;3469379518;3539912301;3610445083;3125667747;3485301636;3844935526;4550932318;4159875188;3768818059;4119060332;4475999085;4832937837;4077381201;3775592615;3473804030;4547874240;4598227692;4648581143;4139392225;4070138057;4000883890;4051382108;3913953603;3776525098;3636455216;3799432535;3962409854;3881763676;386…
511949380	8;663483322	2;840775001	1;1699431206;2558087411;2494132790;2791637891;3089142993;3177517604;3131012888;3084508172;2995673430;3342005446;3688337462;3526641645;3683984441;3841327237;3692623212;3842916567;3993209922;3538040156;3646465166;3754890176;3646417746;3679794220;3713170694;3662640036;3811131757;3959623478;4131447981;4159524542;4187601103;3816085356;4113495269;4410905183;3965993050;3856604744;3747216438;3568908896;3…	8;1346498539;1060248259;1266196958;1106184930;1154479452;1075067876;1145825803;Donor C
709732908;785145820	4;1140887203;1871114234;2601341266;2458443730;2844001748;3229559767;2937332481;3101164943;3264997405;3186939503;3473166895;3759394288;3345102041;3524496349;3703890656;3936166133;3922160696;3908155258;4151647759;4147474940;4143302122;3931807585;3526635247;3121462909;3531426752;3699420460;3867414168;3405191271;3492282785;3579374298;4162464740;4343482831;4524500921;3563958463;3310090023;3056221583;4…
287141245	4;424978596	5;1342025003;1972169539;2602314076;2496555359;2620528035;2744500712;2978314654;3250618462;3522922271;3061685599;3273205447;3484725295;4375730677;4140870072;3906009468;3418407413;3714477952;4010548491;3864748765;3993128192;4121507619;3075260256;3474760491;3874260726;4251952330;3939053511;3626154692;3099572759;3462007947;3824443134;3405318676;3513103735;3620888793;3284276075;3792058357;4299840640;4…	1;1067744295;1165294517;1001370723;Donor C
284876532	5;355219891;916222595	7;1702998910;2489775224;2676651860;2664231317;2651810773;3046419986;3127556353;3208692720;3564805943;3761736382;3958666822;3060593870;3597297414;4134000958;4769927772;4188556019;3607184266;3694544013;3588109300;3481674587;4363585988;4317805483;4272024978;3676228793;4007539218;4338849642;3259625197;3686500386;4113375574;3999383599;3889123331;3778863063;4023616643;4045752590;4067888537;3730719126;4…	7;1141911660;1314651375;1353587997;1083967304;1141951364;1343298163;Donor C
425991660	1;540377838	8;1111991832;1983930785;2855869739;2373382245;2793961325;3214540405;3601109799;3403542636;3205975473;3520738958;3603773309;3686807660;4017277051;3880278489;3743279927;4016870784;4245834282;4474797781;4390937904;4143928390;3896918876;4000611864;3677185740;3353759615;3249376423;3251143387;3252910351;3942392864;3866996866;3791600868;3870595500;3959170039;4047744579;4186456979;4033226670;3879996361;3…	3;1048577355;1192495996;1309900072;1105917888;1129207576;1044719670;1128414215;1161781188;Donor C
82824369	55;150501097	1;875203300;1755188055;2635172810;2556909981;3049864316;3542818650;3344914405;3366920230;3388926056;3922421213;4021480040;4120538868;3640277304;3734291691;3828306078;3648804126;3826769251;4004734377;3800792313;3832765755;3864739198;4447413788;4417544298;4387674808;4679626242;4446123041;4212619839;4920861803;4570746697;4220631591;3525028866;3566636616;3608244366;3877070448;4181604616;4486138784;35…	6;1025467395;1029497825;1174418085;1060385145;Donor C
1047998195;1244935085;1594477518;2066210686;2537943854;2855591154;3095706871;3335822588;3379371313;3603517468;3827663623;3326672763;3600006388;3873340013;3714994588;4024997139;4334999690;4254381695;4146018780;4037655864;3482833096;3872862768;4262892440;3939531138;3943780782;3948030426;4424985468;4422985236;4420985004;3999312804;4184241020;4369169236;3685302685;3858590251;4031877817;4042364446;384…	1;1187885519;995425027	3;1038177152;1141004623;1053565816;1093968971;918207607	5;1119585079;1060068956;1023759985;1358766267;Donor C
216706647	5;271525065	8;914356657	9;1770847584;2627338510;2628579728;2881631033;3134682337;2905521594;3109043722;3312565849;3362061847;3662634483;3963207118;4219825472;3852306467;3484787462;4027210741;4046237878;4065265015;3682727603;3764976833;3847226062;3879548506;4339640329;4799732153;4290241697;3736791405;3183341113;4009023114;3696698512;3384373910;4097042849;4180126318;4263209787;3539362563;4186008543;4832654522;3473792849;3…	2;1105569129;1179867899;1318885795;1176760048;1245604368;1177294232;1095190654;1153955320;949055536	7;1118915908;1188283859;1070152518;1110548674;1020591910;1073995978;1133531928;Donor C
646493564	7;758004874	8;1388470848;2041048664;2693626481;3003506434;3254412010;3505317586;2902408925;3272792066;3643175207;3601171039;3800008082;3998845125;3980404143;3750024053;3519643963;3628976589;3967056553;4305136518;3487983978;3575962156;3663940333;4415492028;4432460835;4449429642;3458755267;3639664923;3820574579;4232124014;4099359870;3966595726;3440739355;3800536042;4160332728;3605378052;3776156759;3946935466;3…
265490011	6;452394604	9;1408165664;2096897337;2785629009;2360340527;2725030699;3089720872;2971777128;3392724484;3813671840;3426385604;3740632784;4054879965;3863193544;4170793689;4478393834;4308428837;4035183678;3761938519;4322973992;4133584037;3944194082;4694563283;4434954420;4175345557;3971504835;4086537194;4201569554;3811214171;4047854830;4284495488;3558035884;3741290921;3924545958;4421278340;4533601197;4645924053;3…	4;1103744322;986124650	2;1122076846;Donor C
855978766	3;1023921582;2041899813;2455973901;2870047990;2598848448;3222112479;3845376509;3311736594;3486901313;3662066032;3631804141;4123064351;4614324561;4511513517;4291207335;4070901154;5006695624;4570656080;4134616536;4368901023;4179672083;3990443144;4452948248;4274718934;4096489619;4406859841;4789134009;5171408177;4000069452;3983012082;3965954712;3852447764;4126934038;4401420312;3866945031;4128490136;4…	4;1094559502;1146159892;1276255418;Donor C
362438556	8;410609736	5;1124869524;2018726908;2912584292;2783689843;3381337282;3978984720;3375189452;3556731714;3738273976;4112621368;4168358771;4224096174;4330446444;4180354664;4030262883;4417881890;4539892731;4661903572;4188299941;4635747810;5083195678;4644056709;4527812923;4411569137;4137385795;3945674254;3753962713;4366859981;4327733036;4288606091;4751053743;4522090768;4293127793;4304592675;4558775727;4812958778;4…	4;1132294247;1188509616;1178772468;1154167474;1212045981;1154376560;1189995317;1237542307;1182495843;1181657092;1157468031;1094416447;Donor C
246669392	2;431189154	6;1568828081;2439726200;3310624319;2774242685;3044442384;3314642082;3581097977;3853045736;4124993495;4104494486;4137069421;4169644356;3839151471;3985083749;4131016027;4596033351;4579552768;4563072186;4454698508;4266895597;4079092686;4755457027;4541696161;4327935294;4018774046;4041109913;4063445780;4221138309;4415568620;4609998931;4041378294;4123298924;4205219554;4107679227;3900205514;3692731801;4…	6;1004940345;1196691298;1180702579;1118536505;1064126869;1084904619;1190829234;1145859546;1197759830;1136961761;Donor C
669298136	3;723789542	9;1158072397;1941113945;2724155493;2636108469;2668151460;2700194451;3706198784;3364617612;3023036440;3263189539;3399759968;3536330398;3482411815;3911488163;4340564512;3919107043;3944392527;3969678012;3623659194;3921662641;4219666088;3482944243;3730974389;3979004535;3750511638;3764615535;3778719432;4092136914;4249364246;4406591577;4279280608;4279680802;4280080996;4112155229;4167609645;4223064062;4…	7;Donor C
496900201	6;633497024	7;1461555627;1983004063;2504452499;2319678471;2493117296;2666556120;2674642070;2748435026;2822227981;3306225455;3450992310;3595759165;3473877562;3168359176;2862840791;3451190338;3309104038;3167017738;3870551502;3538003840;3205456179;3229577763;3257203241;3284828719;3325129078;3226591818;3128054558;2964491715;3117170929;3269850143;3231544189;3353581488;3475618786;3710974139;3855066210;3999158281;3…	1;1105677029;1247867419;1168345178;1210453199;1239004964;1151110901;1085667193;1254629047;1116626921;1252253767;1090901195;999676152	5;1169613861;1056023358;999382152	2;1213812103;1064188223;1103818758;1135026671;1086961392;1189737093;Donor C
1389431975;1638660821;1690576750;2145548692;2600520634;2442548774;2587494272;2732439770;3103567793;3234921643;3366275494;3251633309;3197550628;3143467948;3480852405;3501584331;3522316256;3459339075;3630743608;3802148141;3452070673;3257624126;3063177579;3457999171;3584748332;3711497493;3139714074;3120332283;3100950492;3513550500;3763277919;4013005337;3391557223;3368615436;3345673648;3486172752;349…
303931697	8;464250564	3;889915521	7;1605721396;2321527271;2508171313;2666102173;2824033033;3056501796;3269143560;3481785325;3365457486;3270284136;3175110787;3474185960;3494940464;3515694969;3674885847;3947028488;4219171129;4847379732;4161538899;3475698065;4563884564;4168706601;3773528638;4102899662;4119485206;4136070749;3993515949;3708847612;3424179274;3662333180;3841223802;4020114424;3630530835;3645098325;3659665815;3039471745;3…
137054312	9;306966733	6;1323514172;1956714599;2589915026;2578630805;3185393045;3792155286;3374718676;3309787095;3244855514;3672181722;3952267415;4232353108;3828371026;4119077586;4409784146;3686811859;4033511189;4380210518;4319683778;3850048444;3380413109;5031020736;4591172659;4151324581;4259950800;4093094655;3926238510;5033039811;4640777620;4248515429;3872770547;3799354449;3725938351;3363178409;3523890545;3684602680;3…	7;1182846905;1036668287;Donor C
165714533	3;629068877	8;1992973328;2298339105;2603704881;2788323984;3055897088;3323470193;3038196882;3250672080;3463147279;4026201882;3722817233;3419432584;4182463188;3874613152;3566763115;4329873640;4551344341;4772815042;4090032682;4153456376;4216880070;3923802727;3789370697;3654938668;4265506476;4075738447;3885970418;4223576291;3940649327;3657722363;4271974694;4292302528;4312630362;3662355882;3618543375;3574730867;3…
847198790	5;1193431344;3025788388;2994925679;2964062970;2843602516;2973633858;3103665200;2663239946;2713855880;2764471814;3532983805;3289008758;3045033712;3768282396;3993978687;4219674978;4227957588;4188286462;4148615336;3713012565;3937993140;4162973715;3530384498;3566776500;3603168501;4170380769;4025526765;3880672762;3746539933;3987991176;4229442418;3938521307;3678425973;3418330639;3771181536;3684039593;3…
186880321	5;377237647	2;1297388267;1974613575;2651838883;2481064422;2627593171;2774121920;3044485833;3191541630;3338597427;3064456617;3710094578;4355732538;4378544364;4244586709;4110629054;3411813307;3700561282;3989309258;3989795251;4085568612;4181341974;3900006644;3701783254;3503559865;3680196776;3933660845;4187124914;3864071837;3684084014;3504096191;3975295566;3925840095;3876384623;3296982491;3664237402;4031492313;3…
733937418	4;1026016050;1922844981;2014237773;2105630564;2583856327;2766686071;2949515815;2841115970;3092691413;3344266856;3694274037;3592308161;3490342286;4254351708;3904970807;3555589907;3813130537;3829329392;3845528248;4311560443;4210360311;4109160179;4262877874;4005346614;3747815353;3832358151;3823437657;3814517163;4369702153;3823779274;3277856395;3597295204;3415302895;3233310586;3867846751;3884789323;3…
923380669;1202591155;1398138384;2111097786;2824057189;2935072011;3010794082;3086516152;2938538011;2956167183;2973796355;3013009026;3415768099;3818527173;4027709773;3920204466;3812699160;3976079179;3941457655;3906836131;3846677011;3922680745;3998684479;3840063359;4037450918;4234838476;3974386351;3883823145;3793259940;3434408476;3508870643;3583332811;4078259435;3664850528;3251441621;3911084217;3625…
507532913	6;829824166	4;2913475057;2874215418;2834955779;2580005367;3068464940;3556924512;3175282970;3274165751;3373048531;3640846374;3861559691;4082273009;4307194043;4007937564;3708681086;3650307934;3653720835;3657133737;4678854667;4436792775;4194730883;4044512161;3700590320;3356668479;3850347976;3709223760;3568099544;4524139615;4415678781;4307217948;4003917412;3973226000;3942534588;3391068737;3503854346;3616639955;4…
691701163	9;575002782	4;1874026125;2742835208;3611644291;3209597667;3191024242;3172450817;3150721298;3290810835;3430900372;3360836471;3687286115;4013735759;4244341490;3826274247;3408207005;3428695312;3545607743;3662520174;4588788637;4316868846;4044949055;4065204093;4239283615;4413363138;4258754813;4020651471;3782548129;3830019377;3917866841;4005714304;3849501128;3931143603;4012786079;3717705268;3731822576;3745939884;3…
199805129	1;450470007;1564042667;2271613348;2979184029;2829074288;2807404362;2785734437;3235455373;3229938406;3224421440;3631364143;4028053876;4424743609;3456499734;3639598355;3822696977;3321982036;3644840068;3967698100;4577733930;3987307941;3396881953;3435681575;3790603497;4145525419;4041108434;4088674877;4136241319;4009495944;3835820039;3662144135;3739270114;3694717039;3650163964;3578396918;3496455038;34…
765693944	4;1430797942;2158025869;2600548792;3043071715;2957747293;2833249202;2708751110;3289893258;3484046323;3678199388;3130537359;3317792521;3505047683;3971472422;4065631652;4159790882;4410298609;4483712616;4557126622;4187774358;4473931495;4760088632;3353975796;3534669254;3715362712;3800100151;3661194322;3522288493;4267036768;3872133203;3477229638;4329360819;4140837991;3952315163;4254891726;3800730033;3…
1593430170;1932248392;4745545256;4337673376;3929801495;2934160570;3012725788;3091291006;3446314497;3439877258;3433440020;3941410660;3877198621;3812986582;4175218317;4225900875;4276583433;3639700894;3904645014;4169589134;3755811831;3759465298;3763118766;3610123567;3746776872;3883430177;3528748183;3650752812;3772757440;3396844272;3732397603;4067950933;3123053489;3197509063;3271964637;3722270658;379…
1949935062;2435315724;6716511834;5451107527;4185703220;3254187036;3094723134;2935259232;3200633943;3337366577;3474099211;3496098253;3752286713;4008475173;4324285905;3887029569;3449773234;4058848977;3695993098;3333137219;4019851772;3925131800;3830411828;3816545437;3958034543;4099523648;3623028146;3658732986;3694437825;3864376898;3913022641;3961668384;3506165282;3307996173;3109827065;3517556263;357…
2138558818;2534407708;3869569831;3555537767;3241505703;3186648692;3333541423;3480434155;3025449284;3312903672;3600358060;3776164828;3677873046;3579581264;4172985004;4089586793;4006188582;3400843573;3915744600;4430645626;4300485451;4303842716;4307199981;3740756578;3941959406;4143162233;4689177911;4455263394;4221348877;3925017254;3976118772;4027220289;4512707820;3975624924;3438542027;3739254359;381…
797895727	6;1006980892;2678878931;2960604307;3242329684;3151889238;3217946943;3284004648;3375565751;3300850408;3226135066;3428882928;3460647493;3492412057;4600819945;4662860585;4724901225;3404213466;3548382341;3692551215;3868215792;3584249049;3300282307;4047322895;4136052103;4224781312;4098292995;4341412951;4584532908;3826140408;3670526138;3514911869;4187688843;3850599595;3513510347;3311909075;3434699361;3…
525618075	1;1443823803;5725354295;4767854395;3810354494;3651400313;3481179751;3310959189;3157505997;3333485061;3509464125;3743067563;4088782760;4434497957;4679626101;4270192080;3860758060;4000489409;4055969562;4111449715;4020787858;3784059690;3547331522;3662501208;3702945732;3743390256;3937420032;4037987774;4138555515;3301026000;3397515768;3494005536;3544431885;3509187305;3473942725;4288082558;3772922819;3…
1564598446;2149057602;6399537896;5250986804;4102435711;3376078757;3317545153;3259011549;2914865891;3262447197;3610028503;3488318379;3403826429;3319334479;4529169396;4333933082;4138696769;3550661323;3809923044;4069184765;3893863330;3790952785;3688042240;3684964900;3800899925;3916834950;3445308774;3447288978;3449269181;3778499109;3798164787;3817830465;3652228450;3750074883;3847921315;3481313153;367…
1810376976;2134520715;5023034489;5100233795;5177433101;3351833569;3196130134;3040426699;3696123377;3577908095;3459692813;3569554548;3840711572;4111868595;4160073336;4251971841;4343870345;3992185168;4001927854;4011670541;3851445774;3810561792;3769677809;4334384483;3890619702;3446854921;3808923382;3671258306;3533593229;4253477778;4054470161;3855462543;3563395840;3626698426;3690001012;3812011073;355…
332400689	6;334403461	7;1409772878;2286306100;3162839322;3010205592;3107386509;3204567427;3287837471;3237872973;3187908476;3470727810;3824642273;4178556736;3774854533;3846910136;3918965740;3497183612;3511896649;3526609685;4174171935;4103108319;4032044703;4220288703;3854679253;3489069804;4243700849;4249583399;4255465949;3734946250;3883518757;4032091265;4053674651;3540872428;3028070206;3556825978;3570083653;3583341328;3…
221622373	9;458040055	8;2536845935;2724128111;2911410287;2869153131;3091131206;3313109280;3327790978;3562032740;3796274502;2857292478;3524379788;4191467098;3862579120;3857574085;3852569050;4548643762;4426892266;4305140771;3887813129;3942870729;3997928329;3498083744;3480252688;3462421632;3942623602;4092944608;4243265614;3946076729;3898792697;3851508665;3252996313;3462623499;3672250684;3554752232;3302602074;3050451916;3…
178681368	2;304721213	6;2104027929;2385470198;2666912468;2612107712;2745779776;2879451839;3239044308;3445728755;3652413202;2849949205;3198636573;3547323941;4322957207;3683921928;3044886648;3552909713;3738961268;3925012824;3740652887;3691739449;3642826011;4065530406;4018622907;3971715409;3818983664;3821799152;3824614640;3631548535;3667569983;3703591430;3567205853;3758494901;3949783949;3903707047;3759992823;3616278599;3…
767670789	1;926958669	9;2889403232;2887984350;2886565469;3229954216;3057856796;2885759377;3162358763;3188955187;3215551612;3316369245;3324859933;3333350621;4197992020;3482061368;2766130716;3058108891;3278021575;3497934260;4493287593;4430967278;4368646963;3038231455;3650288289;4262345122;3333657732;3231585761;3129513789;3811224433;3639303720;3467383006;3630085604;3688219172;3746352740;4354799529;3770168223;3185536916;2…
188666966	7;349592639	2;1719030247;2060310698;2401591150;2695952740;2951847738;3207742736;2834173482;3198266331;3562359179;2871869095;3588585674;4305302254;4116013680;3995223580;3874433481;4146103808;4195118872;4244133935;3887748127;3790445016;3693141905;3628250882;3718080657;3807910433;3344413029;3534709425;3725005821;4109243919;4068704992;4028166065;4257666859;3989578631;3721490403;3168178128;3568329932;3968481737;3…
133940827	4;260928349	2;1271599062;1929078837;2586558613;2836741417;3098905524;3361069632;2963891897;3020762579;3077633262;3060931731;3278023425;3495115119;4582230196;4141847191;3701464187;4032625374;3989616858;3946608343;3918103129;3884203886;3850304642;4000044437;3836446584;3672848730;4210860885;4131407729;4051954573;2657325049;3135801438;3614277828;3645265927;3739752032;3834238136;3605980263;3821407492;4036834720;3…
285848396;557005333	7;2149004538;2454995139;2760985740;2797054876;2950786521;3104518166;2938233530;3046530943;3154828357;3441661552;3558415878;3675170203;4519600700;4201032872;3882465044;4026762919;4134587555;4242412191;3833498139;3920117805;4006737471;3829971112;3850682174;3871393236;3494692712;3644438761;3794184811;4172066378;4117027166;4061987955;3600620550;3973652926;4346685302;3297313238;3464537628;3631762018;3…
684869114	4;1171729063;4423511734;3825720052;3227928370;3647623034;3409640403;3171657772;2939941287;3334996175;3730051063;3729804645;4057444849;4385085053;4202397798;3943533611;3684669423;4004513992;4016772537;4029031082;3522849072;3973378014;4423906955;4161221854;4343549315;4525876777;4160687079;4047597035;3934506991;4207614147;4261179096;4314744046;3703075805;3697422638;3691769471;4064706210;3636591225;3…
284148932;567173701;2563304111;2887089888;3210875665;3292751636;3226674085;3160596534;3064322588;3575393603;4086464618;3451345393;3524198638;3597051882;3475676556;3802341460;4129006364;3987542543;4044590341;4101638138;4500461494;3960816102;3421170710;3416143870;3364050754;3311957638;3683466488;3490573515;3297680543;3895591254;3906202876;3916814498;3744331648;3562373694;3380415739;3164372004;36830…
142354304	3;378538796	3;2694111503;3163024886;3631938269;3257742216;3119547306;2981352397;3307120947;3281204671;3255288395;3587868931;3831081747;4074294563;3495845841;3645348442;3794851042;3771983747;3715882544;3659781342;4021122795;3844831003;3668539212;3889732829;3857379920;3825027012;4245728172;4069805509;3893882845;3453701503;3326916332;3200131161;4076730089;4257335392;4437940695;3516463320;3697222603;3877981886;3…
307340878	3;720297628	9;3351998279;3268210745;3184423212;3630579026;3417369526;3204160025;3914536093;3675479825;3436423558;2891265760;3210583694;3529901628;4282714706;3812747778;3342780849;4288284276;4099352986;3910421695;4775055155;4026413674;3277772193;3672216085;3417407217;3162598350;3335836980;3494167271;3652497563;3880905663;3723184758;3565463854;3884649901;3772745533;3660841165;3471047508;3626555658;3782063809;3…
1634219305;1845693534;2581613668;3024029000;3466444333;3122068285;3041364201;2960660118;3164662150;3372292554;3579922958;3242162951;3749597378;4257031805;4268786667;3723479988;3178173309;3396031807;3223870176;3051708544;4019122854;3925034324;3830945793;3933723987;3628443649;3323163311;3140571290;3529626159;3918681028;3784030265;3697353402;3610676540;3657728429;3597665685;3537602941;3339648297;341…
660183218	6;1054968481;1488119384;2112894710;2737670035;2755167603;3057318331;3359469059;3570722901;3622631942;3674540983;3092096449;3471801003;3851505558;4433770757;4175330127;3916889496;3498886961;3589953931;3681020901;3910157877;3806286214;3702414551;4182789546;3961145732;3739501917;3522139503;3774790416;4027441328;3700567223;3555812120;3411057017;3580596593;3883231925;4185867258;3890171997;3646389032;3…
806090992	8;829716767;1307352671;1901286464;2495220258;2658434845;2898498028;3138561212;3163368676;3392805007;3622241339;3181354519;3317272289;3453190058;4761473076;4155338597;3549204118;4419413118;4130194066;3840975014;3853535350;4068213602;4282891854;3474798238;3696329782;3917861326;3780152677;3803089260;3826025843;3620665333;3790406260;3960147186;4617462307;4251481761;3885501215;3605760164;3464245951;33…
130588378	4;650003029	5;2134320907;2620422326;3106523745;2966147458;3208865995;3451584532;3146716072;3250837262;3354958452;3374395439;3603273664;3832151890;4397009634;4389315004;4381620373;3566963277;3897630592;4228297908;3649022181;3511838130;3374654078;3906862965;4165388527;4423914090;4501082114;4317687441;4134292769;3675482290;3973743284;4272004278;2982728012;3186285370;3389842729;3880359124;3953952948;4027546772;3…
1070861493;1192851074;2094269399;2912888279;3731507159;3032783312;3142715819;3252648325;3048303431;3155708221;3263113010;3809140696;3615034953;3420929211;3993812613;3612504230;3231195847;3950764611;4010703899;4070643187;4049329768;4115748413;4182167059;3708986234;3843972676;3978959118;3929143912;4079776875;4230409838;3991158972;3909875854;3828592736;3712094482;4017257251;4322420021;4176780062;395…
1216887458;1400940108;1779428696;2402910588;3026392481;2703415067;2718450596;2733486124;2937387000;3220419188;3503451377;3445971161;3665879318;3885787475;3903159844;3801140425;3699121005;4893992035;4629989025;4365986015;4302395833;4205816842;4109237851;3730959304;3727056817;3723154331;3520074018;3965342943;4410611867;3613429167;3785735236;3958041304;3873679380;3463991585;3054303790;3891777742;348…
1280455398;1424366138;2050335109;2568437844;3086540579;2748106373;2855766028;2963425682;3215749104;3090451265;2965153426;3921499341;3830584397;3739669453;4035655754;4018369343;4001082932;3625737512;3554672958;3483608404;3876095835;4152494957;4428894080;3825517837;3521811647;3218105458;4217294703;3921792380;3626290057;3914973202;3972510213;4030047225;3528091214;3546865511;3565639809;3614572900;372…
627656958	1;676033686	6;1809836576;2297914844;2785993112;2800291518;3113675465;3427059411;3043173437;3489061874;3934950312;3688240947;3826730494;3965220041;4853143556;4264619326;3676095097;3806442073;3652119883;3497797694;4198407480;4103774906;4009142331;3895204840;4034354245;4173503651;4238331648;3961524864;3684718080;3422339356;3753943917;4085548478;4252139240;3850766636;3449394032;3376127387;3549665949;3723204512;3…
1253364990;1434740521;2885714375;3014708658;3143702941;3160422838;3097313305;3034203772;2835120623;3195735402;3556350181;3174034642;3264113457;3354192272;4562680372;4172524914;3782369457;4252914032;4460549019;4668184005;3858193734;3763675482;3669157230;3074860518;3417653665;3760446811;4035840065;3610493445;3185146826;3444165942;3844591273;4245016605;4071624461;4028773910;3985923358;3411068636;361…
904357609	9;1009429972;2069289319;2627069677;3184850036;2549456476;2592417239;2635378003;3115295600;3227035667;3338775734;3221710218;3502413695;3783117171;4468846444;4028652193;3588457942;3732276656;3789421929;3846567202;4271292317;4368990821;4466689325;3499900808;3481666704;3463432600;4359369707;4168689610;3978009514;3931651974;3757480584;3583309194;3293040631;3572002703;3850964776;3845002002;3765034871;3…
991770724;1183124318;3411838491;3663460467;3915082442;2879469824;2892705289;2905940755;2762377018;2969032546;3175688073;3412312720;3518330444;3624348168;4653929142;3930119927;3206310711;4156418945;3938806131;3721193318;3551624252;3632183804;3712743356;3849591841;4085585946;4321580050;3704184109;3682286297;3660388485;3632510436;3710688852;3788867268;3092995786;3681143532;4269291278;3393844238;3391…
1345397909;1554040624;1756864342;2263579706;2770295070;2851443885;3132060477;3412677069;3129653994;3187829512;3246005030;3597439497;3417703088;3237966678;3862743341;4001160577;4139577813;3714267293;3607519298;3500771304;4418338906;4361144588;4303950269;3617680931;3621487539;3625294146;3786892903;3926303457;4065714011;3451405938;3453397268;3455388598;4078282516;3818549451;3558816387;3981765885;389…
1168735656;1476358118;3212094330;3325053575;3438012820;2693559309;3015139310;3336719311;3410924394;3496856442;3582788489;3542774733;3501949777;3461124822;4277937711;3998748298;3719558886;3506337395;3681656177;3856974958;4539137797;3912856473;3286575150;4791519308;4497635263;4203751218;4273368327;3925338978;3577309630;3721970919;3684243563;3646516208;3817826459;3721825039;3625823619;3221108008;332…
954224402;1367489195;4714433903;3893423129;3072412355;3285333608;3139984937;2994636265;3141468302;3135182855;3128897408;3284089600;3347282095;3410474590;4360259833;3965777497;3571295161;3575211845;3829650719;4084089593;3489352095;3963659857;4437967620;3846663842;4044427281;4242190720;4060579866;4133997814;4207415762;3755876406;3546949129;3338021853;3852928614;4107598035;4362267457;3751137319;3764…
1549971246;1753818609;2432426942;2744884112;3057341282;3044959598;3181513399;3318067200;3365359893;3546010331;3726660769;3604446126;3634301738;3664157351;5267326317;4610923847;3954521376;3451302749;3538912211;3626521672;4183247158;4067485248;3951723338;4477148921;3962175975;3447203029;4562345195;4063580185;3564815175;3609293935;3488317854;3367341773;3737428003;3529464237;3321500470;3630619333;373…
151991297	5;240364714	5;1132724266;1843607281;2554490295;2641799114;2733262472;2824725830;3152175167;3268568710;3384962253;3653433105;3750584207;3847735309;4257319135;3985001458;3712683781;4007969348;3627018743;3246068138;4228325856;3931330050;3634334243;3411812967;3656297374;3900781782;3915307923;3862711298;3810114672;3699788963;3864961295;4030133626;3687248846;3727349352;3767449859;3771798653;3870148635;3968498618;3…
908752273	4;1133529371;3213099391;3342965667;3472831943;3239160174;3167827423;3096494671;2983952821;3506265910;4028578998;3230551628;3740511226;4250470824;4367251280;4257777664;4148304048;3672106610;3914480052;4156853493;4092503734;3750377627;3408251521;4192671383;3965572122;3738472862;3944700264;3784906050;3625111836;3979045506;3954340040;3929634574;4289307659;3950842982;3612378306;4068769454;3929414444;3…
686452207	8;1020211556;2934871636;2818064314;2701256992;3187161895;3081678570;2976195245;3440941406;3529070030;3617198655;3391327738;3522846730;3654365723;4064701617;3906583162;3748464707;3342668161;3808899637;4275131113;4173804945;4110598853;4047392761;3475913076;3662280723;3848648370;3916192991;3903641883;3891090775;3405478917;3739560952;4073642988;3701573176;3880990131;4060407087;3297463472;3546253538;3…
566486373;606003910;1071948892;1915781402;2759613912;2984484180;2905032767;2825581354;3291031050;3571597137;3852163224;3154030581;3197047256;3240063931;4984057049;4436421390;3888785732;4201004806;4216262684;4231520561;4491098127;4065723922;3640349717;4395433809;3694054655;2992675500;3908222597;4203381297;4498539997;4084992692;3818091076;3551189459;4008282579;3921622468;3834962357;3908558147;38307…
358011233	7;593282143	4;1878788949;2153145029;2427501109;2841335649;2977814857;3114294065;3255106226;3271794687;3288483147;3528984830;3991666988;4454349146;3824841692;3842897512;3860953332;3741039148;3723153163;3705267178;3675570400;3429154487;3182738573;4241630851;4073215847;3904800843;4981185101;4446158643;3911132186;3825919390;3767385162;3708850934;3352170620;3554169425;3756168230;3640574320;3697977975;3755381630;4…
1424822308;1763746331;3181991497;2898177797;2614364096;2941491592;2883357217;2825222843;3697473582;3611527394;3525581205;3213526749;3547473318;3881419887;3786823810;3785098616;3783373421;3689540764;3882982029;4076423295;4068302843;4071473524;4074644204;4330262524;4153125723;3975988923;3674859556;3632993009;3591126463;3662298365;3984209727;4306121089;3904781610;3505523454;3106265298;3171458222;332…
511006246	1;840991420	9;1141201025;2277584353;3413967680;3288417044;3330396189;3372375335;3075113663;3476382933;3877652202;3368898178;3619318129;3869738079;3955960837;3861119493;3766278150;3926629669;4207144151;4487658632;3671613523;3450194488;3228775454;4396188300;4330745191;4265302081;3673611472;3510925538;3348239604;3943292945;3834495755;3725698566;3912352000;4074479751;4236607501;4014041121;3668714975;3323388829;3…
270494610	8;336424023	6;1678395987;2227534329;2776672671;2805822353;2875343310;2944864267;3295402600;3419220863;3543039126;3588927994;3765094218;3941260441;3933839851;3842654747;3751469642;3965815414;4025862255;4085909095;4142260453;3929056855;3715853256;3166163680;3365944133;3565724587;4132118700;3972976289;3813833879;2925008370;3220718104;3516427838;3921920271;3839295131;3756669992;3973405046;3861870922;3750336799;3…
136157094	7;842844745;2657131955;2810487924;2963843894;2626564555;2831882759;3037200963;3266062535;3598571601;3931080667;3488726405;3667404302;3846082198;4660966007;4360877105;4060788203;3712216335;3844713413;3977210491;4156867240;3886778838;3616690436;4086504697;4100242419;4113980140;4297269240;4190813876;4084358512;4069848538;3906792315;3743736092;3871310530;3598565599;3325820669;3642286273;3447469399;32…
1264404719;1369992421;2051300864;2480748223;2910195583;2925898753;3168234791;3410570829;3229662656;3725998232;4222333807;3356787226;3510757717;3664728209;3846563272;4027210508;4207857745;3976143768;4209192775;4442241783;4161567872;4037285977;3913004083;4186381617;4105165527;4023949436;3804176501;4101669571;4399162640;3799503453;3915905752;4032308051;3765799273;3704004846;3642210419;3882192724;385…
1134095958;1337527086;2191336018;2518510025;2845684031;2896292374;3204355495;3512418616;3402632811;3251246388;3099859966;3343658060;3459937205;3576216349;4104026749;4049488669;3994950590;4170830227;3774024236;3377218245;4416369468;4310591739;4204814010;4238559108;4042702584;3846846061;4079142069;3852812377;3626482685;3104527520;3322778118;3541028716;3522788756;3717758981;3912729205;3900117982;386…
2338158480;2666463146;3429385593;3510163543;3590941493;2850844424;2974650473;3098456522;3613593617;3692171832;3770750047;4020922109;3690708963;3360495818;4437006727;4073747842;3710488958;4263577304;4059165864;3854754424;3923469769;4182512541;4441555313;3813278623;4123458227;4433637832;4151978122;3827608657;3503239192;3602920560;3730651541;3858382522;4142096139;4085470614;4028845090;3921454591;387…
648433231	5;995811754	4;1280697578;1947810909;2614924241;2850314783;2981302860;3112290936;3248927676;3488799302;3728670927;3517790228;3573234218;3628678208;4091265229;4141132202;4190999175;4228307166;4254206682;4280106198;4924411022;4769888959;4615366895;3980312391;3973852060;3967391728;3685720026;4010686246;4335652465;3672932124;3594332102;3515732081;3705796565;3480705714;3255614863;3847613879;3765195786;3682777693;4…
258346786	3;343568007	5;1495046841;2257441127;3019835413;2850155410;3259586255;3669017101;2611320534;2962851431;3314382328;3458354934;3649810992;3841267050;4511015625;3859798353;3208581082;3953761758;3812057608;3670353458;4137207020;3869600497;3601993974;3775691020;4157755077;4539819134;3787713755;3756242530;3724771305;4133883594;3843496235;3553108876;3858137399;3596231828;3334326258;4340286062;4059081603;3777877145;3…
712911117	1;951948296;2377907325;2822092378;3266277432;2887758506;3004341760;3120925013;3208265450;3486716184;3765166919;3381066504;3475230857;3569395211;4021872225;3807284078;3592695932;4078733337;3801009097;3523284858;4144281819;3966885940;3789490060;4189317536;3894219623;3599121709;4084491447;4184553509;4284615571;3937388026;3782307316;3627226607;4415572758;4012472017;3609371277;3712414095;3960979533;42…
1184909213;1486931089;3235509337;3475562691;3715616045;2903049864;2841218772;2779387681;2887960950;3172951399;3457941847;3663017706;3772233058;3881448410;3614642034;3521853015;3429063997;3848899939;4195538458;4542176976;4176766170;4089947668;4003129167;4182084258;4219493002;4256901745;4713587424;4337588839;3961590255;3982824202;3767828777;3552833353;4011757325;3648735424;3285713523;3640175340;358…
1255070948;1660439823;4202374933;3805030849;3407686766;3037684431;3188742130;3339799830;3322745335;3570943443;3819141550;3669921899;3557456193;3444990488;4570880604;4700237015;4829593427;3890415400;3845163726;3799912052;3922365294;3845941056;3769516817;4244797516;3995213239;3745628963;3931479170;4071598564;4211717958;4192654821;4097789734;4002924647;4156257647;4179676692;4203095738;3558581878;351…
1079887824;1384443546;1634656055;2194378792;2754101529;3076204430;3286696147;3497187863;3511897834;3736959023;3962020212;3486146707;3538108045;3590069383;4983072763;4285903124;3588733484;4018331086;4018068169;4017805251;4722719603;4507946812;4293174020;4343339335;3912395675;3481452016;4367603833;4216390687;4065177540;3967843399;3903954773;3840066147;3658113370;3876372081;4094630792;3913293423;369…
669975455	9;843352809	8;2179118301;2831884841;3484651381;2880927123;3075314327;3269701531;3556846475;3569216338;3581586201;3867003217;3987961827;4108920436;4216228218;3895440435;3574652652;3619786363;3795502818;3971219273;3655498337;4049328119;4443157901;4063152360;4211983496;4360814631;3836082018;3725199049;3614316079;3468662328;3561540490;3654418653;3242983881;3682002744;4121021607;3513837669;3365336149;3216834630;3…
582378098	6;837687075;1658475462;2361601494;3064727525;2262099968;2540060686;2818021404;2840107686;3061109446;3282111206;3148219559;3468648177;3789076795;3857264135;4069585282;4281906430;4424120184;4260241145;4096362106;3703854244;3909562119;4115269993;3437770224;3755790327;4073810430;3859750806;4057141085;4254531363;3860074391;3552610029;3245145667;3618623375;3651402500;3684181626;3995910842;3984356669;39…
504184286	5;718633884	8;1994658532;2768163608;3541668683;2645925690;2841451053;3036976416;3173663494;3183220498;3192777502;4105274717;4083331234;4061387752;4402674025;4746437165;5090200304;3980286241;3969967852;3959649463;3746313297;3969175058;4192036819;4278331136;4645480503;5012629870;3326334555;3594622346;3862910136;3473137798;3713614370;3954090942;3850809096;3686317407;3521825719;3808310837;3984940287;4161569738;3…
301014905	4;728941542	5;2372955529;2831129142;3289302755;2784338481;2989176920;3194015360;3466155692;3577606531;3689057369;3653674256;3684352607;3715030959;4309574851;4058484160;3807393469;3249536881;3946836761;4644136642;3916206427;3920663437;3925120446;4399025172;4368079695;4337134217;4223850813;4119548896;4015246978;3293568974;3792478505;4291388035;3571712724;3820229320;4068745916;3430304235;3480821230;3531338226;3…
289297739	7;576003988	1;1619756402;2375878568;3132000734;2751106233;2961353918;3171601603;3684494525;3682636448;3680778370;3303934751;3518382155;3732829560;4212804349;4368738408;4524672467;4144205032;4294241626;4444278220;3801323156;3940739766;4080156376;4131646892;4087992390;4044337889;3712459225;3998426763;4284394302;3856673819;3833481716;3810289614;3675153719;3903056070;4130958421;4349497433;4022615809;3695734185;3…
624261097	5;963923064	9;2421595049;2924590593;3427586137;2642923403;2760167364;2877411325;2907768882;3269256898;3630744914;3654228158;3765364459;3876500761;4123878462;4038670446;3953462429;3803809303;3864528907;3925248510;4506296525;4327616214;4148935903;3920760700;3820176779;3719592858;3663206991;4040123028;4417039065;4321864359;4035404394;3748944429;3239714747;3500192058;3760669370;3858606914;3900910978;3943215043;3…
341812907	1;461079383	8;1652273293;2317332386;2982391479;2719893393;2975935443;3231977493;2982229124;3313956078;3645683031;3399509072;3569360204;3739211336;4684301398;4324319611;3964337823;4164228272;3727155178;3290082083;4199462048;4124056671;4048651294;3750286172;3700546046;3650805921;3927553925;3767224701;3606895476;3161187738;3569164391;3977141043;3825455089;3862280167;3899105245;3763158862;4134934743;4506710623;3…
514693077	2;693131888;1279167129;1985452368;2691737608;2830384767;2990809435;3151234103;3339075221;3103138480;2867201740;3864734030;4025823650;4186913271;4606887057;4448269535;4289652013;4269655192;4235310933;4200966673;3466968176;3622016601;3777065026;4146163258;3993013267;3839863277;4052055958;3708106323;3364156688;4010521465;4071487955;4132454445;3009623774;3395042580;3780461386;3736841085;3635218677;35…
426008628	9;803065887	7;1884715120;2305305796;2725896472;2943267878;3165350211;3387432543;3182026718;3236626093;3291225468;3492425634;3692869715;3893313796;4607487258;4199706191;3791925123;3941631980;3965683976;3989735971;3473701953;3547709724;3621717496;4112801926;4066951833;4021101740;4502927632;4234194015;3965460398;4139852482;4060589450;3981326419;4045820687;3947254022;3848687357;4244717772;4031382394;3818047015;3…
688206889	5;921603012	9;1674304455;2262170356;2850036256;2660705785;2992241253;3323776720;3415022862;3510881410;3606739957;3873300756;3756745789;3640190822;4477725138;3883281661;3288838184;4534094079;4049248739;3564403398;4816137393;4343793244;3871449095;3577477892;3856244049;4135010205;4085551556;4025122903;3964694250;3915252809;4050571102;4185889394;4098437242;3891378171;3684319100;3443505079;3570619985;3697734890;3…
201793966;270725072	3;1406170616;2013023300;2619875984;2987140013;3092477837;3197815662;2868123609;3238676863;3609230117;3699164964;3787030198;3874895432;3972057118;3919577146;3867097173;4472207801;4453796966;4435386131;4088662362;3871719328;3654776294;4495258211;4249212123;4003166036;3697386513;3752643838;3807901163;3716116331;3797317266;3878518202;3532856402;3639396145;3745935887;3768201544;4119163307;4470125070;4…
125545809	2;259173371	5;1141558398;1804641440;2467724481;2684853372;2727866973;2770880575;3051102534;3095278072;3139453611;3053750373;3474925677;3896100981;3595743876;3762331886;3928919895;3259207356;3548050178;3836892999;4408152504;4448764854;4489377203;3578712419;3763085875;3947459332;3332653356;3611484173;3890314991;3692239745;3918508165;4144776585;3593938907;3620961616;3647984325;3991426499;3986986135;3982545771;3…
941791990	2;1331203619;3199037471;3303483948;3407930424;2886431176;2976860700;3067290224;3289186545;3125120211;2961053877;3554002555;3479062517;3404122479;4250794740;4169699373;4088604006;3902699790;3473328611;3043957431;3653039924;3814317596;3975595268;3985736968;4229478449;4473219930;3652698593;3898065753;4143432913;3471412082;3412201917;3352991751;4014406518;3675630710;3336854902;3394619784;3764692760;4…
1060674612;1356044643;2510054396;2830034487;3150014577;3032059041;3115296773;3198534505;2988966577;3253353726;3517740876;3796487707;3897009736;3997531764;3865944590;3868969581;3871994572;3835899150;4032618939;4229338728;4260491721;3959853669;3659215617;3957435112;4223379253;4489323393;3966156002;3874416853;3782677704;3231618451;3542180349;3852742247;4280134233;4085235427;3890336620;4236693637;400…
958197823	7;1222999710;2763656236;3088967540;3414278843;2959381381;2974422125;2989462869;3513014156;3592276777;3671539398;3170234181;3396925597;3623617013;4350902663;3866175242;3381447821;3514239989;3615753349;3717266710;3962519454;4090509093;4218498731;4432538260;4228012978;4023487696;4322937222;4158898842;3994860463;3914841960;4116292774;4317743589;4041638783;4181654635;4321670487;3798003296;3886471528;3…
1823990338;2108638718;3929833981;3327204393;2724574805;2980089096;3076193285;3172297474;2742279172;3141335406;3540391641;3632061386;3577558063;3523054740;4204303152;3795660854;3387018557;3818083935;4218685828;4619287720;4151282392;3998317205;3845352018;3929263215;3905158991;3881054768;3908873847;4080379096;4251884344;3842265350;4082244882;4322224414;3686075962;3593765938;3501455914;3681393012;394…
1098748077;1174682020;1710498599;2229719076;2748939553;2905667477;3211641064;3517614652;3605366284;3612229580;3619092877;3939327952;4004392959;4069457965;4391765396;4364514508;4337263621;3709009381;4067325155;4425640930;4226232464;4018975146;3811717829;3801475542;4029385221;4257294901;3571702521;3938628631;4305554740;4393683126;4223611276;4053539425;4043542491;4303417961;4563293430;3979585183;380…
719645866	7;930383389	8;3044575564;2880818140;2717060715;3240832656;3246530162;3252227668;3190007933;3387888087;3585768240;3523954112;3758205605;3992457098;4345928599;4137184295;3928439991;3404054067;3851080494;4298106922;5067327256;4886705118;4706082980;4209357095;3923197537;3637037978;4267940848;3777788018;3287635188;3512541840;3751502591;3990463343;3666281581;4041634679;4416987777;3842853996;3983348169;4123842341;4…
414986709	4;804608987	5;2807900964;2773369996;2738839028;3057123717;3168116812;3279109908;3300129228;3703821404;4107513580;3306909661;3448107547;3589305433;3761969020;4252289777;4742610535;4129025217;3949709866;3770394516;4572868380;4109959816;3647051252;3946541608;3752203694;3557865779;3855243345;3809067695;3762892045;4010721168;3838438520;3666155872;3282754694;3651468380;4020182066;4590892746;4225347811;3859802875;3…
1537309347;1927171517;3764964309;3296057849;2827151389;2709929585;3073261368;3436593151;2809995155;3002061005;3194126855;3493910546;3476427699;3458944852;5221718849;4525325281;3828931714;3946655445;4166825303;4386995161;4034979040;4073261706;4111544372;4014951685;3910230134;3805508584;3582011573;4241227747;4900443921;3347337502;3811127095;4274916688;3598603841;3609263911;3619923981;3210295768;341…
222284159	2;1080072153;2180309040;3062034809;3943760579;3632851030;3561471602;3490092175;3256419142;3392046258;3527673374;3475409465;4062276438;4649143412;4766779637;4273630219;3780480801;3597365556;3613328905;3629292254;4108231095;4153361354;4198491613;3623309625;3879679102;4136048580;3701195636;3958930564;4216665492;3087931286;3523030169;3958129051;3801313772;3838568320;3875822869;3280977176;3688220015;4…
1764809436;2067845671;3494432309;3711279105;3928125900;3812294905;3863309693;3914324481;3368954692;3341187611;3313420530;3363239955;3854134440;4345028925;5455537350;4692262884;3928988418;3907773347;3790394193;3673015038;4696630666;4246590016;3796549366;4050749989;4010483729;3970217470;3497074161;3763843579;4030612997;3736611531;3775693594;3814775657;3695910023;3777069876;3858229730;3987423270;373…
1176163838;1332725779;3106217633;3028696931;2951176229;2982727105;3197447712;3412168320;3209147349;3398610736;3588074124;3255376393;3558425762;3861475131;4495864076;4260678668;4025493260;3535559504;3859980450;4184401397;3605567073;3483320099;3361073125;3892451228;4105695278;4318939328;4206959056;4095655641;3984352226;3445545320;3610203284;3774861247;3836191659;3804401953;3772612246;4210478386;405…
2703806955;3194159593;5025498852;4677955350;4330411848;2938963517;3036524673;3134085829;2897397879;3491086678;4084775476;3633924960;3824631812;4015338665;4693413840;4392727920;4092042000;4877943719;4542738288;4207532857;4057529943;3881310291;3705090639;4038746770;4089415400;4140084031;4080726943;3948037254;3815347565;3546897760;3771243804;3995589847;3939958087;3925684701;3911411315;3857940682;389…
742880511;848658409	6;1816500288;2449601977;3082703666;2982930564;3120506299;3258082034;2899060567;3200447101;3501833636;3237955218;3515711768;3793468318;4506814538;3980943578;3455072619;3295519701;3572324865;3849130028;4514132991;4323802904;4133472818;3962760096;3815157056;3667554016;3633672006;3962381224;4291090443;3156226907;3726779902;4297332898;3873141454;3524221409;3175301365;3736432505;3871923934;4007415362;3…
255631871	1;489713805	7;1654122937;2136567031;2619011126;2783953200;3030889770;3277826340;2987507777;3315059442;3642611108;3136082908;3413267038;3690451168;4124899899;3729211265;3333522632;3849582762;3892008969;3934435177;4379991546;4399679288;4419367030;3861451467;4023857271;4186263075;3752366456;3826329931;3900293406;4106264461;4259757031;4413249602;4046793863;3653830552;3260867242;3704954588;3811416190;3917877793;3…
109664149	9;602769663;2313886241;2695186709;3076487177;3021804676;3031251662;3040698647;3105094208;3360521722;3615949235;3298080815;3420729847;3543378879;4500711374;4362010187;4223308999;3897063446;3888999586;3880935726;4091997492;4341108944;4590220395;3828591851;3923275689;4017959527;3322469716;3663780000;4005090284;4007624186;4068463426;4129302667;3771222418;3465058040;3158893661;4127918166;3848327801;35…
344484914	6;319524022	1;1186715212;1924412354;2662109497;2817597155;2915664234;3013731312;3537448118;3603970089;3670492060;3901646184;3687005109;3472364035;4256710062;4020252376;3783794690;4120622450;3965207393;3809792336;4158767791;3925411588;3692055385;4091669615;3606565320;3121461026;3464880833;3569319106;3673757380;4408880841;4208768765;4008656690;3769726242;3583458088;3397189933;3472407634;3827019697;4181631759;3…
1230599427;1261159262;2123053371;3003531292;3884009213;2990260526;3216628154;3442995782;3020165324;3267818401;3515471477;3134108773;3701333604;4268558435;4772302649;4657463394;4542624138;3472092302;3654200093;3836307883;4161056536;4521588597;4882120659;4177996032;3930407026;3682818020;3680370196;3707973906;3735577615;4474898590;3943062357;3411226124;3728517506;3755469074;3782420642;3672366572;395…
1558953802;1776499337;2015805710;2715280490;3414755270;2974605676;3269554700;3564503725;2929937822;3268535262;3607132702;3500771016;3805862479;4110953943;4334419428;4507343197;4680266966;4152233322;3924946997;3697660672;4043518417;4497765711;4952013004;3615247239;3846720353;4078193467;3565025655;3738911486;3912797317;3706079377;4119359579;4532639780;3361108534;3471222801;3581337069;3864089629;377…
513381993	3;581693316	8;1198273587;1881220062;2564166537;2736302206;3013629233;3290956261;2882413063;3078609323;3274805584;2886457742;3272023721;3657589699;4406232012;4119224626;3832217241;3316549021;3296858162;3277167303;3695685934;3774500894;3853315853;3729638250;3795914529;3862190808;3393423521;3898985684;4404547847;3333156853;3791676400;4250195946;3582794568;3980287668;4377780767;3532011850;3929428232;4326844613;2…
666739453	4;743910422	6;1351031184;1920727393;2490423602;2347047188;2598449397;2849851607;3409015362;3363735427;3318455491;3394855592;3402433092;3410010592;3512169792;3601575474;3690981156;3887052187;4090466360;4293880533;3588671327;3734603602;3880535877;3787478722;3721121850;3654764978;3980286478;3696984935;3413683393;3924829914;4085037789;4245245664;3889419927;3797133780;3704847634;4117346239;3886066043;3654785847;3…
985405933	5;1120291261;3416753185;3506144826;3595536466;3088795720;3052908881;3017022042;3699446697;3440633524;3181820351;3099671782;3502714046;3905756310;3565934694;3910183072;4254431450;3597642498;3671004534;3744366570;3845198799;3579682390;3314165981;4269204924;4301904229;4334603534;3831644091;3817280753;3802917416;3754889414;3652808026;3550726639;3555544631;3515179646;3474814660;3707115246;3406338013;3…
1469071885;1666196530;2419725705;2720687574;3021649443;2944741836;3098585544;3252429253;3106019721;3081723974;3057428226;3234448671;3441217927;3647987182;4698946419;4323385958;3947825498;4618252542;4395187795;4172123048;3716612451;3596550376;3476488301;3526567352;3939278534;4351989716;3612717176;3933693681;4254670187;4580878607;3968007314;3355136021;4635663674;4004533293;3373402912;3474354615;396…
193303495	7;333431878	9;1459457941;2237579273;3015700606;2697285123;2903876193;3110467263;3065499811;2970509102;2875518393;2868603362;2954023558;3039443754;3823406372;3708685750;3593965128;3904885159;3815691581;3726498003;3806409222;3858799278;3911189334;3622669295;3774152101;3925634907;3347053881;3701900436;4056746991;3167346024;3332732030;3498118036;3295598006;3745381896;4195165787;4053741058;3552835089;3051929119;3…
828006851	1;1336890793;3329646866;3878567762;4427488659;3379629513;3384658844;3389688176;3482085519;3388970976;3295856433;3387646976;3261948838;3136250700;3904823482;3524073762;3143324042;3550857347;3645205025;3739552702;3963558415;3891562726;3819567036;3660398558;3514815193;3369231828;4288952388;4041367803;3793783218;3879055897;3625875936;3372695975;3370676978;3535299759;3699922540;3572366208;3587358923;3…
2117152406;2670966313;5484249026;4830533746;4176818465;3281603587;3223982466;3166361345;3493633787;3228470802;2963307817;3479412306;3635509935;3791607564;4528260151;4001181652;3474103153;3157861442;3567368249;3976875056;4107984240;4239219922;4370455605;3856825792;3837982490;3819139188;3682847819;3627095102;3571342385;3160912200;3574301355;3987690511;4063919896;3975366140;3886812384;3607224125;371…
227356138	1;358810116	5;1021577388;1701067841;2380558294;2693415768;2791577415;2889739063;3471520378;3282715440;3093910502;3338636131;3367245839;3395855546;4104444865;3898726931;3693008998;3248468085;3412305821;3576143557;4866475635;4464466296;4062456957;3984739424;4087563340;4190387255;3991056788;4028212809;4065368829;3828285542;3546293686;3264301830;3501983025;3534124333;3566265641;3935235590;3611787209;3288338827;2…
411824728	9;448001154	6;1794168341;2158567611;2522966881;2615402067;2671470370;2727538673;3088618504;3152288470;3215958436;3104183724;3137760325;3171336926;4385529486;4350768845;4316008205;3858712662;3946074526;4033436391;4069181633;3938165842;3807150051;3482818512;3884458975;4286099438;4092696834;4089400642;4086104451;3975523633;3981260425;3986997217;3662002735;3532238643;3402474550;3773261875;3617456551;3461651226;3…
1832790372;2229153847;6114851194;5004537382;3894223570;2752753794;3062737353;3372720911;3239818664;3377793219;3515767774;3121999876;3253793504;3385587133;3935937160;4104753711;4273570263;3729902919;3923406082;4116909246;4318037891;4220239102;4122440313;4036203091;4229552651;4422902212;3586127225;3961945252;4337763278;3611407601;3646599894;3681792187;3964834331;3563632920;3162431509;4164557623;362…
1924996842;2105099776;2921819334;2860910081;2800000828;3220338673;3133510705;3046682737;2886859439;3251992772;3617126105;3250950830;3567459800;3883968770;4772599291;4148027586;3523455882;3475215953;3480638733;3486061513;4482584427;4347947701;4213310976;4089392707;4110400116;4131407525;4152261213;4102993838;4053726464;3203450024;3722077298;4240704573;3933521231;3813938933;3694356636;3064830713;323…
217017720	2;458696756	5;1371263487;2072597258;2773931029;2630443707;2873880962;3117318217;3472790645;3342688496;3212586347;3354090061;4034119008;4714147954;4216028371;3834110577;3452192784;4612060137;4280170754;3948281371;3772115865;3692595349;3613074833;3923657636;3952436830;3981216024;3471635953;3767532992;4063430031;4170051889;3711404313;3252756736;3387938000;3597076267;3806214534;3726390114;3604566991;3482743868;3…
1219644474;1576992521;3382837742;3593643252;3804448762;2968332397;2916420326;2864508255;2746885076;3368025190;3989165305;3058136019;3344965037;3631794055;3958820647;3956231534;3953642421;3596257936;3953489350;4310720765;3981413190;4254808172;4528203154;5093879884;4809748170;4525616455;3866471398;4155894676;4445317954;3827851496;3541181395;3254511294;3940989893;4017634238;4094278583;3616377900;363…
3032552555;3575922310;4258827869;4416140697;4573453526;3703833583;3956678293;4209523004;4000428111;3695030093;3389632074;3497090311;3631091263;3765092215;4308656053;3850225185;3391794317;4088865744;4028232021;3967598298;4338773195;4234844472;4130915749;3929124395;3593928454;3258732513;3470484801;3807867019;4145249237;3951515796;3648748570;3345981343;3775195674;3780533951;3785872227;3074260401;305…
1261943624;1337178426;1949408032;3048497326;4147586620;2949835718;3009741202;3069646686;3502268165;3785715907;4069163649;3751739265;3697861867;3643984469;4853570548;4359313905;3865057261;3571974425;3621662288;3671350151;3961387744;3754921045;3548454347;3662922440;3624364242;3585806044;3781907232;3728672934;3675438635;3525018510;3587217449;3649416388;4258911280;3906741401;3554571522;3928580941;363…
190843479	9;655121361	3;3658200666;3096752295;2535303924;2638640734;2847078695;3055516655;2819148786;2958984106;3098819427;3054786969;3220531389;3386275808;4547525478;3946807586;3346089694;3776913771;3673079850;3569245928;3023983787;3416961511;3809939234;3667864973;3879959014;4092053056;3198026840;3487637879;3777248917;3651624925;3679087235;3706549546;3576000905;3511886741;3447772578;4004738908;3937972097;3871205285;4…
1145122357;1183558053;1978966954;2583364934;3187762913;2972636458;3074739809;3176843160;2776321501;3068392270;3360463038;3552845308;3718254394;3883663479;4580229005;4407251589;4234274173;4695088862;4279862216;3864635570;3594543538;4221175348;4847807158;4348551873;3841681845;3334811817;3735560029;4082185630;4428811232;3288263697;3622471492;3956679288;3623033672;3448019953;3273006235;3975389945;391…
582044718	2;670358438	2;1632899091;2319042451;3005185811;3248759094;3040609597;2832460101;3767201108;3592572823;3417944538;3408175328;3314604913;3221034498;4343532774;4046741260;3749949745;3410072009;3648817736;3887563462;4182399376;4276487838;4370576300;3776903721;4022111812;4267319904;4148747473;3816086480;3483425487;3930986691;4107174940;4283363189;4159983843;4009906315;3859828787;3941335941;3601279785;3261223628;4…
323298408	8;434009295	2;1011329963;1919124548;2826919133;2695747624;2927377421;3159007217;3384522771;3394373356;3404223941;3344412967;3719449458;4094485948;3987503203;4037233937;4086964672;3763887361;3903345569;4042803777;3896577634;3758595473;3620613312;4040120128;3705917546;3371714964;4035378450;3849318053;3663257657;3884886967;3758520535;3632154102;3703035943;3483433243;3263830543;3424941909;3480021040;3535100171;3…
870088195	7;1108086914;3427736170;3033833723;2639931276;3288100168;3141230639;2994361110;3441639805;3513604264;3585568723;3641530623;3582569412;3523608201;3841251771;3886191761;3931131751;3852540474;4111455547;4370370619;3471079582;3654150496;3837221411;3564223252;3910649493;4257075735;4298920826;3685512228;3072103631;3633931706;4045155893;4456380079;3509413227;3824202650;4138992074;4096745235;3729113147;3…
688068732	6;885881465	5;1930491483;2633603657;3336715831;2900872464;3045287417;3189702370;3200506022;3144351314;3088196606;3787699649;3967073597;4146447546;3949428431;3796784653;3644140875;3718589580;4246294506;4773999433;4641122772;4159007083;3676891395;3747550476;3740121023;3732691571;3047125480;3318985774;3590846067;3928541476;4006879387;4085217298;3676453227;3807786813;3939120399;3987270638;3571636826;3156003015;3…
1773679878;2212573074;2592278115;2604704388;2617130661;2967497691;3060250791;3153003890;3018275921;3226957692;3435639464;3047256467;3308081621;3568906776;4289806074;4192227653;4094649231;3741316971;3780578866;3819840760;3257937366;3441040654;3624143942;3441218369;3636828506;3832438644;4347616291;3978094345;3608572399;3618210142;3742128235;3866046329;4277397452;3825448815;3373500177;3671868386;369…
791767970	8;990583192	7;1852584354;2496336019;3140087684;2344263209;2807889113;3271515017;3277284341;3305045501;3332806661;3338717322;3243988768;3149260213;4143401841;3648275392;3153148943;3573659070;4066691070;4559723070;4208618592;3989659864;3770701136;3630033910;3830475731;4030917552;3723724778;3606897156;3490069534;3581763493;3619367257;3656971021;3514531286;3643912270;3773293254;4448603088;4067174244;3685745400;3…
2406053734;2989710800;4965928803;4795606837;4625284870;3466089366;3426937283;3387785201;3371676779;3345999181;3320321583;3356925920;3481168943;3605411966;4497550560;4230164556;3962778552;4281324245;4126417936;3971511626;4140224111;4038278031;3936331950;3843671062;3757450401;3671229739;4105916749;3804299478;3502682207;3623228679;3329997855;3036767032;3545477502;3673304222;3801130941;4076363466;371…
313000912	5;592007268	7;2078557476;2507377722;2936197969;2591591566;3089356986;3587122406;2969954469;3201554411;3433154354;3434028836;3706672914;3979316992;4404473745;4539714272;4674954799;3587185377;3816255261;4045325145;4106985944;3909429694;3711873445;3670009132;3734234915;3798460699;3591137061;3678778809;3766420557;3596128024;3521357477;3446586931;3819630443;3867072547;3914514652;3963779783;4151409580;4339039378;3…
1612655006;1808385740;2623895389;2686302063;2748708737;2447088297;2606614897;2766141497;2872061484;3233169807;3594278130;3369355221;3424424472;3479493722;3804583932;3807528356;3810472780;3820865238;4071822669;4322780100;4774919350;4423497941;4072076532;3841369834;3623945582;3406521330;4091159443;3900154458;3709149472;3519717304;3570280849;3620844393;3231357235;3568982262;3906607290;3723733094;370…
160389275	4;372857980	7;1852142444;2277646010;2703149576;2509551675;2845673206;3181794738;3157796594;3149123519;3140450444;3347386701;3584707263;3822027826;4019077896;4027522565;4035967234;4071353575;3744060244;3416766912;5121879761;4309133583;3496387405;3661701077;3768023306;3874345535;3822332215;3709214445;3596096674;4333530547;4116124563;3898718578;3480011661;3637244675;3794477688;3656735023;3708369777;3760004531;3…
912172374	8;1041411137;2383026806;2696731806;3010436805;2698612878;2759618744;2820624610;2948746028;3149474357;3350202685;3758639383;3795715041;3832790699;3289716292;3509885331;3730054371;3835231728;3953149729;4071067729;3772516007;3829118799;3885721591;3959953384;4166736161;4373518939;3402780025;3575653936;3748527846;3845058690;3882067151;3919075611;4243189657;4191145795;4139101934;3893843437;3741102879;3…
954089925	5;1080098112;2742782315;2764532998;2786283681;2735837700;2881284714;3026731728;3549889283;3628433393;3706977504;3427580098;3527532415;3627484732;4075960464;4144577263;4213194061;3057810046;3542444793;4027079540;4025866294;3913212685;3800559076;4159369549;4047640722;3935911895;3980945517;4165929314;4350913111;3965662519;3853296808;3740931097;3989954655;3897184502;3804414348;3817754327;3618880433;3…
235144852	3;372392494	5;1828915454;2250863077;2672810701;2644574759;2840321073;3036067387;3099187275;3269500536;3439813798;3473929021;3604110185;3734291349;4389827710;4121983990;3854140270;3051490153;3456236827;3860983500;4590429784;4143715798;3697001812;3343886718;3830059914;4316233111;3726038420;3931456237;4136874055;4076575064;3666198786;3255822508;3403028702;3566126669;3729224637;3970275638;3717884399;3465493160;3…
1180145232;1387140276;3925366926;3464011399;3002655872;2737817265;2830702274;2923587283;3401047576;3320573558;3240099540;4082241781;3939090352;3795938923;3564417224;3681334012;3798250800;4405796653;3874789672;3343782692;4315688831;4459832531;4603976231;3385624889;3538829198;3692033507;3768325966;3820543668;3872761369;4778009859;4281206020;3784402181;3803897955;4148835308;4493772661;3395590018;344…
470263432	8;658099163	5;1257931365;1969170246;2680409126;2810810645;2992353320;3173895995;3581783384;3567444543;3553105702;3416534225;3668971255;3921408285;4357083327;4194892553;4032701780;4329622021;4305909460;4282196900;4655849819;4129425145;3603000470;4355675586;4229199262;4102722937;3653048864;3692627844;3732206824;3805533152;3943736406;4081939660;3876038246;3581296059;3286553872;3291732783;3376078946;3460425109;3…
954482595	7;1302067946;3167209820;3318332669;3469455518;2939093257;2898972372;2858851488;3166135935;3504559039;3842982143;3475830488;3534768116;3593705744;3863130326;3775690290;3688250254;4105895010;4072264133;4038633255;4167452064;4114262654;4061073244;4197514645;4230106645;4262698645;4268323162;4173923769;4079524376;3394924249;3693602691;3992281134;4257753855;4017760092;3777766329;3278906098;3582873768;3…
2095475250;2599861710;3420236944;3610815306;3801393669;3102802035;3063891672;3024981309;4163255576;3660385874;3157516172;3106530104;3585241710;4063953316;3997043297;3938971386;3880899476;4255543082;4383032036;4510520991;3648809905;3707445636;3766081367;4137053186;3857166341;3577279497;4135128814;4024688714;3914248614;3214711304;3320410185;3426109066;3355703591;3872272261;4388840932;3309360599;361…
346613927	9;1206820272;3306326952;3272532784;3238738617;2460520519;2821459934;3182399348;2988118459;3403459467;3818800476;3313245772;3908438048;4503630324;4559871888;4242067069;3924262251;4754869053;4607528052;4460187050;4821826241;4192728945;3563631648;4434374933;4006579037;3578783141;3734404812;4041166472;4347928132;3790096946;3471369897;3152642848;3411803732;4007736466;4603669200;3405155826;3456145667;3…
1288525471;1327901703;1647745625;2152102224;2656458822;2822665551;2664524848;2506384146;3202557944;3368206284;3533854624;3280953046;3295221220;3309489393;4278323672;3774291111;3270258551;3877533730;3814524790;3751515850;3642431425;3715504228;3788577032;3870811150;3876756324;3882701498;3547454955;3526897439;3506339922;3671920858;3624629591;3577338324;3651151486;4135087662;4619023838;3880636113;393…
194690874	1;338161175	3;1357158714;1922421716;2487684718;2425625891;2597607077;2769588263;3025774964;3238582738;3451390511;3361148604;3498195294;3635241983;4670676515;4127515030;3584353546;3607302406;3558156305;3509010204;3920313270;4030983212;4141653154;4075812911;4077431671;4079050431;4126863377;3949949370;3773035362;4277223501;4056675130;3836126759;3816960111;3522312895;3227665678;3855773150;3905934813;3956096475;3…
1280206863;1427228437;3826430743;3745330558;3664230372;3224836025;3316777754;3408719484;3062560973;3186110028;3309659083;3812748219;3535253433;3257758646;4530212605;4234894825;3939577045;4177349453;3983102187;3788854921;3867205991;3537714430;3208222869;3919609817;3891913398;3864216979;4414250082;3700571965;2986893847;3744711212;3579890928;3415070644;3883894610;3663521832;3443149053;3515829226;352…
817620932	4;1002028307;1878094713;2226431780;2574768847;2138155728;2525214439;2912273151;2905392160;2914767515;2924142870;3822191815;3921711718;4021231620;4075518738;4083025875;4090533011;3639898550;3747024362;3854150174;4279747214;4218759664;4157772115;4086065054;4190464761;4294864468;4196770026;3693673117;3190576208;4041944881;3919442765;3796940649;3908295007;3978572202;4048849397;3785436526;3821425399;3…
1417884998;1969937461;1567489193;2307639298;3047789402;2919235668;2873252120;2827268572;3154964011;3108072856;3061181701;3519762995;3551577046;3583391097;5061635654;4504859226;3948082798;4586971422;4202062866;3817154309;3528195262;3925854732;4323514202;4115599531;3950024735;3784449939;3318704177;3374892794;3431081411;3534495835;3858981224;4183466614;3780344834;3541208031;3302071228;3672847688;360…
251740139	5;605020179	3;1480111805;2099317517;2718523230;2667433351;2775895710;2884358069;2646832932;3243961615;3841090298;3542476129;3579559245;3616642360;3555317879;3712403402;3869488925;3938876913;3855538846;3772200779;3969642819;3713873017;3458103216;3353772856;3653922978;3954073101;4033290686;3754590716;3475890745;3939818212;3704839590;3469860967;3951598172;3903885548;3856172924;3732289215;3833399786;3934510356;3…
452522360	5;501903269	9;1563035723;2607195622;3651355520;2580308048;2860856925;3141405802;2970492957;3188354390;3406215823;3130106365;3466599355;3803092346;3996001487;3888933189;3781864891;3894099107;3761554467;3629009827;3685407635;3868011673;4050615710;3509139380;3573383357;3637627334;3944184765;3710212892;3476241019;4258950228;4310623364;4362296500;4494051073;4260164656;4026278240;4019460929;3938554959;3857648989;3…
1701217174;2101136517;2587178177;2575353536;2563528895;2630398962;2697660120;2764921278;3319978177;3469360134;3618742092;3452009531;3632803095;3813596660;4311482108;4108619074;3905756041;4289592675;4057107176;3824621676;4564572751;4037204248;3509835746;3991782566;4093846257;4195909948;3830436223;3768860192;3707284161;4199521376;3937749118;3675976859;3382882945;3429121233;3475359522;4132833789;375…
757387388	4;840979953	4;1048592909;1968362424;2888131939;3051461711;2917551306;2783640901;3663316478;3466817124;3270317771;3764945361;3799814808;3834684256;4169863861;3962423618;3754983375;3585761475;3781121265;3976481055;4010021636;3993645655;3977269675;3704533046;3748436213;3792339379;4431116138;4039868520;3648620901;3739903814;3638842770;3537781725;4485361975;4180634825;3875907674;3515194616;3673263444;3831332272;4…
166419808	4;541015135	6;1874282440;2336264829;2798247218;2743890795;2714773093;2685655391;3196116819;3409857095;3623597370;3315500089;3821093236;4326686382;3849194020;4018803212;4188412404;4089185342;4072588480;4055991617;3847254436;3627548681;3407842927;3882613233;3758301075;3633988916;3652897727;3534382526;3415867326;4158954404;3903170332;3647386261;3631522496;3450906890;3270291283;3717531499;3298086582;2878641665;3…
782502938	6;1076278245;1801799629;2216220671;2630641713;3070657620;3202220700;3333783780;2849719400;3122946724;3396174048;3371713632;3341377198;3311040765;4622820619;4063199503;3503578388;4326461458;3914193710;3501925963;3555284875;3806346017;4057407159;3576055992;3749819547;3923583102;4325771294;4144590612;3963409931;3562307807;3607660114;3653012421;3865316687;3657081198;3448845709;4195426432;4301152460;4…
351326480	4;939780331	6;4161345430;3538197484;2915049538;3244745701;3395191144;3545636586;3203731142;3217300607;3230870071;4245258254;3702359685;3159461117;4965282711;4392287337;3819291963;4243752356;4026686112;3809619868;4303742329;4125535392;3947328455;3488816231;3681372654;3873929077;3704479673;3781825438;3859171204;3823779863;3886806777;3949833692;3898851670;3884100953;3869350235;3754732666;3733557013;3712381360;3…
358798104	1;660810121	8;1256699212;2056112585;2855525957;2614597636;3026558954;3438520271;3148636672;3443250400;3737864127;3176967462;3393298657;3609629852;3992846269;3511932824;3031019378;3789412195;3648769548;3508126901;4087165115;4090588556;4094011997;4136933659;3890124821;3643315984;3266595473;3435166570;3603737666;3443125893;3638755854;3834385816;4364152599;4035715231;3707277862;4339218057;3892414103;3445610150;4…
591058222	6;707599446	2;2981293925;3227949660;3474605395;2853306391;3201729268;3550152146;3107954471;3081640128;3055325785;3220914260;3309173985;3397433709;4806254620;4511373340;4216492060;3697005695;3750080213;3803154731;4063611726;4357325432;4651039138;3685149389;3640497720;3595846051;4228038961;3919258735;3610478509;4205744977;3998230971;3790716965;3836172990;3855082224;3873991457;3262241500;3507785958;3753330416;3…
212721492	3;340455583	3;2211118902;2451272824;2691426746;2489766086;2709802412;2929838739;3137485378;3424307688;3711129998;3665345096;3781912739;3898480381;4304642263;4379532580;4454422896;4158271767;4293341110;4428410453;3843210105;3778829062;3714448019;3806609027;3869444460;3932279894;4254748921;3991070549;3727392177;3247583537;3286577868;3325572200;3755303088;3803111655;3850920221;3778436042;4257033592;4735631141;4…
129400559	4;977643508	7;2698935070;3158635851;3618336633;3257828161;3347630314;3437432466;3364107280;3535408933;3706710587;3265351161;3375385344;3485419527;4162022372;4305549232;4449076092;3378002225;3893472799;4408943372;4600573950;4215630916;3830687881;4735358574;4378785420;4022212266;4723343973;4209631127;3695918282;3997094107;4033403691;4069713276;3898823213;3844927025;3791030836;4106153421;3897259959;3688366496;3…
687835801	1;1070945915;2690853041;3348485995;4006118950;2850970979;3111864804;3372758628;2921332883;3174825371;3428317859;3425861835;3446387916;3466913998;4331994877;3822444485;3312894093;3671666238;3917894099;4164121959;3772083312;3828710291;3885337271;4035040993;4051194243;4067347493;3927116141;3806244248;3685372356;3910230330;3726005049;3541779768;3726989774;4016567835;4306145897;3733464272;3798816515;3…
2181650686;2782824883;6015540320;5257038661;4498537002;3435539583;3510158581;3584777578;3344736630;3469954221;3595171812;3668465395;3910529105;4152592814;4470876143;4065859416;3660842689;3927089239;3815543641;3703998043;4608872494;4286009601;3963146708;3950005579;3982582574;4015159569;4034160484;4415737103;4797313723;3507793387;3727000140;3946206894;3585710893;3666988384;3748265875;3611928058;347…
465141255	3;408877394	9;1823849291;2390200447;2956551604;2840694186;2856470975;2872247765;3246942086;3161700128;3076458171;3091305868;3561811631;4032317394;3504921954;3660710400;3816498847;3353320461;3615009434;3876698406;5039656151;4203481635;3367307120;3387703790;3759110351;4130516913;3857246764;3792841808;3728436852;4525542878;4242113050;3958683221;4074527493;3781623505;3488719517;3619905142;3726842417;3833779692;4…
2043544801;2229031186;3295596468;3246642311;3197688155;2572707188;2572708976;2572710764;2830025111;3351014499;3872003887;3388843770;3578756528;3768669286;4934910747;4405711230;3876511713;4025682182;3675523494;3325364805;4581917138;4426547941;4271178744;4243921315;3820352446;3396783577;4903469357;4317953670;3732437983;4757849724;4178754836;3599659949;3771898045;3575595215;3379292385;3481422622;346…
1626113459;1922443274;3627960339;3320802421;3013644503;2651761829;2765431938;2879102047;3393519975;3280361781;3167203587;3239327769;3294568914;3349810060;4033721528;3976688655;3919655781;3598084308;3655981675;3713879043;4240116308;4046091614;3852066920;3513756075;3757731778;4001707481;4268691250;4320271182;4371851114;4352978404;4148521117;3944063829;3826320931;3794368562;3762416193;4180732408;406…
578294110;798795598;1383313813;1979113280;2574912747;2285849319;2725065915;3164282511;2772139999;3106487525;3440835052;3604575146;3686857255;3769139365;3499947002;3454305653;3408664304;4681903971;4329883231;3977862492;4065140761;3848179688;3631218616;4117358120;4166138037;4214917955;4452427573;4106349244;3760270915;3763558175;3764428334;3765298494;3856430339;3655867342;3455304344;3399307542;35894…
659084877	8;732794153	6;1319254734;2049725232;2780195729;2947150710;2769505450;2591860190;2825916688;2999513251;3173109815;3392777946;3436083058;3479388170;4059016339;4235054348;4411092357;3218589113;3617179480;4015769847;3884543096;4154361934;4424180772;3611842220;3713972188;3816102157;4111610960;4054114251;3996617542;3455455207;3775964602;4096473997;3443234087;3534505903;3625777719;3662292874;3997532465;4332772055;3…
1273961783;1548291691;4644307183;4105950949;3567594715;3215212030;3070600864;2925989698;2791597452;3249260244;3706923036;3678928909;3689812246;3700695584;3888639364;3748156969;3607674573;4235922687;4175505520;4115088352;4487006840;4261026320;4035045801;3379307340;3637448860;3895590380;4105701620;4052547536;3999393452;4112997912;4221208417;4329418922;3715164767;3702873237;3690581707;4172343109;397…
843178224	7;997429750	3;1265566711;2402954134;3540341557;3707460498;3828638378;3949816259;3350063153;3678301961;4006540768;3621052998;3874883462;4128713925;4172384536;4194662159;4216939783;4017262181;3869588975;3721915768;3271181333;3416051880;3560922427;4533524121;4157689429;3781854737;3782142227;4004186342;4226230457;3556949669;3591995633;3627041596;3490194034;3843793665;4197393295;3874723986;3758531939;3642339892;3…
1032410404;1397179039;2002293200;2284530192;2566767184;2898146718;2944621393;2991096069;2762665955;2968476277;3174286599;3359154483;3467804185;3576453886;4159092776;3915361950;3671631124;3646509870;3959581816;4272653762;4406825721;4270321907;4133818093;3907488075;4191524200;4475560325;3682015104;3887818094;4093621083;3211947135;3622724234;4033501334;3480289774;3751236109;4022182444;4451661394;401…
1509608905;1993531285;2264736474;2569597695;2874458916;2484437413;2726799828;2969162242;3700664507;3309224541;2917784575;3877378994;3778361007;3679343020;4053173634;4188246326;4323319018;3959287456;3899328604;3839369752;4907248417;4433401357;3959554297;3308163308;3686508464;4064853619;3960588283;3557856458;3155124633;3521541689;3792616415;4063691141;3922193353;3991294649;4060395944;3556589631;330…
1215513211;1588785470;2080814115;2260411370;2440008625;2664190541;2653167492;2642144443;3348547079;3371585851;3394624624;3113560194;3168644750;3223729305;4004613314;3766386178;3528159043;3680765670;3875249668;4069733665;4459776245;4424282406;4388788567;4481039195;4299892032;4118744870;3588313072;3598546010;3608778947;4160025846;3981041712;3802057578;3825736691;3784152834;3742568978;3590973535;378…
341611955	8;613718169	5;1384367918;1900375939;2416383959;2431212823;2629221258;2827229694;2817025102;2968428649;3119832196;3203163010;3495216794;3787270577;4340987567;4157324627;3973661688;4171473679;4198573386;4225673094;4781147748;4263146419;3745145090;4348766939;4180985427;4013203915;4010290704;4005350065;4000409426;3882548491;3858899296;3835250100;3766017986;3762270153;3758522320;3829162014;3844202511;3859243008;3…
220119360	1;355541902	6;1274886782;1892692014;2510497245;2480093608;2717541710;2954989812;2875934109;3118181703;3360429297;3628802050;3755624697;3882447343;4044279226;4001438162;3958597098;3889791679;3862930751;3836069823;4186087757;4251093805;4316099854;3426467006;3806257950;4186048895;4126769519;4009421893;3892074266;3813501836;3468782553;3124063270;3893826369;3804472314;3715118259;3515982024;3398776069;3281570114;4…
1057670863;1527049957;2022076849;2453834213;2885591577;2540059001;2709686703;2879314405;3049898136;3338030869;3626163601;3697208826;3344134209;2991059592;3941424524;3951856211;3962287897;3790616703;3739750283;3688883862;4321248375;4035837546;3750426717;3726204574;4038041082;4349877591;4124237884;4274262346;4424286808;3854861084;3577326812;3299792539;3650755217;3759737298;3868719378;4216473157;397…
933747464	1;1121461997;2440667199;2499021326;2557375452;2808717031;2728188380;2647659730;2985234010;3313518660;3641803310;3480791352;3454973505;3429155658;4095398297;4235175203;4374952108;4210149104;3950651879;3691154655;3334740307;3458674412;3582608516;4187743057;4172535224;4157327392;3761181842;3996240172;4231298502;3507420293;3800320927;4093221561;3821247305;3667280258;3513313210;3417790330;3731038513;4…
163825496	3;419752153	9;1281900754;2166855356;3051809958;2561818226;2767336836;2972855446;2949802999;3276550642;3603298285;3458698416;3477221438;3495744460;4207705941;4059733257;3911760573;4117809377;4438695652;4759581926;4434796940;4040995193;3647193446;3782165761;3718141736;3654117711;3734063000;4026360163;4318657327;3561738203;3378760703;3195783202;3717703311;3792633584;3867563857;3947212144;3623864854;3300517565;3…
1851915213;2166302295;3366885880;3707910344;4048934807;3648771273;3435214998;3221658723;3295081056;3514981125;3734881193;3954740884;3470915045;2987089206;4424892036;4312475822;4200059607;3844802512;3660972664;3477142816;4204640341;4308734619;4412828897;3634720159;3585217675;3535715190;3527258537;3625751273;3724244009;4052448037;3893786370;3735124703;3970970883;3947806990;3924643097;4039173809;372…
524792222	8;752491042	9;1359359530;2075470716;2791581902;2660974732;2987058134;3313141537;2950718406;3435210853;3919703301;3830790660;3867208634;3903626607;4423194037;4055161448;3687128860;3534917565;3610581197;3686244828;4352965173;4031827935;3710690698;3920730735;3603506622;3286282510;3729315210;3938192945;4147070681;3263829876;3511838477;3759847078;3878235227;4013825768;4149416309;3594011709;3393440865;3192870021;3…
314596446	5;612891755	9;1759735511;2583930510;3408125508;2839038737;3056666412;3274294087;2801032394;3256179139;3711325883;3243552475;3585748041;3927943607;4155682765;4173837136;4191991507;3678074079;3673250374;3668426668;3374253270;3422812312;3471371355;3544580850;3770215216;3995849583;3569241454;3737453082;3905664710;4368410348;4454373919;4540337490;3438447697;3722554564;4006661430;3527032606;3796191241;4065349875;3…
926304038	7;1006969779;2285664644;3153287297;4020909951;3137535266;3089307111;3041078956;3257328200;3184870212;3112412223;3233066590;3431815024;3630563458;4494163554;3997396556;3500629559;4303387840;4391791113;4480194387;4234947876;4073584652;3912221427;3423503107;3878475978;4333448848;3444985688;3427314695;3409643702;4021469823;3675844582;3330219341;4314599612;4213420842;4112242073;3450170734;3536738718;3…
1141142169;1284073631;2062538397;2802792377;3543046358;3078537787;3227642420;3376747053;3264629865;3400043136;3535456408;3941830548;3775172672;3608514796;3999776159;3859026065;3718275971;3846192715;3727592010;3608991304;3992588583;4437958725;4883328866;3699511206;3800625639;3901740071;3996335710;4024147139;4051958568;3748909970;3937135738;4125361505;4485123515;4081347959;3677572403;3695062028;362…
219439837	5;312527195	6;1290725787;1870444493;2450163200;2697368750;2662171023;2626973296;2993988121;2996601119;2999214118;3494679208;3774134716;4053590225;4103045715;3858191871;3613338027;3788330045;4037064904;4285799763;4231641147;4206851954;4182062761;4101965259;4185173797;4268382336;4814771597;4489821923;4164872249;3912014000;4068599152;4225184304;3753780277;3644988666;3536197056;4093848573;3669944985;3246041398;3…
227513193	4;406785545;1299468127;2282840683;3266213240;2859573879;2832439403;2805304927;3091545453;3103591405;3115637358;3608067286;3708881796;3809696306;4921775982;4550609753;4179443524;4581596880;3983796897;3385996915;4377648596;4352370517;4327092439;3523660721;3809565478;4095470235;3924014687;3847191719;3770368751;4070476981;3847509015;3624541048;2938535193;3243870080;3549204967;3406383960;3813074372;42…
246589929	2;636426719	8;1597449987;2087676592;2577903197;2862586864;2804784271;2746981677;2538580364;2785516619;3032452873;3848975231;3359002575;2869029918;3708024451;3954113196;4200201941;4107690303;4187239044;4266787786;4067991849;4084238597;4100485344;3761273438;3838165226;3915057015;4116464621;4192343577;4268222534;3621391271;3335890426;3050389581;3535094379;3599527427;3663960476;4084251627;4067946638;4051641648;3…
328843888	7;601209313	3;1610549763;2323049929;3035550094;2615659503;2883367348;3151075193;2866304616;3138301721;3410298825;2828446004;2987399792;3146353579;4465866944;4002986768;3540106592;3785260676;3821204286;3857147896;3659245649;3866449536;4073653423;3935766962;3736832896;3537898831;3957853026;3772912248;3587971471;3886543549;4211912214;4537280879;3880793511;3743708459;3606623407;3815568071;3777372919;3739177767;3…
498157535	7;697145386	9;1841588233;2301594619;2761601006;2398894735;2678933024;2958971312;3030509941;3351895421;3673280902;3321422099;3678012479;4034602859;3908227334;3883153919;3858080504;3148820044;3387181495;3625542945;4575837702;4099235790;3622633878;4141053533;4041665652;3942277772;3340214471;3538784471;3737354470;3866334376;3833833753;3801333131;3801595413;4066147421;4330699428;3264904340;3470185568;3675466795;3…
1322353785;1782183450;2190746256;2349101485;2507456715;2893416037;2796533328;2699650618;2959180686;3161848195;3364515703;3534612047;3534889714;3535167382;4388357148;3952733650;3517110153;4030452084;3776608283;3522764483;4014053312;3893964845;3773876378;3950360285;3929247465;3908134646;3928692151;4344027349;4759362547;4217624612;3795091654;3372558696;3758326007;3485496130;3212666254;3895249057;364…
409475308	6;434470078	6;1199539820;1920037540;2640535260;2743390408;3043762900;3344135392;2840334021;3194277459;3548220896;3282591254;3516301365;3750011477;4137182579;3954165251;3771147924;4082578300;4064097858;4045617417;3903282815;3856593073;3809903331;3818596439;4221895150;4625193862;3911156474;3722409802;3533663130;3585751871;3587433199;3589114527;3724148897;3807673618;3891198340;3665046782;3832811184;4000575586;3…
1113464408;1389342745;2729699276;3171515031;3613330786;3042272115;3291947961;3541623807;3502911208;3545002294;3587093381;3551346482;3866367638;4181388794;4014896926;4034443334;4053989742;4384695984;4024912771;3665129558;4176259828;4022896122;3869532415;4377959940;3756155819;3134351698;3653957623;3744621992;3835286361;3989427051;4039305084;4089183116;3834786927;3979331245;4123875564;3438223307;369…
261908426;579829290	5;1872936512;2482882034;3092827555;2397629052;2902435886;3407242720;3314393673;3503041786;3691689898;3337438368;3433298854;3529159339;3757784549;3857529934;3957275319;4036267099;4129057804;4221848509;4466838982;4490479554;4514120125;3680468541;4016991279;4353514017;4202716186;4139410776;4076105366;4057754212;3630788219;3203822225;4198752818;3946549747;3694346676;3989322764;3807370914;3625419063;4…
776095512	1;1077192871;2371798851;2787926123;3204053395;2627772627;3047129022;3466485417;3015022327;3126222732;3237423137;3484488565;3421643218;3358797871;4540452172;4259133007;3977813841;3922160582;4062807737;4203454892;3640402015;4014162946;4387923878;3893563340;3951544151;4009524963;3986763841;3958303042;3929842243;3938258658;3855381103;3772503549;3586160971;3705163455;3824165940;3909377902;3590519965;3…
569964163	7;815124468	2;2125662202;2519729702;2913797201;2527369872;2759831403;2992292934;3245212512;3217959524;3190706536;3832656102;3871511144;3910366185;4199470244;4102439511;4005408778;3457765724;3355201224;3252636725;3907079393;4202767330;4498455268;4336524265;4020063150;3703602036;4135223817;4030999106;3926774396;4025644250;4199727631;4373811012;3929012860;3667074873;3405136885;4266523618;4261804451;4257085283;4…
502248651	6;679255784	6;1883855746;2386578759;2889301772;2455829847;2720744585;2985659322;2892566194;3239759667;3586953140;3105032650;3339623851;3574215051;4060998622;3833656128;3606313634;3839096492;3705102041;3571107590;3856567952;3865868698;3875169443;3610251453;3772322005;3934392557;4050967273;3860567505;3670167737;3584634734;3699263595;3813892456;4129631443;3844473858;3559316273;3985348295;3955053364;3924758432;3…
114786249	2;315133527	7;1555539348;2023590219;2491641091;2438572862;2632492634;2826412406;3402731848;3198344389;2993956930;3600248027;3583332696;3566417366;4277682871;4118562296;3959441720;4522242921;4325979503;4129716084;4556410322;4009552928;3462695535;4285468216;4075116600;3864764984;3580084677;3332584996;3085085315;4047180519;4009207798;3971235076;4052695926;3776908877;3501121827;3864921742;3928368496;3991815250;3…
261828057	4;1148702735;3752582217;3327472174;2902362130;3281798920;3226598029;3171397139;3578896589;3319366173;3059835758;3844573424;3888755390;3932937357;4083135484;4165701591;4248267698;3844522703;3889002988;3933483272;3604363634;3534295890;3464228146;3453241874;3502377510;3551513146;3841671405;3896180317;3950689228;3779654187;3882779551;3985904915;4013901419;4042861255;4071821091;3566315144;3556199029;3…
966219761	7;1349652708;2730241766;2661197105;2592152445;2808396834;2839829606;2871262378;2879695853;3341134494;3802573136;3204967490;3599665762;3994364034;4843721289;4318283697;3792846105;3503644867;3652760967;3801877067;3882677132;4185941464;4489205795;4579619665;4237563712;3895507758;4134614599;4414105983;4693597367;3837661981;3812773062;3787884143;3811956305;3935904006;4059851708;4272578278;3979100303;3…
260990282	8;595133591;1531155326;2235202161;2939248996;2863339011;3016389505;3169439999;2989166151;3399879083;3810592016;3472556965;3639873387;3807189808;4840835414;4395057447;3949279479;3961623945;3872712713;3783801481;4224331613;4117496213;4010660813;4011528266;4029006453;4046484640;3769414917;3941449385;4113483853;4424960643;4006658547;3588356451;3670710821;3778814516;3886918211;3264617691;3787113775;43…
523786981	3;869448927	9;2466140425;2589865887;2713591350;3198232874;3199340688;3200448502;3182184183;3349080052;3515975921;3618947452;3894492096;4170036739;4767232799;4402213885;4037194972;3480182965;3720104786;3960026608;4954680648;4341023601;3727366554;4341504859;4103862395;3866219931;3955996028;4035050969;4114105910;4321522114;3773651414;3225780714;3831308045;3754294794;3677281542;3912467226;3787257047;3662046868;3…
817650880	1;1102948712;2023972571;3441381581;4858790590;3605416432;3534964827;3464513223;3886721685;4085588349;4284455013;3919978369;4044884135;4169789902;4414752420;4468742724;4522733029;4880567228;4789337779;4698108329;3958558685;3963698233;3968837780;4696613676;4699650970;4702688264;4289506925;4186357369;4083207812;4413841112;4305963960;4198086807;4445972903;4203688060;3961403217;4615460214;4151779204;3…	9;1304794345;1286802392;1343631502;1327435433;1389741123;1083842877;1279359532;1241568281;1194126863;1100075488;1258454305;1135846266;1144226597;1332876839;1295608696;1069873284;1405825552;Donor A
283393086	1;390961489	9;2222910576;3256723005;4290535435;3189591164;3207593870;3225596575;3694226354;3626416315;3558606276;3627716765;3666540879;3705364993;4270467373;4394237789;4518008205;4199554418;4245700817;4291847216;3954726277;4309684940;4664643604;3754208289;4103160945;4452113601;4160137458;4090001533;4019865608;4219692952;4657044880;5094396807;4293567301;3950665287;3607763272;4405616317;4464486745;4523357174;3…	5;1179468952;1478106213;1296867179;1069495169;1231504033;1256719149;1176405580;1104197893;1097944833;1190093690;1032474483;Donor A
272020997	1;503241152	3;1659257663;2610523612;3561789562;2897986136;3257699552;3617412969;3019010776;3622239193;4225467610;3349674957;3594576931;3839478905;3665024422;3726810842;3788597262;4038417043;3881729578;3725042112;3545190994;3850791442;4156391891;4304037362;4084645511;3865253660;3736749863;3805770266;3874790670;3398708242;3697235443;3995762645;3087406433;3396960295;3706514158;3904219019;3940997957;3977776896;4…	2;1163743872;Donor A
459053564	6;590153873;1742906063;3218033571;4693161079;3238970509;3275595028;3312219547;3334584523;3611707044;3888829564;3375561949;3950902817;4526243684;4017118758;3989924355;3962729952;3372099665;3657085015;3942070365;3761509827;3842151714;3922793602;4513413578;4226799997;3940186416;4317333064;4426710750;4536088436;4682465413;4148852266;3615239120;3415402391;3940080851;4464759312;3684642682;3719937537;37…	2;1027601890;1349302057;Donor A
322012363	3;471547438	5;2008554974;3272834498;4537114023;3175912552;3422765271;3669617989;3773941360;3598950616;3423959872;2916795744;3410069838;3903343932;3220787775;3465017904;3709248033;4189855762;4056280202;3922704641;3755539213;4040023284;4324507355;3565777993;3753085296;3940392599;3758116926;3903432342;4048747758;3947441210;3902557931;3857674652;3731225561;3954108335;4176991108;3714147618;3704012761;3693877905;3…
61458573	97;364766368	4;2022040132;3571447925;5120855718;3022143328;3102729549;3183315770;3368634849;3523376382;3678117915;3572346757;3590113662;3607880567;4065882041;3833464609;3601047178;4098671151;4255517661;4412364171;3866665276;3720720208;3574775141;3712084525;4034536558;4356988590;3612948364;3664040124;3715131884;3799391162;3820974219;3842557275;4458039618;4397422283;4336804947;3896213206;3998117547;4100021888;4…
890946106	4;1116694602;1953268236;3298292331;4643316426;3314360446;3279649254;3244938062;3221509154;3468574862;3715640571;3364544181;3733691179;4102838177;4012746429;4348811299;4684876168;4283706989;3945232930;3606758871;4316000617;4440342034;4564683451;3854085774;3978212322;4102338871;4165116342;4116533125;4067949908;4034112940;4241374110;4448635280;4553945761;4509900884;4465856006;3718761251;3530747704;3…	6;1045008807;Donor A
464860042	9;594451778	7;1862645075;3182903486;4503161896;3320574437;3339498862;3358423287;3230169165;3496255366;3762341567;3666484570;4021157748;4375830926;3562589047;3669101996;3775614945;4273677697;3894336770;3514995844;3903944828;4528483283;5153021737;4136576170;4286788487;4437000804;4356530333;4218904765;4081279196;3959326039;4105654941;4251983842;3946424514;3764812799;3583201083;3701455694;4076991833;4452527973;3…	5;1397498905;1333053158;1208821142;1416073364;1168781351;1142696513;1289411428;1075391185;1291122800;1089801138;1331318291;978835186	5;Donor A
564322833	8;778585448;2542623073;3748017832;4953412592;4446645776;4111189982;3775734187;3851788855;4021669155;4191549454;3559935576;3842656939;4125378302;3450459235;3738211480;4025963724;3805174077;3798077833;3790981590;4796533438;4489013039;4181492640;4274740904;4328775337;4382809770;3995564159;3924427069;3853289979;3814485921;3709742836;3604999751;4175120377;3942691732;3710263087;4394943640;4020605262;36…
120043973	5;255937532	7;1990025955;3422089771;4854153587;3380582960;3394875920;3409168880;3028840664;3430681004;3832521344;3295863547;3750484572;4205105597;4499117736;4081826797;3664535857;3641942158;3530791038;3419639918;3956472280;4196607625;4436742971;4117670751;4225721868;4333772985;3664782461;4124206645;4583630830;4165071644;4130575970;4096080296;3984229650;3971103821;3957977993;3771712598;3745700807;3719689016;3…	5;1264768952;1138596549;1140434902;1096468991;Donor A
107519881	3;492577171	7;1979087731;3383671378;4788255025;3754214908;3684543847;3614872787;3222571163;3468023290;3713475416;3381467823;3809174974;4236882124;4244375099;4118201623;3992028148;4541665265;4211568205;3881471146;4181779818;3973822542;3765865265;4191366994;4254824963;4318282933;3819287781;4051139018;4282990255;3997705067;3834983290;3672261514;4571315230;4580364696;4589414161;4128637783;4361378418;4594119052;4…
96643329	57;428030694;1685886552;3131357256;4576827960;3709785875;3572509114;3435232353;3320220597;3591157743;3862094889;3413908795;3725642956;4037377117;3941073668;3787862142;3634650616;4129326698;4048784731;3968242764;4405360380;4226793739;4048227099;4524735110;4537157119;4549579128;5117027037;4823926994;4530826951;4094444011;3807779262;3521114513;4223374527;4155530381;4087686234;4118497247;4012279770;3…
1187566414;1469901902;3156904593;4195711527;5234518461;3595806334;3395202072;3194597810;3494643924;3463063346;3431482767;3357530740;3486845248;3616159756;3895447368;4030157779;4164868189;3901691836;4153947036;4406202237;4021387738;3884902353;3748416969;4643783279;4017069627;3390355975;4349810313;3907770352;3465730391;3422424715;3679066595;3935708474;3893456587;4005357834;4117259081;4306857693;396…
531643488	7;769981657;2146185963;3120548869;4094911776;3200489963;3112832315;3025174668;3423224833;3430812675;3438400517;3312834975;3438543786;3564252597;3263871401;3457227264;3650583126;3449614108;3621779020;3793943932;3495227491;3931213137;4367198783;4775743064;4497973356;4220203648;3424651211;4011483650;4598316089;3961122867;4097217403;4233311940;3414536643;3668568752;3922600861;4161457867;4065555100;39…
503068457	6;810728882	4;3722456692;4026150262;4329843831;3158405798;3481029826;3803653853;3303311674;3032455475;2761599277;3254466923;3790922973;4327379022;4046997619;3970681412;3894365205;3707716902;3731215639;3754714377;3630331795;3751227063;3872122331;3803201347;3822346942;3841492536;4199544821;4365112711;4530680601;4125298045;4353886340;4582474636;3436206517;3584550898;3732895279;4155446177;3816668449;3477890720;4…
249390337	5;528257848	8;2447279355;3513845613;4580411872;3232035906;3321990968;3411946029;2977057562;3357002036;3736946510;3669092812;3748099329;3827105847;3203820795;3422344347;3640867900;3929778552;3809893639;3690008727;4016509914;3991904846;3967299779;4073187082;3896807775;3720428469;3930810101;4154174780;4377539458;3702155494;3691846674;3681537854;4452416855;4377198937;4301981020;4263125271;4071845036;3880564800;3…
839896457	4;1042886486;2952228682;3889626943;4827025203;3692559838;3481990209;3271420580;3390352966;3342156123;3293959280;3425478100;3564252586;3703027073;3881795684;4166481472;4451167260;4667121152;4473701442;4280281731;4107574888;4121089247;4134603606;3893031551;4146932267;4400832983;4064805704;3996451381;3928097059;3407163951;3770916574;4134669196;4204791058;3942566453;3680341848;4357201340;3891237451;3…	7;1225429142;1412268198;1126845826;Donor A
570568697	9;750216639	9;2428239713;3972706252;5517172791;3460985800;3342398336;3223810872;3063057220;3668608174;4274159128;3149686646;3375479312;3601271979;3772957293;3920337036;4067716779;3759969285;3738686549;3717403813;4479106601;4077184508;3675262416;4230859257;4054324211;3877789165;4261589852;4077911201;3894232550;3671802170;3588915301;3506028432;3659829518;4026944504;4394059491;3779500234;3731852241;3684204248;4…	7;1277485637;1264797281;1195539704;1054212298;1219435713;1144751930;1171445810;1157172838;1256535047;1124018177;1108308344;887222965	9;Donor A
179321274	1;421795450	9;1871638845;2929556447;3987474050;2927326743;3129089554;3330852366;3104172392;3367892229;3631612065;3826960568;3479299088;3131637608;4319220309;4068825750;3818431191;3862123250;3764396269;3666669288;4163992726;3717262540;3270532353;3367308586;3873764492;4380220397;3803106575;3818950328;3834794080;3567998324;3842541971;4117085617;3887701533;4123741676;4359781819;4521712605;4103954487;3686196368;4…
106747519	7;340080382	7;2443531451;3152420443;3861309435;2710247484;2894879352;3079511219;2925925871;3136492472;3347059072;3466765700;3509935015;3553104331;4289038874;4296469476;4303900078;3931726905;4373373877;4815020849;4007968331;3681599276;3355230220;4437974365;4205676040;3973377714;4408490177;4387495687;4366501197;4491506250;4175925434;3860344617;3834280754;3986797041;4139313328;4317213433;4238506132;4159798830;3…	6;1228647407;1254010073;973617579	5;Donor A
820950105	1;978523153;1806068872;2795872672;3785676472;2649388823;2795555975;2941723127;3503919267;3475543677;3447168087;3610946593;3679913507;3748880421;3397073954;3594152027;3791230100;3785884564;3873818956;3961753348;3657706026;3867304697;4076903367;4112886312;3971660620;3830434928;4112643436;4297952351;4483261266;3856882648;3945615247;4034347845;3885453272;4036043518;4186633763;3775851021;3776088502;37…
893438549	5;1058352580;2095138526;2915064254;3734989982;2991242190;3134864329;3278486468;2957268618;3276329491;3595390363;3546684039;3770850113;3995016187;3579601863;3510476440;3441351017;3994977315;4109692183;4224407051;4457604591;4437047693;4416490795;4065369206;4136859800;4208350395;4387244182;4078873726;3770503270;4675505986;4228117379;3780728771;3779733833;4071678421;4363623009;4164825382;3966671797;3…
490551657;582332411	6;1511436039;2547911693;3584387347;2841838972;2988012322;3134185673;2728986058;3054888153;3380790248;3980827059;3868948042;3757069026;3630262021;3542440897;3454619774;3779675925;3934169946;4088663968;4232360116;4135162558;4037965001;4218892681;4176472817;4134052953;4446433476;4126224840;3806016203;4091208919;4028401974;3965595029;4122016183;3821815652;3521615122;4281168720;4184955981;4088743242;4…
720309341	7;732205142	3;1799829583;2876071435;3952313288;2533396253;2850204507;3167012761;3162924918;3302844926;3442764933;3541526259;3855071632;4168617005;3779540792;3757606314;3735671836;4696424370;4438296965;4180169560;4340462967;4263224938;4185986909;3675538260;3685167023;3694795787;4106653921;4245991014;4385328106;4088876288;3766926591;3444976893;3803603007;4345861229;4888119450;4068080133;4149960900;4231841668;4…
232581406	2;416642419	6;1882527260;3063213123;4243898986;3267619240;3056170311;2844721381;3300606287;3351296463;3401986639;3629421397;3653365275;3677309153;4185344721;4130554368;4075764016;4383693835;3937987886;3492281937;4381284558;4175574997;3969865436;3947144964;4213321620;4479498277;3412259134;3610812996;3809366857;4412396704;4430291204;4448185705;3830958400;4300567913;4770177426;4200889808;4165684410;4130479012;3…
403360008	6;726632238	6;3193630236;4305827946;5418025656;4119029104;4089526582;4060024060;3904656421;4166856372;4429056323;4211931321;4028135149;3844338978;4321451330;4390677658;4459903986;3846213829;3955503209;4064792588;3606486293;3722646373;3838806453;3745809894;3818660342;3891510790;3889326816;3863827534;3838328253;4203250948;4183691348;4164131748;4030374794;3519443175;3008511557;3816318027;3805060480;3793802932;4…
321255962	7;542941465	1;2039242146;3328064788;4616887431;3433560852;3689429573;3945298293;3758110462;3688496660;3618882859;3647482347;3771762097;3896041847;3727616274;3679877027;3632137781;3784773467;3741822626;3698871785;3857807316;4028901067;4199994818;3764161137;4035594800;4307028462;3821031696;3955796538;4090561379;3812703791;4057028843;4301353895;3576622148;3771469368;3966316587;4155963418;3953846582;3751729746;4…
347402882	5;450624824	2;2239293566;3594406357;4949519149;4173388160;4330660831;4487933502;3626728523;3989261170;4351793818;3935470301;3968954591;4002438881;4345720009;4063641854;3781563699;4142629595;4067391610;3992153625;4167822708;4085785156;4003747605;4186399573;4018630228;3850860883;4339275731;3914349807;3489423882;4660002060;4143153394;3626304728;4143238303;3825561664;3507885025;3802838929;4083358425;4363877921;3…
593878377;675205565	7;1770171829;2957574732;4144977634;2983308674;2878278463;2773248251;2883773848;3365706364;3847638881;3660104059;3558418380;3456732700;3652546352;3910487722;4168429092;3715311219;4129555324;4543799429;3790770568;3795061632;3799352696;3694115715;3787791249;3881466782;4007909452;4034383322;4060857192;3512561554;3893840796;4275120038;4169449401;3999233898;3829018395;4262472278;4061022680;3859573081;3…
1133937834;1524451379;3155420991;4587322475;6019223960;5444507742;5026679091;4608850440;4483713976;4470466850;4457219725;3846946186;4287670620;4728395054;4411653733;4329104325;4246554917;5473738419;4949190495;4424642572;4190268186;4651904980;5113541774;4376536800;4577298738;4778060676;3481109763;3925947557;4370785350;4279282441;4518168241;4757054042;4096264125;4471218197;4846172269;3905418785;421…	2;1202318827;1221592860;1171719740;959490622	8;1089501828;1330531465;1052246340;1206099270;1343978596;Donor A
635520081	5;742507181	5;1770607208;2841054793;3911502378;2998996403;2954191727;2909387051;3169508330;3138475440;3107442551;3635211811;3840165866;4045119922;4053795368;3852765315;3651735261;3449500149;3633926652;3818353154;3812339752;4054602860;4296865968;3946586805;3719171163;3491755521;3836106490;3965473144;4094839797;3515437190;3882905810;4250374430;4129822856;4280448937;4431075017;3654145164;3692113683;3730082203;3…	8;1262833443;1286351549;1071599954;1179441739;1051718045;1131988245;1225115529;1167860065;1250710324;Donor A
475417944	5;714691914;2183225782;3088038106;3992850429;2719058255;3176918066;3634777876;2618532163;3032619224;3446706285;3840322871;3821047584;3801772298;4108466373;4152097814;4195729255;4421134567;4066396012;3711657457;3946504678;4016257747;4086010816;3914799835;4201575954;4488352073;3821882985;3891276954;3960670923;4346953505;4172609298;3998265090;4170913403;4073192386;3975471370;4584668249;4071750464;35…	2;1278683958;1253066112;1124410183;1240100721;Donor A
505652573	6;620488224	5;1812003877;3084163553;4356323229;3654305905;3280884988;2907464070;3495488360;3492757132;3490025904;3149172744;3332063489;3514954234;3478763684;3787187304;4095610923;3669750594;3854856724;4039962854;3646897288;3699405184;3751913079;3647881628;3877728257;4107574887;4044325034;4015143914;3985962793;4234002486;3957850548;3681698610;4271071261;4174825067;4078578873;4381336071;4089571285;3797806500;4…
93584414	14;333069339	6;1714212494;3305273776;4896335058;3128809225;3115044920;3101280616;3366154310;3408462378;3450770447;3664430246;3722799343;3781168440;3851968345;4035345896;4218723446;3479038206;3567005152;3654972097;3919826597;4247302746;4574778895;4035574067;3558446059;3081318051;4057378891;4088539890;4119700889;4182766980;3809407658;3436048335;3725201168;3762001239;3798801311;3512634195;3722294118;3931954041;3…
962160097	7;1323002502;4473135976;4712793992;4952452008;3391167287;3547460231;3703753175;3182191330;3187028411;3191865493;3183544923;3250509565;3317474207;4168330460;3968083088;3767835716;3304366520;3547826510;3791286501;3681008778;3726596608;3772184437;4835044267;4551148945;4267253623;4167971637;4160275470;4152579304;4381406116;3949190481;3516974845;3468333451;3628036570;3787739690;3930709247;3766304360;3…
100811415	8;190818357	9;1775345797;3518057751;5260769706;2912197055;3097441472;3282685890;3170584713;3415998333;3661411953;4050225287;4066347221;4082469154;4316696809;4090923633;3865150457;3907729595;3961200931;4014672266;3909478558;3822103049;3734727540;4148838812;4566458835;4984078859;4079477910;3950021055;3820564200;4621704882;4554921552;4488138223;4238729156;4288639587;4338550017;3686147271;3834409844;3982672417;3…
177959594	7;272622273	7;1228979469;2463918840;3698858211;3115713513;3108081727;3100449941;3357569935;3736113260;4114656586;3564716050;3493328302;3421940555;3805634453;3768523731;3731413009;4033701782;3910156012;3786610242;4162262720;4174978775;4187694831;4173556926;4280000372;4386443817;4056681826;4479670008;4902658189;4182305238;4370827918;4559350599;4353342218;3993147109;3632952000;4143573446;4048323599;3953073752;4…
222827307	8;348811168	9;1728294617;2978998334;4229702052;2896585021;3063825852;3231066684;3398578323;3551124118;3703669912;3764751935;3661486102;3558220268;4060838628;4292442610;4524046592;4041303340;4147053059;4252802778;4277413138;4087257270;3897101402;3497870383;3916689851;4335509318;4488103329;4341706047;4195308765;4615590046;4229309262;3843028478;3479417016;3584071181;3688725347;4272082147;4459448845;4646815543;4…
397777426	2;551201396	2;1640318048;2923498828;4206679607;2965097016;2964570943;2964044870;2911984053;3244821240;3577658427;3939689574;3802246535;3664803497;3243620377;3576398633;3909176889;4107000160;4282924633;4458849105;3843659184;4023579083;4203498983;3910592603;3842718228;3774843852;3894110027;3968406059;4042702090;4099197975;3912331143;3725464311;3452399786;3874554000;4296708213;4038952896;3904587351;3770221805;3…	2;1094835193;1081293359;1093532561;1300052563;Donor A
1032726066;1212240687;2344762711;3015198132;3685633554;2675920361;2982948086;3289975812;3089904169;3199029491;3308154813;3730544498;3386609070;3042673641;4008073989;3986209377;3964344765;4184459169;4003332578;3822205987;4093126021;3967769820;3842413618;3863325498;3841736736;3820147974;4206823541;4206469230;4206114920;4013682620;4104521781;4195360942;4468168083;4452939135;4437710187;4093814487;409…
1039661991;1180141194;2316613478;3115155302;3913697125;3134855789;3142967452;3151079115;3607720629;3431682358;3255644087;3410220345;3639748813;3869277281;3430911752;3598115452;3765319152;3968313791;3297194482;2626075173;4452744165;4291995510;4131246855;3545603272;3890679865;4235756459;4135481115;3893321499;3651161884;4125138686;3839307952;3553477219;4438403777;4235566883;4032729989;3817852860;390…
217038427	1;278658697	6;1317438331;2574973542;3832508754;2581176596;2775402127;2969627657;3056154240;3466411663;3876669086;3425228499;3453117264;3481006029;3705470688;3846299298;3987127908;4019895618;3735693516;3451491415;3680423806;3767030918;3853638029;3705115772;4305937604;4906759436;4348920177;4166401105;3983882034;3973297448;3911257345;3849217243;4136767334;3949999867;3763232400;3864980661;4214414940;4563849218;4…
987539107	3;1250415167;2119194499;2747148319;3375102138;3179364513;3115132432;3050900352;3012976044;3463638997;3914301950;3750354052;3664671617;3578989181;4032350924;3995595043;3958839162;4470335087;4110094158;3749853228;4156496579;4186143185;4215789792;3823350072;3701315119;3579280165;4379363587;4205908378;4032453169;4285752896;4414751582;4543750268;3834304863;4191116204;4547927545;4750557798;4361756649;3…
90194588	75;511107978	7;2369228246;2978930349;3588632452;2942437512;3068532180;3194626849;2790801024;3335804300;3880807575;3834928711;3726074622;3617220532;3909598626;3862619883;3815641140;4405615464;4610070117;4814524769;4122167007;4209182792;4296198576;4494811641;4494399151;4493986660;3965432547;4073781623;4182130698;3893690261;4146771907;4399853553;3743798392;4293980749;4844163106;4424268699;4226081897;4027895094;3…
280500677	6;394745535	7;1362455799;2821748702;4281041604;3047829032;3145467646;3243106260;3094114511;3212294884;3330475257;3611518541;3627900550;3644282560;4274710107;3999051169;3723392231;4385182668;4434949200;4484715732;3526384684;4126500839;4726616995;4118420538;4165177361;4211934183;4279441751;4172071554;4064701358;4145806792;4464627682;4783448572;4287764481;3993567336;3699370191;4273169316;4382175645;4491181975;4…
145130154	1;308777414	6;1410986685;2531758581;3652530478;2527546159;2810360213;3093174268;3258099054;3305375865;3352652675;3620224454;3641549563;3662874672;3148750175;3505253790;3861757404;3937611553;4144299478;4350987403;4495001958;4304471349;4113940740;3865359031;4011868156;4158377280;4399766889;4279601640;4159436392;4325434465;4077786961;3830139457;4053975694;4130932073;4207888452;4034582641;3859235911;3683889181;4…	3;1206655038;1396575916;1280031358;1067141536;1159446726;1334639534;1133981003;Donor A
834648041	3;1001885849;1492497412;2522884409;3553271407;2836789627;2953059887;3069330146;3013037990;3139306115;3265574241;3285711226;3612511361;3939311496;3747470657;3661294322;3575117987;3916973888;3807071580;3697169272;4387701439;4093933486;3800165532;3811293049;3736083492;3660873935;3535773207;3768166332;4000559456;4029877594;3924846213;3819814831;4269640558;4304505684;4339370811;3655449125;3868448824;4…	6;1067414392;1219084690;1209017943;1295820831;1169058600;1011443951;1321242602;1082240784;996528093	4;Donor A
727001097	9;934722639	3;1966925886;2740118158;3513310430;2538982456;2729050789;2919119122;3079754740;3384846625;3689938510;3466704465;3592258528;3717812592;3879999898;3679604100;3479208302;3783308073;3948266430;4113224787;3591409655;3878624627;4165839598;3956052337;3782647840;3609243344;4524986422;4392673094;4260359765;4033533378;4017059761;4000586144;3999899266;4563072650;5126246034;4313980674;3908873518;3503766361;3…
506372690	5;683429520	3;1465909040;2543794158;3621679276;3404543393;3345536911;3286530428;3004524273;3284852834;3565181395;3354887697;3293244929;3231602162;3627283946;3839806104;4052328263;4254590286;4105001811;3955413337;3748418547;4091997081;4435575614;4712786933;4509651472;4306516011;4312159919;4516489720;4720819522;4503438326;4457299932;4411161538;4627655460;4252871073;3878086686;3385211461;3691607775;3998004090;4…
145577174	2;264202242	6;1344418621;2612100498;3879782375;2808496942;2853530168;2898563394;2855096913;2948533757;3041970602;3256868168;3428691064;3600513959;4049034211;4325607840;4602181470;4152553911;3999126528;3845699146;4339849724;4298209483;4256569243;3894726694;4097209702;4299692710;4398059985;4170690255;3943320525;3964799233;4265083471;4565367709;4821733263;4676512487;4531291711;4421780937;3902001921;3382222904;3…
732267870	8;871973043	2;1978804471;2694623252;3410442033;2663834258;3201641375;3739448493;3406861439;3592744706;3778627974;3772000637;3970010705;4168020772;3385606016;4037893308;4690180600;3379824153;3789574361;4199324568;4077479435;4456766494;4836053554;3743260094;3897874229;4052488364;4220356389;3943918046;3667479702;4136956445;4280183312;4423410180;4603785935;4496176024;4388566113;3731189723;3854734601;3978279478;3…	6;1315050163;1480742826;1396651979;1190839660;Donor A
502462345	6;739594139	3;1496450947;2499894931;3503338914;2900960431;2985055570;3069150709;3479831017;3582722459;3685613900;3542292396;3453200983;3364109571;3884149010;4017815143;4151481276;4147456580;3744491181;3341525782;3862192398;3926763026;3991333654;3509972899;3362523447;3215073995;3794051704;3802309494;3810567284;4131389424;4252751569;4374113714;4119278365;4019110212;3918942060;4430721354;4274930277;4119139199;3…	4;1157397105;1149922555;1299917099;1317848151;1156166188;1077401763;Donor A
105555300	3;318060029	7;1649621843;2340932705;3032243566;2883971661;2805803891;2727636120;3604933886;3579414051;3553894215;3819623403;3827867330;3836111257;3716932760;3629182446;3541432131;4062009412;3921732098;3781454784;3905808586;4298322675;4690836764;3924340663;4226890114;4529439566;4123219550;4165049450;4206879351;4861201099;4596883920;4332566741;4078359795;4112911100;4147462405;3697209166;3962746054;4228282941;3…
705778239	9;844156385;1592605666;2732190887;3871776108;2814567829;2912760070;3010952311;3022472234;3424299127;3826126021;3209884524;3300838824;3391793124;4071443045;4070780393;4070117740;4239115274;4123262092;4007408910;3578266186;4284001418;4989736651;4418769257;4452933232;4487097206;4485298544;4290416552;4095534560;4023872263;3971855367;3919838471;3889588896;4033967093;4178345291;3926525076;4194346796;44…
280865907	9;325343344	9;1386612286;2490556656;3594501026;2429545018;2709481452;2989417886;2814216275;3137414396;3460612516;3473774250;3651429017;3829083783;3979267554;4030243037;4081218521;3471542060;3688711293;3905880526;4494586751;3976420651;3458254551;4044579243;3832713265;3620847287;4031378969;3969928712;3908478454;3417736643;3920223293;4422709943;3953396556;3932554016;3911711475;4102144538;4046488651;3990832765;3…
67245858	4;150806930	8;1457112858;2458008339;3458903820;2722343975;3115260936;3508177897;3103095568;3426913543;3750731517;3889167813;3740690812;3592213811;3870683170;4255888605;4641094040;4584357031;4427783884;4271210738;4431294515;4171661021;3912027527;3950765657;4275935803;4601105948;3873842140;4168344081;4462846021;5397883044;4746522003;4095160962;4285958765;4382366330;4478773894;3829938365;3931442163;4032945960;3…	7;1252050152;1248406373;1260168460;1167041903;1254272239;1066087493;Donor A
1255635910;1458117366;2321594269;3049835016;3778075763;2771709314;2982337450;3192965586;2777481433;3279015992;3780550551;3744947210;3464385166;3183823122;3785111520;3656290225;3527468929;4313806139;4280502250;4247198361;3586923126;3744799010;3902674894;4494977769;4209635991;3924294213;3403752393;3712880585;4022008776;4389347376;4002378145;3615408914;3895141459;4239583767;4584026074;3954401095;436…
264179463	7;497683773	3;1333356936;2190638862;3047920788;2907661925;3015396368;3123130810;2980305554;3086273112;3192240669;3861433693;3623216653;3384999613;3597794945;3743056375;3888317804;3156846474;3464755479;3772664483;3884493423;3787478713;3690464004;3856608957;4080611854;4304614750;3775931035;3907996983;4040062932;4029155203;3917942724;3806730246;4478677336;4140407838;3802138339;4489225309;4345188267;4201151225;4…	4;Donor A
118644034;365128247	4;1650519861;2531000849;3411481838;2778621391;2943771624;3108921858;2936608719;3043442497;3150276274;3347578905;3622636237;3897693569;4488071310;4166737995;3845404681;4394113449;3851602232;3309091015;3825155208;4331610896;4838066583;3916565828;3933992692;3951419557;4531393676;4298820519;4066247362;4043716713;4282495172;4521273630;4222032629;4120709958;4019387286;3385756765;3766981628;4148206492;4…
409058601	4;453796255	4;1659084349;2807946072;3956807794;2312926907;2628267867;2943608827;3122261967;3233245059;3344228151;2891503545;3158349331;3425195116;3927119179;3935963551;3944807923;4536757754;3854070735;3171383715;4593247046;4209925604;3826604162;3884609887;3513361397;3142112907;3926149714;3938945830;3951741947;4691049871;4463576748;4236103626;4131150175;4111758737;4092367299;3971569215;4219209709;4466850203;4…	9;1164892225;1322933513;1087368932;1198588505;1259614894;1126640434;1330111535;1008777333;Donor A
391729602	6;475049532	1;1466411293;2376519042;3286626791;2599231786;2919923914;3240616041;2761690677;3109826892;3457963107;3967690849;3790401055;3613111260;4187202728;3762181778;3337160828;3887793803;3790640800;3693487798;4574490459;4456664022;4338837585;3890624095;3984477794;4078331493;3658586876;3970259891;4281932906;3809323744;4043208069;4277092395;3822875104;3823085702;3823296301;4272517699;4192083895;4111650091;4…	4;1199315000;1088995703;1229186262;1243371470;1084639619;1329918044;1205800519;1245741862;1186461327;964394739	7;Donor A
557424348;710292114	2;1585375497;2742141677;3898907857;2334941726;2769173557;3203405388;2592706186;2838061121;3083416056;3267136291;3394959070;3522781850;3688214202;4143233764;4598253327;3842782049;4166539726;4490297402;3993281069;3935941022;3878600975;3728364437;3908557274;4088750110;4389502674;4173730614;3957958554;4158645348;4113228892;4067812436;3744119557;3702814488;3661509419;4267662127;4137299162;4006936197;4…	1;1025087364;1289808126;1352093236;1209906806;Donor A
93509793	72;156801287	4;1547974488;2573473214;3598971939;3044582519;2689658614;2334734710;2823954259;3088852154;3353750050;3263470838;3453555805;3643640772;3597189228;3894243240;4191297251;3272863109;3516922917;3760982725;3627918230;3627833250;3627748270;4075064023;3892073775;3709083528;4123410277;3979573400;3835736524;3198614086;3613518625;4028423164;4208848232;3793144587;3377440942;3630003360;4047693717;4465384075;4…
203160329	2;351209460	9;1353015472;2309822368;3266629263;2738782650;2577564490;2416346330;3046598405;3091147335;3135696266;3433308271;3506591012;3579873753;3254989388;3706831548;4158673708;4347950088;4132929411;3917908733;4521975953;4442657977;4363340001;4269206193;4268948965;4268691736;4518768573;4422926502;4327084431;3384081380;3610720379;3837359378;4152351320;4188639455;4224927591;3882129158;4018794314;4155459470;3…	3;1242502254;1187627630;Donor A
1727127367;2067358701;4026680865;3947125418;3867569972;3159666330;2953567562;2747468793;2757614206;2848298946;2938983685;2903525549;3351750618;3799975688;3753429837;4018175536;4282921236;3514403985;3614883494;3715363002;4231639754;4309391712;4387143671;4082551724;4123793476;4165035228;4186826058;4378382703;4569939349;4593048958;4346985032;4100921106;4002745902;3795291703;3587837505;4271273554;418…	9;1160469714;Donor A
122637320	4;328610585	2;2199937603;3128015692;4056093781;3113879978;3222217374;3330554769;3252781890;3476817396;3700852902;3882121358;4013599282;4145077206;4068594759;3837473376;3606351993;3681857652;4142940479;4604023305;4289134502;4068185878;3847237254;4998897082;4875558760;4752220437;4244421088;4012157643;3779894197;4168878523;3957153719;3745428915;4090668964;4024243980;3957818996;4152262798;4054328781;3956394764;4…
357437234	5;389267877	7;1323447364;2556779007;3790110651;2277621520;2762785671;3247949823;3025828806;3405379055;3784929304;3465628859;3664408148;3863187436;3795292211;3891240795;3987189379;4197051758;4064937524;3932823290;4453165585;4985278760;5517391935;3900074826;3978123714;4056172603;4392599940;4425292059;4457984179;4492706229;4189630282;3886554334;4241228104;3710776396;3180324688;3734246700;4031349745;4328452790;3…	5;1356673855;1180150651;Donor A
90696085	19;205470078	8;1616950553;3028125576;4439300600;3615012037;3239382336;2863752635;3411703571;3348065326;3284427082;4021329611;4036051973;4050774335;4710986690;4467796464;4224606237;3946699059;4014358429;4082017799;4168564781;4049909630;3931254478;4081748775;4343645495;4605542216;3978793999;4012453074;4046112148;4473571581;4232923303;3992275026;3555971759;3797242954;4038514149;4310218659;4542249416;4774280173;4…
243356280	5;737082673	7;2950890685;3627285089;4303679494;2944303294;3063796655;3183290017;3191939715;3883768954;4575598194;3470926122;3353311788;3235697455;4256787185;4259906530;4263025875;4041748556;3954204823;3866661090;4448314946;4405726624;4363138303;4003895736;4105327857;4206759978;4746119955;4631716735;4517313515;4629163128;4672893888;4716624648;4149277186;3926575018;3703872850;4674786404;4415494092;4156201779;3…
487721524	2;533387412	2;1464042752;2778601405;4093160057;2391296600;2691890869;2992485139;3125330398;3304408902;3483487405;3287734495;3365053635;3442372774;3573962466;3896694257;4219426048;4105283490;4506573100;4907862709;4231370803;4309965090;4388559378;3950224006;3725756674;3501289341;4615803917;4067906748;3520009579;4280504109;4070262751;3860021393;4225753218;4241646762;4257540305;4379203740;4031719251;3684234762;4…
262349548	7;423157934	3;1419712100;2651691908;3883671715;2421383249;2621577405;2821771561;2650091098;2898561940;3147032781;3207187980;3406192402;3605196823;3796232670;3755407383;3714582095;3757216293;3995238211;4233260128;3690812249;3587912119;3485011988;3989594598;3835660053;3681725507;4046366198;4174304922;4302243645;3884548476;4019948105;4155347735;3854191357;3591134910;3328078463;4753770219;4292289296;3830808373;3…
605876769	5;787617234;1631004908;2341591048;3052177189;2916045357;2960277669;3004509981;2796698520;3260454360;3724210199;3441121094;3464589639;3488058185;3426855952;3518285839;3609715726;3344425223;3472395222;3600365221;3344078951;3376795325;3409511699;3912958200;3751568454;3590178709;3727307685;3918708528;4110109371;3876573114;3514820000;3153066885;3840813602;3779376800;3717939997;3554574405;3779894033;40…	3;987518472	3;Donor A
192546018	8;229823637	1;1156017371;2213772729;3271528087;2910593446;2898651855;2886710265;2893120588;3576032121;4258943655;3365944134;3431046457;3496148780;3368661519;3527292531;3685923543;3640346946;4068986772;4497626597;3226647378;3515789514;3804931649;3539838660;3998291106;4456743553;3930511894;3943399162;3956286431;3784955527;3679242881;3573530235;4219719699;4065484486;3911249274;4289306249;4089994017;3890681785;3…
768528120	1;887560450	9;1965952416;2702890404;3439828391;2744474264;2766110779;2787747294;2862031925;3113055922;3364079920;3221315744;3249209463;3277103183;3185569211;3353698732;3521828252;3634568743;3626975196;3619381649;4423883290;4180582608;3937281925;3633220829;3709235517;3785250205;3873031758;3992229035;4111426312;3767643219;3902091340;4036539461;4065057322;3846779596;3628501871;4208429322;3886263816;3564098310;4…
392582916	8;503026684	5;1907677726;2757874220;3608070714;2924693755;2966823693;3008953631;2944123256;3085325460;3226527663;3189958753;3348826220;3507693688;3270702547;3464074124;3657445701;3084001301;3883071203;4682141106;3274380439;3600508190;3926635941;3774397365;3841954882;3909512399;3316784676;3472556388;3628328099;3908387925;3656768767;3405149610;3640631395;3681645220;3722659045;3282958390;3715657928;4148357467;3…
353113420	3;404190243	3;1702221860;4247625826;6793029793;3549434080;3902270720;4255107360;3158061883;3207364203;3256666524;3612444388;3298963109;2985481831;3173394767;3136989050;3100583332;3949270973;4037278145;4125285318;3722461037;3645076823;3567692609;4056445732;3963339965;3870234198;4132483829;4023150822;3913817815;3794317770;3939712590;4085107409;3771856748;3919809868;4067762988;3995159927;3855769292;3716378658;3…	3;1292154464;1125046128;1402282463;1310680948;1087161853;1170113832;1330089332;1224246959;1211782994;1116490302;1092167821;Donor A
991057184	7;1295748314;8178386677;12676721423;17175056169;7219401848;5812763564;4406125279;4081184850;4016667303;3952149757;3826567237;3860693102;3894818967;3985263809;3879666708;3774069606;3640623963;3814602267;3988580570;3646807512;3777282152;3907756792;4415486127;4396913948;4378341770;3820414355;3677847740;3535281124;4016163105;4095322998;4174482892;4153188346;3883330425;3613472505;3408839413;3720786008…
223408456	5;292174348	3;1747587682;4420866619;7094145556;3106091635;3204151350;3302211064;3570019705;3612957825;3655895944;4077110077;3936248766;3795387456;3748750773;3921439054;4094127335;4181847337;3942357301;3702867265;4002462281;4181735357;4361008433;4146183697;3987769327;3829354957;3783219382;3731536327;3679853271;4674409028;4294328073;3914247118;3914925393;4028537824;4142150256;4357318868;4026100930;3694882992;4…
1194304307;1599874092;2379858888;3926540639;5473222389;3160264984;3170508836;3180752688;3366467338;3228146297;3089825255;3402862012;3847037693;4291213374;3643415364;4119187120;4594958877;3964314573;4361239442;4758164312;4595073994;4909485288;5223896581;4609799062;4353715370;4097631678;3920951888;3886781743;3852611598;3754751400;4159962317;4565173234;4179917104;4210761760;4241606417;3923682648;397…	7;1241895965;1081566095;1109281562;1299441779;1253297602;1352477771;1314059337;1250716412;1264336676;1180716917;Donor A
856606570	2;861758722	8;5966852099;7360488152;8754124206;4305900599;5780420514;7254940429;3538198679;3479622385;3421046090;2978192000;3341719394;3705246788;3680733791;3944593167;4208452543;3899737941;4026389374;4153040807;4120752300;4049797241;3978842183;4222857678;3955766463;3688675248;3918566591;3832957188;3747347785;4384685285;3955461909;3526238533;3588862428;3551498447;3514134466;3849785479;4166883820;4483982161;3…
746344933	5;1061329623;8137727831;16541895565;24946063299;5632802686;6010623747;6388444807;5236474959;4589762669;3943050379;3694740667;4239014307;4783287946;3983083715;3929857156;3876630596;4038405289;4595106112;5151806935;3899714883;4142336488;4384958093;4584930225;4564174622;4543419019;4599483192;4155016662;3710550132;4475405209;4147747337;3820089465;3809194128;3743629060;3678063992;4063767130;3603363988…	2;1249448413;1211412643;1336622533;1201768954;1094901048;1286549797;1193038269;1410579254;1142377724;Donor A
647809162	1;809332761;3136193246;13939726429;24743259612;6959863181;7135516802;7311170423;4172755798;4053818200;3934880603;3518402843;4688689078;5858975313;4335255522;4104177020;3873098518;3940707683;4121850547;4302993411;4055442503;4272267996;4489093490;4247784485;4498654128;4749523770;4191465903;3916870466;3642275028;4398991620;4063868691;3728745762;4478344126;4244484609;4010625092;4054628142;4286845791;…
666856405	6;799032592	5;2296085722;4496645973;6697206224;3752304126;3314168986;2876033846;3124283514;3066794234;3009304954;3277992052;3302896014;3327799976;3737640748;3719348407;3701056067;3905125147;4108414977;4311704806;4518625976;4500478083;4482330190;3837013306;4296394073;4755774841;4008457502;3814860562;3621263622;4269816315;3878164250;3486512185;4609944221;4307128257;4004312293;4516953916;4116099154;3715244392;4…
336939249	2;340611256;2252371339;5681953122;9111534904;5189625253;5323296144;5456967035;4127137200;4054653986;3982170772;3671829739;3879123924;4086418109;4976173380;4719044190;4461914999;4085680690;3867056313;3648431937;4600308977;4460620496;4320932016;4069263860;4101894727;4134525594;4677679019;4155776470;3633873921;4722146971;4779058192;4835969414;4570621627;4546610199;4522598771;4049408777;4153802358;42…	8;1129942209;1158283094;1370690544;Donor A
178595248	9;301539737	2;3363055944;7666928328;11970800712;3834325242;4209203798;4584082354;5306936967;4661922586;4016908205;3190522835;3339245641;3487968447;4106781206;4195586519;4284391832;4181518265;3951091631;3720664998;4060132035;4259709028;4459286021;4892454584;4496212580;4099970577;4721835609;4676232777;4630629945;4719533279;4384382625;4049231971;4266891984;4014682787;3762473589;3733192340;3701537562;3669882784;…
141338718	8;531461938	2;2447091589;8554827101;14662562612;3177231820;3201300504;3225369188;3324472399;3487287774;3650103150;3656038348;3871677601;4087316855;3452855887;3892350963;4331846038;4606230112;4338927924;4071625736;4191135880;4488991317;4786846753;4940499712;4437024042;3933548371;4016764677;4082413866;4148063055;4162061325;4088870283;4015679241;4527001215;4324553843;4122106470;4086199764;3887007067;3687814369;…	1;1270657682;1316396085;996165882	1;1116586816;1155855713;1266820012;Donor A
141396262	7;281797902	3;4713755118;9413233900;14112712682;4809179952;4051171859;3293163766;3968042308;3441161673;2914281037;3645331853;3709491107;3773650360;3738054220;4057628557;4377202894;4695865713;4178637723;3661409733;4087358565;4370688418;4654018271;4509669098;4574451113;4639233127;4588130801;4111939237;3635747673;3692139515;4156860508;4621581502;4279670589;4246658523;4213646456;4643600421;4177975880;3712351338;…	2;1254825561;1169080246;1472356460;1223648770;Donor A
1040000365;1561383009;8664597250;11979322758;15294048267;9905229995;7914780139;5924330284;5540411829;5256205969;4972000110;4312870873;4213165090;4113459306;3750409310;3977224374;4204039438;4044558033;3850884802;3657211572;4476997507;4262537025;4048076543;4260341704;4302327279;4344312854;4171769555;4294151104;4416532653;3845468058;3956000444;4066532831;3638627993;3755542810;3872457627;4056506921;4…
158625347	7;555695299;6374906451;7858334361;9341762271;3186532539;3570866018;3955199498;3111412527;3145054638;3178696749;3395818853;3522457730;3649096607;3894465319;4261458744;4628452169;4079635414;4161345624;4243055833;4351419830;4026967434;3702515039;4248141596;4404978587;4561815578;3670150573;3951002859;4231855145;4466058716;4283296393;4100534071;3718761744;3886290402;4053819060;3706507184;3701770830;36…
182534226	7;261386043	1;1084027660;2234333100;3384638540;2660993509;2980328899;3299664288;3209432360;3119839683;3030247007;3442141647;3553385473;3664629299;3427528076;3587048362;3746568648;3325069659;3804205821;4283341983;3913600786;3950311954;3987023122;3712388325;3910838859;4109289394;4020318538;3954087634;3887856730;4412743615;4169066440;3925389265;4239496982;3934037749;3628578516;3704677277;3910098768;4115520260;3…
112083666	6;375727664	6;1596939912;1791612867;1986285821;2528645742;2634977795;2741309847;3015360369;3095954375;3176548381;3683928059;3774487202;3865046346;4269326827;3818657737;3367988646;3942881174;3718697113;3494513052;4190158747;4422040539;4653922331;4080756045;4239575446;4398394848;4381374180;4282196866;4183019551;4285893441;4339505770;4393118099;4272298539;4432396008;4592493478;4336873334;4406091744;4475310154;3…
210903047	2;247536128	6;624660159	9;1595360347;2566060533;2382176353;2489016447;2595856540;3180830485;3377705071;3574579656;3405135913;3639654312;3874172712;3720987296;3840948533;3960909771;3795144219;4055740673;4316337127;4622454625;4562731637;4503008649;3597361219;3809987648;4022614077;4313166754;4333019305;4352871856;4300763388;4266098256;4231433125;3803660948;3882359741;3961058534;3175657534;3794262063;4412866592;4816643613;4…	4;1212903612;987672199	6;1047150956;1076373186;1197462101;Donor A
565949377	2;784725146	6;1486722181;1778750833;2070779486;2499231144;2694790315;2890349486;2661164372;3023466244;3385768116;3767561797;3791010400;3814459002;3648450306;3884782640;4121114974;4024454846;3859901312;3695347778;3766449494;3752499343;3738549192;4190351750;4074341115;3958330480;3899180902;3726714164;3554247426;4066075788;3990801341;3915526895;3890837022;4226767750;4562698477;4215411044;4705176325;5194941607;3…
410130844	2;525073472	9;1950884994;2297953300;2645021605;2339520513;2626758313;2913996113;2892190717;3028938655;3165686593;3652079530;3766561468;3881043406;3797231793;3682803423;3568375053;3353789811;3945707493;4537625176;4237920505;3941661801;3645403097;3872735552;3963998580;4055261608;4043313167;3838772563;3634231959;3885690780;3778693715;3671696649;4432974401;4634281986;4835589571;4504859925;4562676804;4620493683;4…
290227704	7;394366686;684601120	8;1620477024;2556352927;2375923477;2485081895;2594240313;2906576572;3157659777;3408742982;3888100959;3981418147;4074735336;4071713700;4178409764;4285105827;4030720391;4170158775;4309597159;3487221330;3960705786;4434190242;4802349056;4530792540;4259236024;4409394830;4287358702;4165322575;4428875185;4318244011;4207612837;3917994484;3928186001;3938377518;4488445679;4225573157;3962700636;4503174849;4…
64835275	13;193700392	1;750197531	9;1560836368;2371475204;2356307115;2509514925;2662722735;3029640492;2909180417;2788720342;3676576202;3493249059;3309921917;3181605413;3648261688;4114917962;3312784020;3452774191;3592764361;4097620827;3780943228;3464265629;4269811189;4036887527;3803963865;3831815347;4491712614;5151609880;3692276451;3647124328;3601972205;3734248024;3957375046;4180502068;4055531580;3883280140;3711028699;4504135555;4…
714925500	2;803024815	2;1525601120;2125579914;2725558708;2577009945;2791363820;3005717694;3166744185;3252319082;3337893979;3532205251;3977150379;4422095508;4543865332;4396193460;4248521588;3513585859;3859254005;4204922152;3930237638;3927597065;3924956492;3613259410;3848350960;4083442509;4555580877;4281152840;4006724804;3929710906;4472280367;5014849829;4443194745;4329588181;4215981617;3533230914;3888543831;4243856747;4…
1597784480;1823051062;2812639016;2893088822;2973538628;2690555542;2846584430;3002613317;2810948415;3208457078;3605965741;3314134131;3020330887;2726527642;3495308423;3757754934;4020201444;3751246584;4002966719;4254686855;3986931293;3985338849;3983746406;4005856471;4247386808;4488917146;4029486299;4134359273;4239232248;3862702922;3558006618;3253310314;3876340072;4096469810;4316599548;3995959978;407…
1890993301;2224344229;4434581660;3753658514;3072735368;3092217842;2942254459;2792291076;3113372514;3102303565;3091234617;3503132975;3591308722;3679484469;4229799887;4248386552;4266973217;4261555915;4112575370;3963594825;4444088607;3963051748;3482014889;4421525915;4465309310;4509092704;4590022934;4341694109;4093365285;4421131207;4665502052;4909872898;4131687240;3921975062;3712262884;3322630949;394…
981987129	6;1113741816;1989250197;2448691350;2908132504;2797590142;2877508786;2957427431;3058105487;3469083576;3880061664;3488610486;3680709782;3872809077;3989662308;4108930922;4228199536;4180105801;4108326212;4036546624;5214644339;4835553614;4456462889;3843028103;3795687977;3748347851;4406193570;4483400399;4560607227;4389333238;4581213723;4773094209;4114616636;4135439027;4156261418;4022893561;4003377140;3…
814482629	1;924447843	2;2005628135;2399584651;2793541167;2560758970;2579349777;2597940583;3259854879;3451165597;3642476314;3590149202;3705289890;3820430578;3897594822;3923397747;3949200672;3889011619;4064285214;4239558809;4392500192;3855728061;3318955930;3961294444;3953332986;3945371529;3926466625;4108521722;4290576819;4826958360;4501232739;4175507118;4496101124;4214772653;3933444182;3744973224;4153818709;4562664194;3…
277908618	6;360712891	1;904013594	3;1827096213;2750178832;2360672466;2744576403;3128480340;3039046181;3309580604;3580115027;3294377187;3438110528;3581843870;3661199323;4106715099;4552230875;4198206811;4343084646;4487962481;4143660102;4321438870;4499217639;4212719329;4077875651;3943031974;4314278196;4445415793;4576553390;4465859401;4153114397;3840369393;4023775564;4043403453;4063031342;4337220326;4318176393;4299132460;3927684440;4…
106286337	3;750669231	5;2320593828;2487759027;2654924227;2540047882;3051993980;3563940078;2854501707;3278133839;3701765970;2955419343;3519738351;4084057358;3203447715;3654851434;4106255152;4558118112;4397551001;4236983891;3871222249;3927838880;3984455512;4538350239;4052453157;3566556075;4303427614;4255756008;4208084402;3851195731;3758460347;3665724964;4250236677;4157391174;4064545672;4593534996;3987414459;3381293922;4…
895198867	1;1102911493;1188815671;1819722291;2450628910;2556644172;2635704110;2714764047;2797807493;2942304832;3086802171;3446877392;3968782925;4490688458;3223343630;3381665201;3539986772;3890678988;3831570465;3772461943;3914584818;4046764320;4178943822;3839672158;3820552332;3801432506;4339716748;4457495822;4575274897;3377617590;3554581457;3731545323;3795359158;3565830969;3336302781;3377916226;3723194580;4…
812600188	3;962555492;2433983673;2557048013;2680112352;2545759630;2704098508;2862437386;3291026392;3404096338;3517166285;3410524012;3416425092;3422326172;4004524308;3701046197;3397568085;3906589975;4081971555;4257353134;3604536686;3752829323;3901121960;3800597931;3854974373;3909350815;4521728714;4249670793;3977612871;3681252456;4152071449;4622890443;4185307862;4190006043;4194704224;4576401564;4728304587;48…
234404936	7;388295601	4;852827117	8;1618981973;2385136829;2412953558;2739452501;3065951445;3520444806;3363921218;3207397630;4115535759;3800807159;3486078558;4592975163;4263114545;3933253927;3704098892;3908093643;4112088394;3907036940;4103706301;4300375662;4456940344;4394131572;4331322801;4150966542;4442586011;4734205480;3717551405;3820384549;3923217694;3843473189;4015060088;4186646987;3681031811;3789539324;3898046837;4488455085;4…
445583961	8;847932192	3;1744557557;2066961585;2389365613;2545233141;2957963953;3370694766;3062607075;3307156332;3551705588;3120332224;3511328853;3902325482;3536676146;3638174941;3739673736;3913014023;4054666480;4196318937;3806368233;3758211626;3710055020;3959105631;3930995175;3902884719;3767955625;3987392104;4206828584;4032635812;4113975090;4195314368;3526342382;3915894937;4305447493;3539253707;3953540654;4367827601;4…	6;1260204749;1229367886;1057438216;1280389207;1234881539;1096998236;Donor A
673580746	9;772319190	2;1191806638;1692647640;2193488643;2682186672;2607490600;2532794528;2682618041;3014547370;3346476699;3655160946;3770955005;3886749064;3941390424;3799991376;3658592328;3473333104;3744008878;4014684652;3796055331;4113615674;4431176017;4151447674;4073006219;3994564764;3486339080;3592036585;3697734089;4074897817;3906039165;3737180514;4111345908;4160330711;4209315513;4241919478;4141971658;4042023839;3…
543845718	7;689854620	8;1210617507;1626052342;2041487178;2508867460;2664959399;2821051339;3199395778;3032596692;2865797606;4028049434;4041950296;4055851159;3570475825;3740076483;3909677141;4156212378;4136109875;4116007373;3942970469;3942532100;3942093731;4047114760;4278663633;4510212507;3881081292;3885745330;3890409369;3746004715;3987486900;4228969086;3696351984;3716923221;3737494457;4280229062;3947430421;3614631780;3…
147509881	2;267529941	1;1151200936;1879176988;2607153039;2634975712;2789595334;2944214956;2763250546;2838133220;2913015894;3196535888;3143788341;3091040794;3801006317;4054194844;4307383372;3806313874;4230892525;4655471176;3826544499;4049789223;4273033947;4247067909;4321598049;4396128189;3734238940;3719818026;3705397111;3926138830;3938535950;3950933070;3831690231;3731953803;3632217376;3743214212;3836563873;3929913535;3…
647781881	3;770749928	4;941906813	1;1501160055;2060413297;2060229527;2540431606;3020633685;2623447777;2904061365;3184674953;3829683166;3864165593;3898648019;3656399477;3616609236;3576818994;4218449078;4142299803;4066150528;3307490437;3593846563;3880202689;4001707465;4191863050;4382018634;4116462094;4034929149;3953396203;3938862421;3861546092;3784229762;3718546609;3982930556;4247314502;3836280405;3577144731;3318009057;4041377958;3…
335901779	8;529135798;1153724240;1652771297;2151818354;2645859201;2968495448;3291131695;2788423854;3379198599;3969973344;3542109927;3442726519;3343343110;3181451950;3549536424;3917620898;3830137070;3635636330;3441135590;4333641351;4084200686;3834760020;3449642871;3576060017;3702477163;4336349791;4153273502;3970197214;4159306140;4166296520;4173286901;4228492043;4108193229;3987894414;4143001568;3997030729;38…
610264524	8;915577517	5;907266585	2;1704221720;2501176856;2785232161;2966836659;3148441157;2664340928;3120377967;3576415006;2694049331;2972062974;3250076616;3066362413;3564594197;4062825981;3467905696;3551948706;3635991717;3545625949;3536468905;3527311862;4489639225;4206866529;3924093834;3893949105;4025005465;4156061825;3431173915;3801822301;4172470688;3790021166;3836925870;3883830574;3776734467;3586192519;3395650571;3887908562;3…	8;Donor A
358624413	1;554842280	8;1928162406;2003480835;2078799263;2257282048;2526109354;2794936660;2854629079;3108404107;3362179135;3619108227;3788794571;3958480916;4126863861;3910757573;3694651285;3833434021;3883517934;3933601847;4046262627;4070309764;4094356901;3931812334;4005017493;4078222651;3789371609;3993925838;4198480068;4158417065;4313342654;4468268242;3614295803;3909581178;4204866554;3467693177;3356118427;3244543677;4…
460991183	9;527459552	9;861620038	2;1595188574;2328757109;2224381947;2424674978;2624968010;3024135718;3298368914;3572602110;3943753086;3501423560;3059094034;4187446615;4066932650;3946418685;4183946481;3910053794;3636161107;3870175346;3838440403;3806705459;5005007573;4694511551;4384015528;4050742670;3971788802;3892834933;4217037780;4165146561;4113255342;4122087589;4310080586;4498073583;3754636827;3928017851;4101398875;3560650541;3…
148488810;354909181;1042235280;1646775887;2251316494;2649865482;2727027461;2804189439;2589989874;3041083247;3492176620;3257076899;3356434980;3455793060;3831858303;3823729794;3815601285;3745364222;3980104808;4214845394;3662130069;3657943684;3653757300;4484785268;4121068552;3757351836;4190539949;4122685988;4054832027;3979399086;4217625494;4455851902;4313939849;3929193534;3544447219;3830780752;38627…
667539496	5;878769181	6;1235038663;1812828453;2390618243;2699196727;3021080835;3342964943;3419942479;3337238759;3254535038;3568730163;3620200701;3671671239;3507138911;3653236173;3799333435;3129607359;3261136352;3392665345;3807668098;3781905248;3756142398;4379891778;4080780555;3781669332;4032085473;3906041333;3779997194;3828100903;3730469025;3632837148;4589587124;4269900808;3950214491;4123389862;4024227905;3925065949;3…
420231482	2;525216662	1;999348828	6;1602576928;2205805027;2322818216;2823293274;3323768332;3078318347;3221021141;3363723935;3367412477;3529276757;3691141037;3855432215;3830254421;3805076627;4297248417;4437092706;4576936994;4109251522;4153827082;4198402643;3818638699;3881613305;3944587911;4214896954;4184867866;4154838777;4715262173;4322504946;3929747719;4261524074;4390523623;4519523172;4004393806;4140885191;4277376576;3909568811;4…
375837663	9;390167539	3;826528219	8;1536170643;2245813066;2470445629;2761204849;3051964070;2628476935;2841016661;3053556386;3558875554;3684551404;3810227253;3647334936;3785585161;3923835387;4034257362;3945756630;3857255897;4213558289;4233435078;4253311868;4558306948;4446407343;4334507738;4315501205;4570759427;4826017649;3640202054;3682310668;3724419281;4665098383;4254810244;3844522106;3289307370;3915369675;4541431980;4008589179;3…
655116086;753625643	2;1128505053;1765586802;2402668551;2424715935;2549973075;2675230215;3391771783;3455075847;3518379912;3385235168;3217929809;3050624451;3944306634;3993441314;4042575995;3521835938;4173867132;4825898325;4046975328;4163288198;4279601068;3872658043;4153511395;4434364747;4221972714;4366413800;4510854886;4031082561;3952787970;3874493378;3726778585;3958354300;4189930015;3708565812;3921400225;4134234638;3…
1511139137;1739507285;2464393496;2778580175;3092766855;2730648722;2961513896;3192379069;3362639293;3360094068;3357548844;3413747282;3586201178;3758655074;3719200685;3582038288;3444875892;3409194202;3798909005;4188623808;4009428837;3637668621;3265908405;4047965912;4113812884;4179659857;3499417673;3971839637;4444261602;4486320476;4300213456;4114106436;3596425732;3818131030;4039836328;4585289911;442…
848438465	7;1057575073;3320348214;3006886571;2693424927;2536237996;2628427954;2720617913;2881351199;3097061567;3312771934;2963568371;3168720276;3373872180;3144497965;3311342464;3478186963;3999329565;4147322392;4295315220;3927919793;3845976737;3764033680;3629660185;3608575257;3587490330;4412440335;4037612913;3662785492;3548161295;3584962555;3621763814;4058181966;4075216753;4092251540;4249042777;3994106529;3…
400221631;511906407	7;1018207876;1685954959;2353702043;2649000421;2819768698;2990536975;2847702855;3062453865;3277204876;3151624245;3344941381;3538258517;3410524071;3614792641;3819061211;3916418377;4152381839;4388345301;4245247311;4106423204;3967599097;4338988133;3858870522;3378752911;3689156840;3914928077;4140699314;3844207789;3949787881;4055367973;4842459293;4563742436;4285025578;3520415069;3377082845;3233750622;3…
173927777	7;160514611	7;679603777	6;1387074387;2094544996;2266379246;2672793040;3079206833;3182163305;3230185969;3278208633;3833325346;3748104975;3662884605;3823688853;3698986134;3574283414;4279510882;4150896964;4022283047;4021237378;4111677955;4202118532;4976743727;4527469922;4078196117;4115027928;4228562021;4342096114;3588509607;3866073040;4143636474;3805221284;3685021282;3564821281;4153460693;4405720693;4657980694;4025620954;3…
736321016	4;890062200	9;1100044288;1691831893;2283619499;2731256252;2816503099;2901749947;3385650637;3504261311;3622871984;3557656409;3603182051;3648707693;3760813015;3601455546;3442098077;3987079099;4093988200;4200897300;3955906512;3978486154;4001065796;4279656092;4113874053;3948092014;3799986461;3696876766;3593767072;3626464553;3603149629;3579834705;3976632166;3932724032;3888815897;3988267131;3798884073;3609501016;4…	8;1244064096;1414243713;1376893313;Donor A
490723939	8;630753996	9;811327805	7;1652370674;2493413541;2606549177;2911687967;3216826758;3127541604;3235289575;3343037546;4093392206;4018014319;3942636433;3869817641;3931861914;3993906187;3776094348;4227071816;4678049284;4063039480;3972022980;3881006480;4407392290;4012241994;3617091698;4827527436;4496577857;4165628278;3852311650;4205787877;4559264104;3622016333;3677671987;3733327640;4353172815;4572874137;4792575459;4050697310;4…
1345660154;1596749682;1629351123;2482936531;3336521939;2745169993;3123481806;3501793619;3488331291;3494528650;3500726009;3591192359;3481082094;3370971828;3822457496;4113363524;4404269551;4098506163;4217198850;4335891537;3934007221;4100668360;4267329500;3278743527;3708985609;4139227691;3930624842;3954352021;3978079200;3528143998;3765687041;4003230083;4107206143;3710578939;3313951736;3838299043;388…
1787240951;2119143501;3534421881;3277122035;3019822189;2930404753;3056920493;3183436232;2652054876;3082827950;3513601024;3851643496;3760511270;3669379044;3773223590;3489237512;3205251435;4604930838;4285613065;3966295293;4190983483;4279770643;4368557803;4131291616;4046995308;3962699000;4833210360;4650255239;4467300118;3784621783;3682321186;3580020588;3983840821;4102962569;4222084318;4347918073;413…
370628836;475301748	3;825732820	1;1847683135;2869633450;2764827908;2786869530;2808911152;2942015083;3120923807;3299832531;3756060189;3932622301;4109184413;3532368617;3743697759;3955026901;3405375883;3750048749;4094721616;4680665126;4315447744;3950230362;4156973311;4344921026;4532868740;3509479878;3681268160;3853056443;3110885647;3294693642;3478501637;4315667046;4173302444;4030937841;4219871959;4199871860;4179871762;4083352161;4…
2026535740;2332453993;3566688634;3704010288;3841331943;2904956440;3078131241;3251306042;2726454050;3172374548;3618295046;3478333990;3722449434;3966564877;3782569201;3750763477;3718957752;3730325206;3900827277;4071329348;3661632733;3884898543;4108164354;4691753979;4340413094;3989072209;3684032299;3796617087;3909201875;4553815846;4317372706;4080929565;3393972331;3563005360;3732038388;4212825075;410…
310850523;598188058	3;1958861466;2384342909;2809824351;2940895411;3068644631;3196393851;3031412539;2830789326;2630166112;3474897394;3657298307;3839699219;3323732082;3492388439;3661044796;3567219721;3775344796;3983469872;3817549584;4070575146;4323600708;3911563874;4199792874;4488021873;3924168915;4065756028;4207343142;3249384038;3749516696;4249649355;4029057175;4035239467;4041421759;4030658997;4298193870;4565728742;4…
135655522	8;101453766	8;1050117996;1927133868;2804149741;2753936418;3058545485;3363154551;3300002896;3188082972;3076163048;3238250581;3515003794;3791757008;4081855848;3755416022;3428976195;3940973280;4320231344;4699489408;3874456079;3878054289;3881652500;4338952880;4011288752;3683624623;4514950981;4268394653;4021838324;4396166963;4023207062;3650247161;4043536029;3760656898;3477777767;4033845993;4297702093;4561558194;4…
590040351	4;857368299;893002581	5;1696488013;2499973444;2429194066;2666492212;2903790359;3226466056;3256409560;3286353065;3093842092;3421497399;3749152707;4041251439;3995452242;3949653044;4482088036;4391142466;4300196896;3948215390;3937408218;3926601046;4146791836;3796909518;3447027199;3882790600;3807754525;3732718450;4175915791;3937214953;3698514114;3697880731;3841682891;3985485050;3835105118;4036873888;4238642658;4336736436;3…
604068259	2;690654281	8;1119362186;1871776931;2624191675;2575536477;2471949553;2368362629;3323500625;3065151173;2806801720;3276318843;3747506535;4218694226;3812436621;4061208310;4309979998;4101581585;3954816744;3808051902;4148776308;4027643794;3906511279;4021733859;4210739806;4399745752;3716282792;3847271429;3978260066;4086948599;3827872681;3568796762;4475548891;4210929608;3946310324;4242358792;4143818491;4045278191;3…
516671764	9;577070616	5;1182924953;1994579798;2806234642;2755433305;2717134821;2678836338;2832425523;2965215725;3098005927;3431738687;3329742118;3227745550;4083156715;4007351706;3931546698;3771261208;4094950844;4418640480;4189180537;4017481010;3845781484;4292248858;4356211000;4420173143;4026208919;4007553245;3988897570;4174679909;4121448251;4068216594;3827266524;4012377259;4197487994;3998689916;3901759643;3804829370;4…
1014652406;1272965602;1281014305;1910592855;2540171405;2404750984;2821863267;3238975549;2785898845;2980660411;3175421978;3520901421;3682279834;3843658248;3461279856;4023525587;4585771317;3639038298;3672250391;3705462483;3961518529;3831959349;3702400169;3856752466;3920216388;3983680310;3888484912;4395009220;4901533529;3876728198;4024120985;4171513772;3677995697;3772810327;3867624956;4205113165;403…
1219757034;1418544036;1411689185;2186419281;2961149378;2332318841;2798259121;3264199401;3020652348;3309738632;3598824915;3593782217;3887110169;4180438121;3382520333;3544900502;3707280671;3564451634;3588645658;3612839681;4554400747;4364954593;4175508439;3973290138;4079061078;4184832017;4196677853;4013981998;3831286143;3296948743;3570607575;3844266406;3804743797;3987023798;4169303799;3498035122;366…
37368702	34;128408124;618982023	8;1341459801;2063937579;2334895299;2648018292;2961141285;2898819785;3291828042;3684836299;3201267733;3230948856;3260629979;3309388315;3486491017;3663593718;3491678173;3745271566;3998864960;3838959699;4008482369;4178005039;3682103767;3945168335;4208232904;3598983929;3707726183;3816468436;4125963111;4202904670;4279846230;4505041564;4493966151;4482890739;3718132821;3822720316;3927307810;3984001121;3…
1342634007;1515200946;1787980389;2176752289;2565524188;2347589759;2705117867;3062645975;2911052168;3065962981;3220873793;3751152009;3889568237;4027984465;3737621331;3596943418;3456265505;4104189896;4037954663;3971719430;3535659449;3660315313;3784971178;4062799542;4334522065;4606244587;4020978773;4188251362;4355523951;4008329175;3823883316;3639437457;4648068334;4291114717;3934161100;3646553269;393…
405138209	5;451280723;717543009	1;1525666405;2333789801;2499203019;2408059762;2316916504;2376333833;2824973789;3273613746;3279853080;3285755129;3291657177;3662023768;3879602557;4097181345;3413967851;3627004864;3840041876;4087339963;4052078347;4016816732;4519569557;4431472494;4343375431;3802250086;3626916495;3451582905;4751737741;4219263516;3686789291;4151416787;4134426911;4117437035;4579879996;4485376521;4390873046;3383768648;3…
80918979	42;179583933	2;694597226	5;1446199733;2197802239;2321934905;2618667409;2915399912;2924703413;2967787569;3010871725;3544631420;3627551575;3710471730;3378780131;3743668780;4108557428;4129412297;4115316061;4101219825;4070583591;3940951826;3811320060;4400985612;4130394671;3859803730;3842965265;3908087272;3973209280;3811676946;3983647603;4155618261;4441091239;4180272929;3919454618;3988429632;3913121777;3837813923;3876340596;3…
197430263	2;334646126	9;612289255;1545730918;2479172582;2350914457;2643415410;2935916363;3533631216;3397855464;3262079712;3261726289;3232885072;3204043854;3764695422;3935799799;4106904176;4273116892;3868426806;3463736720;4019135439;4001063961;3982992483;3810482752;3812241993;3814001235;3369266663;3819524989;4269783315;3781320995;3786909047;3792497099;4532982732;4541851329;4550719926;3689547408;3511401144;3333254881;36…
516002720	8;634047510	4;1420858387;1781780955;2142703523;2246871053;2747673463;3248475872;3145140208;2843468289;2541796369;3270678393;3236918535;3203158678;4114787638;4275728097;4436668557;3997480410;3631980781;3266481153;4075163992;4116624978;4158085964;4137210919;4193276116;4249341313;4308347994;3922080058;3535812123;3849670497;3960540515;4071410533;4655066732;4287074988;3919083243;4262127729;3850698227;3439268725;4…
543548552	6;632166079	4;1477784884;1927322265;2376859647;2448584363;2535928053;2623271742;2623783503;3085673640;3547563777;2913266254;3311241355;3709216456;3280942420;3325713979;3370485539;4246984892;3937423626;3627862360;3559309071;3839858338;4120407605;4214405928;4030903663;3847401397;3681537155;3660832574;3640127992;3767955049;3791824231;3815693413;3980440386;3880748537;3781056688;3940081407;3918945955;3897810502;3…	5;1027702818;1130527541;1085994830;1209743397;1313894613;Donor A
578877361	2;760336164;788957659	8;1650320715;2511683770;2683094831;2973129266;3263163700;3261785576;3101965840;2942146105;3373886067;3550455111;3727024156;3750581656;3728723707;3706865759;4129580307;4070725033;4011869758;3814377713;3800938446;3787499178;4762570571;4244588662;3726606754;4158681013;3966586258;3774491504;4290189603;4356162873;4422136144;4224848586;4270746230;4316643873;3577260965;3889868440;4202475915;3536876559;3…
253633667	3;445385263	3;803591448	1;1481286341;2158981235;2522406013;2699461734;2876517455;2932323085;3177016425;3421709765;3723315570;3538030015;3352744460;3599931667;3387075882;3174220097;4421954163;4643086957;4864219751;4105157928;3922004418;3738850908;4468218519;4203153504;3938088490;4065488516;3958826778;3852165040;3637135305;3950419038;4263702771;3684198458;3750370750;3816543042;3541128829;3884612331;4228095833;4359288979;4…	8;1211097520;Donor A
566216803	9;671124526	3;1292041809;1809570680;2327099551;2141049971;2440496197;2739942423;2629504132;3087584125;3545664118;3343375470;3249933029;3156490588;3568436625;3838166040;4107895455;3930367262;3923447462;3916527662;3803795162;4060959826;4318124489;3790830788;3969479487;4148128186;3847984883;4183269869;4518554855;3986545351;3828540425;3670535499;4466941670;4265366438;4063791207;3897548325;3835715005;3773881686;4…	6;1207074967;1195215401;1380058406;1336896424;Donor A
705233992;800344030	8;1076640938;1772450486;2468260035;2348338710;2898182784;3448026858;2823880394;2934642638;3045404883;3946756566;3758632295;3570508024;3678711753;3976049056;4273386359;4122071777;3704758532;3287445287;4360493956;4222119984;4083746011;4403209410;3911201300;3419193191;4368570220;4051041209;3733512197;3920270496;3998752743;4077234991;3410711781;3583756462;3756801143;4303533505;4177665143;4051796782;4…
203826452	2;195083235;759880062	1;1529489423;2299098785;2573402679;2784573683;2995744686;2920677271;3241881157;3563085043;3404409894;3587299902;3770189910;3868696672;3733152116;3597607559;4154965613;4231708302;4308450991;3825071655;3746724901;3668378147;4085422434;4197011586;4308600739;4006641003;4066348955;4126056907;4566773609;4454895779;4343017949;3923285673;4069831122;4216376571;3546063636;3916168332;4286273027;4233625222;4…
57580031	15;114899410	5;791136485	5;1524723189;2258309892;2458246485;2768556933;3078867380;3152193581;3389943890;3627694198;3979271508;3634865579;3290459650;3966737565;3797918577;3629099589;4239148082;4327850851;4416553620;4182611527;4328175096;4473738665;4148956080;3769998114;3391040149;4200151457;4014989160;3829826864;3108436124;3692463044;4276489963;4166215162;4366585894;4566956626;3972156197;3776873638;3581591079;3342893458;3…
721030766	9;850105429	4;917748214	8;1491238170;2064728124;2175377498;2732517235;3289656972;3306897029;3595431503;3883965977;3359654864;3579128994;3798603124;3796445662;4036972614;4277499566;3360355982;3800823443;4241290904;3581750069;3877095845;4172441622;4350685104;4167742263;3984799423;4088528257;4128477461;4168426664;4183208496;4380666939;4578125382;4472013623;4129319770;3786625918;3661432242;4050258469;4439084697;4315969428;4…
667954132	5;843991707;1004017473;1641310325;2278603178;2266242580;2289273851;2312305121;2269170091;2885677058;3502184024;4222272700;4319716392;4417160083;3969261840;3760038142;3550814444;3630180720;3861440285;4092699849;4485251849;4711924926;4938598003;3948504913;4105451673;4262398433;4161108478;4330073896;4499039314;3818999286;4108971496;4398943705;3630742706;3796048161;3961353616;4199381024;4302466923;44…
660079157	7;800550186	2;937094331	5;1535973304;2134852276;2117384769;2668574594;3219764420;3094013542;3250784278;3407555014;3411197735;3673927147;3936656560;3946119373;4007477851;4068836329;3860445951;3970705252;4080964554;3210538610;3692625971;4174713333;4621752109;4400160374;4178568640;3740009185;4120048463;4500087742;3676408947;3671119398;3665829850;4880648194;4247732499;3614816803;3921142956;4011745698;4102348440;4183337309;3…
319954965	6;417315781	4;1013346157;1684555342;2355764526;2357616957;2422212999;2486809041;2766605445;2740184409;2713763373;2971716887;3530321817;4088926746;4411416356;4304504316;4197592276;4095974432;4013127102;3930279772;4172067126;3914555757;3657044388;4275617984;4279336158;4283054331;3800917527;3955476930;4110036333;3557892390;3874772808;4191653226;3717559706;3976328644;4235097582;4482650914;4239080294;3995509674;4…
579889087	6;772406078	9;928477398	5;1613798479;2299119559;2255731976;2631837830;3007943685;3088188785;3251595939;3415003093;3310936367;3317397886;3323859405;3669005256;3629054403;3589103549;4935855972;4292583916;3649311859;4061765849;4284465701;4507165553;3875509264;3864948578;3854387892;4355795985;4369391444;4382986903;3876917987;4012499254;4148080520;3960351265;4047595277;4134839289;4042946447;4193635515;4344324584;4122151741;4…
348418750	2;395230656	3;1149041950;1756835161;2364628372;2340727451;2605798226;2870869001;2710823291;2797307494;2883791696;3570469919;3763939645;3957409370;3611195682;3712581453;3813967224;4129076258;4017805635;3906535012;3628610147;3699003714;3769397281;3073483431;3936632077;4799780723;4056096986;3829477693;3602858400;4288916669;4275978060;4263039451;4028568038;4166417026;4304266014;4270679778;4192936273;4115192769;4…
291064149	1;343642961	9;1327400484;1683646241;2039891997;2316077050;2552591971;2789106893;3059822095;3257937935;3456053775;3753465305;3562223516;3370981727;3220845902;3459734364;3698622827;4019274183;4738694587;5458114990;3666558221;3903039065;4139519908;4380695878;3893226265;3405756651;3514049248;3878770682;4243492116;4268757173;4006003190;3743249206;4265446254;4348407612;4431368970;3835248786;4203486472;4571724158;3…
358148001	9;491200746	2;1296173562;1729805369;2163437176;2677952334;2754565545;2831178757;3144653552;3288044418;3431435284;3272572433;3292086083;3311599734;4014484943;3625492249;3236499554;4199497594;3924993642;3650489690;3706007543;3731420718;3756833894;4062097973;3806688667;3551279360;3710997042;3600835797;3490674551;3558968168;3885753818;4212539468;3971350508;4007701560;4044052611;3819436497;3866180983;3912925469;4…
685035350	4;803096306	8;991272305	9;1609648320;2228024335;1906193306;2251802502;2597411697;2672189953;2812026191;2951862428;3185635677;3523521998;3861408320;3843212378;3874265799;3905319220;4092272945;3829412277;3566551609;4063777810;4059636158;4055494507;4316133227;4665294274;5014455321;4335686267;4242644531;4149602796;4317712307;4141867986;3966023664;4470630812;4494993703;4519356594;3734289533;3575264276;3416239019;4254008340;4…
941894116	5;1075941963;1163603316;1671362451;2179121586;2445807716;2391452460;2337097205;2733627979;3111867483;3490106987;2596666719;2975265537;3353864356;3271878848;3784360030;4296841211;3746995211;3998500541;4250005872;3234301236;3416713984;3599126731;4098581969;4131631138;4164680307;4214825543;4323748462;4432671381;4245331912;4172467719;4099603526;3639540147;3734152325;3828764502;3975693252;4321272727;4…
437165644	5;439172342	3;832725063	3;1375105080;1917485097;2076705063;2441180204;2805655345;3212812232;3161756927;3110701621;3265688368;3262851043;3260013717;3751389170;3955757991;4160126813;4065994008;3921110108;3776226209;4307918643;4193737304;4079555964;3815178878;3826221454;3837264030;3954305095;3946249942;3938194789;4504442017;4019741255;3535040493;3854513178;4053182966;4251852754;3816607922;3693683238;3570758554;4246274347;4…
98442298	47;208849905;708938957	6;1417415748;2125892539;2291924403;2880928758;3469933114;2853927637;2972319403;3090711169;3313866204;3637214756;3960563308;3778924324;3744584197;3710244070;4201471488;3946285673;3691099859;3924234815;4041064592;4157894368;3815330018;3712711856;3610093694;3739280008;4326975211;4914670415;3957379968;3997158626;4036937283;3507339210;3689746224;3872153238;4780929421;4340450289;3899971156;3922885908;4…
1023152021;1160702494;1985619170;2191494474;2397369778;2373548509;2639216063;2904883617;3227578475;3316156006;3404733538;3259929939;3308162631;3356395322;4211719471;4246940744;4282162017;3946235326;3811876894;3677518462;3976294357;4242538283;4508782208;3709771906;3829892046;3950012186;4127715040;4074013381;4020311723;4037796985;3686268899;3334740814;4602903062;4323856643;4044810223;3512826596;360…
453131084;527837623	7;709320039	8;1626651022;2543982004;2497966725;2930213240;3362459754;2968531959;3121765017;3274998074;3328288050;3408891500;3489494950;3800846859;3863157970;3925469080;3773941899;3712900587;3651859274;3778551288;3899267065;4019982843;4208168638;4255984074;4303799510;3604088496;3828516736;4052944976;4587284608;4551342174;4515399740;3686102473;4055066282;4424030091;4239275608;3996482989;3753690371;4205421917;4…
506122439	1;632045455	6;2049063243;2376424536;2703785830;2582550470;2858378520;3134206569;2589009015;2973470558;3357932102;3447117947;3279718044;3112318142;3532100088;3692704300;3853308512;4347892638;4117397490;3886902342;3828062336;3869773316;3911484296;3768938174;3904003501;4039068827;3772074184;3975833730;4179593275;4334935668;4272385455;4209835241;4116098916;4225375718;4334652520;3761770001;3758446296;3755122592;4…
112688296	7;798188092	7;3032909408;3489867348;3946825288;3786885449;3919122089;4051358729;3893098397;3849799046;3806499694;3889977688;3321917810;2753857932;4617954264;4017000204;3416046143;3631185750;3940148025;4249110300;4582501597;4708242966;4833984334;3737119824;3792910636;3848701448;4129717991;3990584631;3851451271;4206257152;4060723310;3915189467;4127507476;4082051499;4036595522;3496337040;3859785039;4223233037;4…
507585362	6;729801021	3;1564448372;2738101629;3911754886;3204250071;3866913098;4529576125;3414545368;3467150884;3519756399;3705482264;3737973740;3770465215;3785623399;3772622601;3759621803;4095754351;4217725778;4339697205;3960228269;4103375865;4246523460;4427763679;4146664262;3865564845;3995116150;4244279081;4493442013;3946080830;3922381900;3898682970;3697748828;3688820410;3679891992;3623757721;3813201929;4002646138;3…
191359997	2;2016270709;10241686612;15473859376;20706032139;14735470796;13735767321;12736063846;10814515392;9560188716;8305862039;8547671434;7313887909;6080104385;5595005181;5946193124;6297381068;5003938182;4753681975;4503425767;5030980888;5079212805;5127444721;4767862087;4743323635;4718785183;4047719171;4180728446;4313737721;4453277224;4604047246;4754817267;5293960917;4467922793;3641884668;4753792906;44323…
665651301	6;841544864	2;2384719736;3955659665;5526599593;4583224564;4070563627;3557902690;3534015532;3367343428;3200671323;3369767583;3550631112;3731494641;3952940767;3978633341;4004325915;3942651844;4131708314;4320764784;3932376397;3597125520;3261874642;4586473350;4467211030;4347948711;4464781387;4463729250;4462677112;3785689476;4216069293;4646449109;3433511539;3815610155;4197708771;4032857694;4330434445;4628011196;4…
511780579	4;655495603;1134368113;1794196674;2454025235;2801847869;2768812059;2735776249;2791347183;3319774419;3848201654;2655325546;3288684418;3922043290;4395908656;3917714754;3439520852;4100429294;3928759166;3757089039;3899640944;4150430056;4401219168;3945851704;3715721372;3485591040;3374140503;4013877457;4653614412;4312060358;3945581183;3579102009;3480982863;3483680250;3486377637;4542491550;4299480893;40…
218764455;312721733	9;1090911827;1501573993;1912236160;2450393037;2761047281;3071701525;2997858044;3102391610;3206925176;3271098427;3688532500;4105966573;3469249667;3724854119;3980458571;3411490923;3968185264;4524879605;4699325020;4341389094;3983453167;3867647811;4029917126;4192186441;3915024887;3464450647;3013876407;3681747180;3762441435;3843135691;3516136653;3568200511;3620264368;4374347704;4179510844;3984673984;3…	8;1206482294;1421512657;1251941889;1148508767;1233801751;1133235744;Donor A
68840209	17;649236621	1;3074565878;5203876127;7333186375;7196797456;6179347520;5161897583;5116160446;4897153234;4678146022;4555366994;4570582136;4585797278;4608195610;4719099104;4830002598;4763006212;4677793766;4592581320;4609865133;4418094898;4226324664;4139977307;4417650398;4695323489;4405465404;4494456235;4583447066;4265067545;4193230305;4121393064;4856316358;4545383382;4234450406;4108903665;4108444965;4107986265;4…
649191358	3;948906171	4;2936565360;6070558153;9204550945;7049805176;6024493966;4999182755;4985618968;4979750950;4973882932;5230806155;5162538587;5094271018;5309772532;5036130937;4762489343;5254649992;5136183045;5017716098;4733203508;4999324563;5265445618;5053061654;5080128121;5107194587;4784698525;4689257141;4593815757;4868874809;4365882950;3862891091;3925132414;4053667181;4182201949;4537559780;4359133746;4180707711;4…
775934838	4;1391199556;5307317443;8111871772;10916426101;9147937649;8872025947;8596114245;6484962478;6247689992;6010417505;5228138865;5562496311;5896853756;5089042573;5158979252;5228915930;5390525321;5523071446;5655617572;5272781242;5046757806;4820734370;5233369431;5196346096;5159322761;4854271033;5081197851;5308124669;4919678541;4640983812;4362289083;4240423626;4295142634;4349861642;4873264539;4905484268;…
976361685	2;1746161903;7352149053;10711976616;14071804180;11735058023;9621849982;7508641941;7661072553;7440892313;7220712073;5984271975;5899260512;5814249050;5782074932;5812087325;5842099718;4945216770;5067942337;5190667903;5342104032;5420631600;5499159168;5095021641;5159781853;5224542064;5190498908;4800792433;4411085959;4630097334;4178809151;3727520969;4871547792;4374652163;3877756534;5093802104;489864060…
631611849	5;1030884806;4939735503;8410343024;11880950545;8337745933;7868932401;7400118869;7832246287;7295703581;6759160876;5929167471;6131760916;6334354361;4878278432;5659833798;6441389164;6523269316;6288582210;6053895105;5666044697;5106506653;4546968610;5459538813;5068283568;4677028322;4632844344;4643813704;4654783063;5188275337;4697637307;4206999277;4205221728;4943186584;5681151439;4551814858;4581790242;…	5;Donor A
402669071;789989288	1;2793967459;5373380719;7952793979;6101452205;6402891579;6704330954;5493843921;5731757732;5969671542;5578017270;5559100641;5540184011;5075589357;5097645337;5119701317;5343567584;4934644548;4525721511;5057059677;5123063414;5189067151;4333208463;4480733655;4628258847;5202621964;4908208695;4613795426;4369812197;4700870138;5031928079;4387565928;4414348413;4441130898;4397644879;4867113327;5336581775;4…	2;1369144492;1390448609;1062847961;1155772187;1350146574;1171312723;1229525709;1257634455;1368708060;1301312473;1118411501;Donor A
995863779	8;1400979705;3665284124;5049714846;6434145568;5385423817;5174176104;4962928391;5326362054;4868332230;4410302405;3946816101;4222262148;4497708194;4730908019;4662275472;4593642925;4759044358;4155139074;3551233790;4309798521;4420108920;4530419320;4309579865;4526708083;4743836300;4241244593;4411238900;4581233206;4367203195;4181608509;3996013823;4099990284;4163504468;4227018651;4401958257;4440483101;4…
314255520	4;1488443403;6942941315;10447288900;13951636485;12216210178;10754075514;9291940850;9040380837;8572164078;8103947318;7455456686;7199199114;6942941542;5805506314;5766591561;5727676809;5256972731;5125961196;4994949660;5661436957;5569191145;5476945334;4675305238;4826917647;4978530056;4329623964;4309308368;4288992772;4061182155;4438223367;4815264579;4844526962;4609723011;4374919060;4853199083;47106492…
834978960	3;1366077240;4972278995;7833108049;10693937103;7461502902;7114405762;6767308622;7126531145;6233881795;5341232446;5465740711;5503239710;5540738709;4928651514;5115945500;5303239486;5045602160;4966502232;4887402304;5481917160;5219231703;4956546246;3953810885;4083399967;4212989049;4568153765;4392893661;4217633556;5095022059;4852189060;4609356062;4787840186;4420776367;4053712548;4357824315;4441098501;…
103603791	2;304746054	8;1446469880;2252569466;3058669052;3138839421;3064194935;2989550449;2773110382;2994406991;3215703600;3226348242;2897537023;2568725804;3069456101;3243058328;3416660555;3111681003;3143038556;3174396109;3241166145;3033702640;2826239135;3318288640;3436966729;3555644818;3885084676;3716019864;3546955052;3413976415;3225116390;3036256365;3583182758;3437885201;3292587645;3315131068;3331230567;3347330067;3…	2;982401199	1;1070852016;1070094509;1206912934;1145200264;1018930132;1180400334;920482744	6;967777295	2;1032593321;962543146	4;951385044	8;Donor B
734247110	9;862183318	5;1211320526;1908603346;2605886166;2569705675;2750590896;2931476117;2371182494;2680267102;2989351710;3267425014;3434234499;3601043984;3364591172;3403138021;3441684870;3317351484;3421959934;3526568384;3535034448;3387435740;3239837032;3282054126;3160710297;3039366468;3264403986;3407947822;3551491657;2905981213;3469183926;4032386638;3333605091;3268382873;3203160656;3248459899;3310027355;3371594812;3…	8;1194890048;1164144474;1010376166;1161663224;1043887177;857848982	2;929242690	4;1101587194;1018537950;944840472	8;Donor B
92327353	52;261249534	6;1625343157;2215738755;2806134354;2514149801;2704933235;2895716669;2930501455;2935866102;2941230748;3143781202;3246983802;3350186401;3224107059;3321840404;3419573749;3061681912;3195258716;3328835519;3883017167;3734136736;3585256306;3902465854;3701538374;3500610894;3284334846;3378544171;3472753496;3221198364;3575398859;3929599355;3423319568;3370866457;3318413345;3696314091;3664934656;3633555222;3…	4;912458776;1015439510;1028286139;1082151384;1135860357;967245224	1;1252484504;1026441148;1139165358;1153298197;908477354;1091610649;883995560	8;1100406549;1062531341;1142428182;1042422743;931706140	1;972185825	7;1120210327;Donor B
899685807;1056513024;1855528825;2487993930;3120459034;3154616052;3053712642;2952809233;3000885982;2998912261;2996938540;3040791255;3337227786;3633664316;3723799209;3533014169;3342229129;3213741940;3196100128;3178458316;3733056911;3738390910;3743724909;3659413615;3688303923;3717194231;3342344346;3314855790;3287367234;4086039850;3911429633;3736819415;3164540659;3209151176;3253761693;3846057051;3759…	8;1171461480;1148099189;1146252384;1212053034;969916317	6;1024463051;1118038279;1081221354;1013290621;856406419;1074644218;1229143269;1043944970;995194146	2;1131358561;892916427	2;848872448	6;884024754;Donor B
440181969	2;577305415	7;1754013879;2173477230;2592940582;2647060306;2909959750;3172859194;3191497215;3125278888;3059060561;2948558988;3452825717;3957092446;3257617625;3404462794;3551307964;3619482684;3664757858;3710033031;3816566418;3656714853;3496863288;3482498259;3311274243;3140050227;4332062463;4088801051;3845539639;3348589512;3855757746;4362925980;3997439687;4076859667;4156279648;3979375925;3715712562;3452049199;3…	2;1199651162;1174831121;1118289043;1129880993;1086052795;1143859882;1021450966;1001481698;936240647	7;1014729913;1010687794;995726346	5;1202268390;Donor B
495001543	7;671760153;1760181866;2599868653;3439555441;3181126472;2983388954;2785651436;3409849352;3182670059;2955490767;3081698356;3247146078;3412593800;3615376463;3564414555;3513452646;3333770618;3520130526;3706490435;3085901293;3138765065;3191628837;3235289600;3660751444;4086213288;3860105813;3384892446;2909679079;3235359039;3216842634;3198326229;3346859748;3710353250;4073846751;3534382305;3664243252;37…
247694060	4;422441099;2213518553;2714706888;3215895223;2821092041;2845804814;2870517587;2828149773;3065187481;3302225189;3254052251;3145608164;3037164077;2773194543;3200658265;3628121987;2554574255;2958930948;3363287642;3728975303;3492895966;3256816628;3493322599;3470550754;3447778910;3082851473;3240420620;3397989768;3366639736;3440356492;3514073248;3566949111;3370201948;3173454785;3441341706;3440315033;34…	1;1154502171;1131373054;1104496120;1032009060;1093796996;1123724023;881742199;1048973915;928477008	4;1031950239;1017251980;1021328169;939651163	2;1084470181;1192189665;1061771958;Donor B
1088551048;1379927738;1853631814;2544551607;3235471399;3017271066;2885447927;2753624789;3317523359;3243750791;3169978223;3257524279;3418691574;3579858868;3279306071;3352502483;3425698895;3395975217;3353300146;3310625075;3674418625;3750289418;3826160211;3468830437;3501448886;3534067335;3545383464;3389698228;3234012993;3866398303;3543877789;3221357274;3558837103;3476112470;3393387837;3091806122;333…	3;1125697502;1154396824;1128725112;1050492731;1098729680;992888687	7;1059878507;969807243	3;1181747122;1138125327;Donor B
554548397	3;729619105	5;1600261014;2412705040;3225149066;2934441334;2765725385;2597009436;2856180120;3015376076;3174572033;2891175451;2752867346;2614559241;2991685356;3145772249;3299859143;3331088671;3460591064;3590093458;3558932047;3458820094;3358708140;3483999348;3564570530;3645141713;3227672277;3405788985;3583905693;2992003543;3140539108;3289074674;3138964770;3331042665;3523120560;2848269913;3041886008;3235502104;3…	8;1363223750;1090471172;1178149490;1299346242;1219885832;1287321501;1368685989;1268141932;1243309479;982399358	4;1026305877;1373625394;1044045581;967637101;1127909871;1133950997;958206269	1;1048167613;1112607658;835963824	9;797549112	4;1151821542;1082658188;1014901565;1061739131;977950748	7;921005993	7;907683118;982019957	8;Donor B
211429285	3;512840435	1;1663507378;2006631331;2349755285;2584126856;2764485798;2944844740;2752927530;2705959878;2658992227;3524837536;3397413068;3269988601;2841503331;3221708933;3601914536;3474910427;3681129230;3887348032;4066000604;3976423905;3886847207;3509014097;3484227659;3459441220;3614926828;3408231077;3201535325;3659765755;3596102367;3532438979;3789561880;3982721386;4175880892;3959903215;3724447123;3488991031;3…	3;967742073	8;1041707288;1065654644;1010431438;1337411216;1154593567;1119699056;1081137907;Donor B
1165215638;2093343482;7463330501;11992437139;16521543777;13538005404;9813651956;6089298508;4116836331;4208047662;4299258993;3892581458;4110241425;4327901392;4283496617;3788965788;3294434960;3649950118;3392380475;3134810831;3711661835;3747323837;3782985840;3778831408;3741207572;3703583736;3746495415;3639274797;3532054179;3578848326;3532377963;3485907600;3646377190;3751045741;3855714291;3545264111;…	2;1139290512;959196965;1180542169;962303551	4;1084999238;973446377	4;1050121475;1035044892;1014946551;846365129	9;1016584475;1019742245;Donor B
1028240891;1505498497;6384863174;8188507018;9992150861;8559571908;7781638337;7003704766;5247699949;5219754782;5191809614;5047997368;5083797042;5119596717;4668838132;4674512521;4680186910;4566624880;4115319222;3664013565;3741859085;3609094057;3476329028;3590356580;3500497735;3410638890;3969528544;3716671258;3463813972;3714509615;3602199499;3489889384;4266878363;3842382682;3417887001;3230787021;333…	6;959253237;965605331	1;1033422804;894837277	8;994325433	5;948499892	4;1020779469;932476033	7;1142300566;Donor B
403622983	7;828707112	8;2981927609;4003089806;5024252004;4193937232;3848808084;3503678937;3038398562;3086612859;3134827157;3164291133;3078973929;2993656724;3664687218;3621983433;3579279648;2854147485;3041370434;3228593382;3247366079;3205835727;3164305375;3226868602;3272761391;3318654180;3014777208;3032979254;3051181300;3063715467;3161563018;3259410570;3208040703;3108330422;3008620141;3140178340;3442753440;3745328540;3…	4;1030587677;1012419295;930396819	9;1051724476;1044707118;1007495151;1100185924;Donor B
718090491	4;950612786	1;2738195633;3892779271;5047362910;4288625526;3901513657;3514401789;3190119445;3211102531;3232085617;3205393709;3295225513;3385057316;3483592012;3213990028;2944388044;2997937665;3169495030;3341052394;3812624550;3793690994;3774757439;3747765279;3595165038;3442564798;3021920922;3114401649;3206882376;3480770297;3592878058;3704985820;3339505579;3475463164;3611420749;3661894194;3564457743;3467021291;2…	8;1199857405;1227424771;1025757476;1103333464;1041352674;1039684662;1046291315;908671404	3;1180836238;978837107	9;1095181011;1074344477;889024158	5;842068050	5;1038213193;Donor B
471604403	1;674516308;2455248506;3016235056;3577221607;3737091185;3383720862;3030350539;2921832269;3145111271;3368390273;3135315895;3308356848;3481397801;3421724212;3131492535;2841260858;3546235424;3561273402;3576311380;3606441211;3592340662;3578240113;3783140395;3518793550;3254446704;3315221382;3406878549;3498535715;2832351411;3216388429;3600425448;3339174641;3037747294;2736319948;3389640725;3361115272;33…	9;1028356125;1124409659;1102044746;1186550523;1108768704;1052254194;1021521442;Donor B
310775743	1;608478278	3;1807406826;2744262621;3681118416;3492000303;3246166719;3000333135;3005946753;3152503320;3299059887;3457180391;3293219716;3129259041;3132633112;3442348336;3752063560;3962537719;3735858121;3509178523;3737396125;3568903480;3400410834;3393904919;3446013261;3498121602;3225670861;3183939408;3142207955;3507778078;3228733059;2949688041;3440244753;3721087598;4001930443;3061306871;3075934868;3090562865;3…	7;1099140940;1125449272;1140600664;1007746107;1027339408;1181023127;1116437769;1210710319;1129531528;1148240976;1040802459;981268795;1142985869;1088536868;883431611	2;1122021350;1023670790;Donor B
139514986	9;368576184	5;1834653219;2688159966;3541666712;3177692214;3348880150;3520068087;3487761080;3411554260;3335347441;3735216009;3721695709;3708175410;3900783311;3605651039;3310518767;3778465686;3734748810;3691031935;3826050225;3460523981;3094997738;4149346443;3822857834;3496369225;3454391397;3288735444;3123079490;3740064507;3786372278;3832680049;3512777794;3453180623;3393583453;3341485080;3581930979;3822376878;3…	9;1115248507;1253668895;1043101502;994514781	5;1116376203;947754170	3;1090726445;1007698140;1175422618;Donor B
255019832	3;397632447	1;1430256243;2255023867;3079791491;2986581438;3128841732;3271102027;3066478652;3214677110;3362875568;3450127372;3423859830;3397592288;3194801648;3421998039;3649194431;2741695693;3097125335;3452554976;3453796175;3485830342;3517864509;2974438823;3099840689;3225242555;3174479570;3189710436;3204941302;2670170213;3161611016;3653051818;2997960143;3063835170;3129710197;3293291272;3148616270;3003941269;3…	8;1193586397;1132859967;1347884736;1122430641;1041276054;1238334581;1067600450;1133727478;1069840682;1115762102;1112620241;1198234194;1100265949;995976444	6;1136612953;1009986740;1057230875;902328952	6;1140468514;1008562876;1159113099;Donor B
197907935	1;514649739	8;1643412670;2171927599;2700442529;2491806053;2647981266;2804156480;2709352662;2822253677;2935154692;3372237909;3271171559;3170105209;2776409495;3262711719;3749013942;3848434440;3416152577;2983870714;3158141970;3420512166;3682882363;3447259078;3323684020;3200108963;3429885815;3526928492;3623971169;3660476736;3750847383;3841218029;3567837176;3809173815;4050510455;3985058211;3722524278;3459990344;3…	3;1162163299;1210228384;1035597016;854428596;1141461059;862255111	2;999030306	6;1063250336;958480623	3;963342338	4;1007829703;966146798	9;Donor B
343739198;464257602;1378013248;2064338662;2750664077;2873153122;2968021294;3062889467;2987454137;3092548494;3197642850;2876970005;2996698833;3116427662;3079969473;3108949230;3137928987;3094784933;3318183099;3541581264;3411846591;3393553999;3375261407;3235593481;3450313689;3665033898;2945180539;3034060236;3122939933;3396968222;3412743857;3428519491;3388348083;3685852176;3983356268;3728634939;33546…	3;964851188	4;1048023913;1005695905;Donor B
215882665	3;378445843	9;1600820684;2587132473;3573444262;3045703928;3136785188;3227866449;3299019751;3296532642;3294045533;3123272579;3483062694;3842852808;3440331340;3513888348;3587445356;4185056988;3910813281;3636569574;3713443239;3911836216;4110229193;3235858986;3577261678;3918664369;3169059893;3331205374;3493350855;3386662857;3468217836;3549772815;3556912387;3692905849;3828899310;3858396620;3776789911;3695183202;3…	2;1285086407;1026138199;1084947133;1154374671;997380558	4;1068986702;1123809913;1037307679;1156186202;1136139395;1090579707;922956759	9;1037004041;1123258545;Donor B
311232945	4;452778570;1468399320;2175780610;2883161901;2706688046;2905937743;3105187441;2776363287;3047324212;3318285138;2806085373;2955781479;3105477584;2973145633;3277892416;3582639200;3204081135;3292961203;3381841271;4207036402;3871054889;3535073376;3265498998;3319219405;3372939812;3393170564;3417753987;3442337409;3169864346;3410014405;3650164463;3732775304;3484406549;3236037794;3246239721;3243353260;32…	2;1284532914;1148377720;1279036426;1194482531;1237956374;1001487668;963652348;1032843667;1167756126;1027462902;1180928784;1217516437;1121330413;1081620187;952920501	1;1018966178;1041611709;1048082628;1026479974;1178456008;1170952389;1021636631;1262105845;1007441880;1069935141;1062630834;1067588966;1006483629;988852176;1028770539;Donor B
434571670	7;589654222	5;1257348498;2022350504;2787352509;2546944158;2562938977;2578933797;2802061934;2608373717;2414685499;3491590371;3253735483;3015880594;3008041642;3427686369;3847331096;2912668759;3174531284;3436393809;3003349060;3033334595;3063320129;3177901526;3268282750;3358663974;3276048549;3380032502;3484016454;3517071369;3454320172;3391568976;3205264298;3204289362;3203314427;3580843169;3649992438;3719141706;3…	1;1178425703;1238777992;1300382313;1316222726;1288332048;1130625833;1070238457;1016047312;1145171293;1140256197;1137636626;1255340689;1320736110;1000517137;1143347866;1089266549;1224797820;1136343375;1202566038;1039894291;1026188858;948702954	6;1070911804;981290046	7;955042498	6;884705254	5;1031282939;1006700051;1058906586;Donor B
751086226	8;978627009	8;1342947673;2027741591;2712535509;2595356046;2718744133;2842132220;2988484173;3040095909;3091707645;3020296049;3098826977;3177357906;3313455587;3282592731;3251729875;3619615349;3470131978;3320648606;4146624926;3664731679;3182838432;3718062008;3397446864;3076831720;3181697409;3093256653;3004815898;3680860228;3740439473;3800018718;3269543250;3447944804;3626346357;2824892571;3032759977;3240627383;3…	9;1047676901;1058811047;1080936608;984232062	9;1019092903;1059059986;1050308934;1112712124;998338644	9;Donor B
125921100	8;394250515	6;1757436082;2100481411;2443526740;2334714912;2489962418;2645209924;2401564623;2616969891;2832375160;2767496829;2988098387;3208699945;3035528492;3118863724;3202198957;3132165436;3138220414;3144275392;3052153361;3327061125;3601968889;4034114948;3614234613;3194354278;3218515015;3200192892;3181870769;3498571712;3537121003;3575670294;3459001826;3318392008;3177782189;3214089340;3158685061;3103280782;3…	7;1231001181;1421565645;1332620201;1166486531;1055788707;1181316008;1169355494;1306517054;1218245434;1161758759;1043497778;907295476	6;1188098713;1084715528;1220398640;1036643773;1094834967;1061913167;883319696	4;1046451077;1082180031;1058389446;1127045008;1032865330;976077275	1;1224442837;888288020	5;1166619703;1074163369;857917659	6;Donor B
506846683	6;631909295	5;2260591578;2689861571;3119131563;2635148723;2571694297;2508239870;3069778719;2913893280;2758007841;2664728449;2857676212;3050623976;3105532691;2966713955;2827895219;3229549792;3345162810;3460775828;2997311711;3066871518;3136431325;3333224105;3306721449;3280218792;3320482576;3196093467;3071704358;2718726587;3244764928;3770803269;2967857769;3084441538;3201025308;3139024971;3084117967;3029210964;3…	7;1366743816;1013196960;1209777221;1047498409;1329303558;1156348956;978974342	8;1206762622;1070811747;968621661	4;1279505636;1009010225;1174064321;1037574136;1206921913;913405741	9;1183124973;1041799420;1115458959;1152613272;1008477042;Donor B
334923701	4;502379099	6;1622054294;2404748776;3187443258;2644571098;2682070437;2719569776;2557723160;2517520555;2477317950;2613533760;2670494622;2727455483;2685225158;2804137679;2923050200;2970716893;3317745326;3664773759;3390435115;3297121194;3203807272;3103735371;3209498112;3315260853;3011901438;2956215183;2900528929;2955070145;3377875573;3800681001;2605028593;2906193765;3207358937;3260457607;3005775415;2751093223;3…	8;1320464870;1174660702;1142588769;1176007964;1100605601;1087049837;1195971759;943765914	3;1008522340;1192898871;1088752882;1045402566;905733823	6;904850991	3;949900684	8;948269929	5;1138005415;975023562	9;1113631836;Donor B
381610482;567365165	9;1367058689;1963314256;2559569822;2460823803;2590742447;2720661090;2784674937;2775502659;2766330382;2975045083;2947560228;2920075374;3071063189;3303427205;3535791221;2985878701;2979700210;2973521719;3482318018;3681031699;3879745380;3552645224;3531199125;3509753025;3435766211;3432870784;3429975356;2941359806;3024423171;3107486536;3589036985;3218871008;2848705031;3561473130;3312129247;3062785363;3…	7;1161152121;945796369	6;1054321948;1133506571;1210772417;1087047323;1174475082;Donor B
201614924	4;351526390	9;1269099313;2072936110;2876772906;2670376378;2626426180;2582475981;2477946132;2728706296;2979466460;3205696763;3262243186;3318789608;3001766587;3388663394;3775560202;3326225966;3389786137;3453346308;4169265310;3652176183;3135087055;3252136172;3414192348;3576248525;4053979653;3731277736;3408575819;3860092733;3596159233;3332225734;3941298602;3611629127;3281959653;3454063537;3406568859;3359074182;3…	7;1057421424;1127778588;1278307086;1241514033;1078855415;1114453249;1112289096;1114746209;1117309126;1015931451;978119465	6;965089714	5;977692991	1;1144470707;938725155	8;974178683;1037838958;885909726;1102209594;Donor B
187771942	1;456480073	6;1497572692;2168342159;2839111626;2834116012;2963972270;3093828529;3274880290;2971330393;2667780496;3352926633;3261895154;3170863675;3483854887;3214205981;2944557074;3255738736;3249911863;3244084991;3729334042;3466843266;3204352489;4098392588;3813057997;3527723407;3190316348;3507639647;3824962947;3688161102;3373953504;3059745905;3429197271;3413444936;3397692601;3518659008;3381480353;3244301697;3…
100824532	7;209763564;1188424247;2054749136;2921074025;2954417714;3051321154;3148224594;2986098880;3155266730;3324434581;4153820904;3654555214;3155289523;4015694294;4183805410;4351916526;4029778653;4046107249;4062435846;3961032659;4324523331;4688014004;3744525085;3752949715;3761374346;3997612180;4064401271;4131190363;4111592971;3947769981;3783946990;3988822857;3867037876;3745252895;4155979309;3995201820;38…	3;988819189	5;1038081041;1106520493;1025142885;999101993;1057051606;1120140276;1108235116;900661277	3;Donor B
217110857	2;332939954	1;1265862809;2054767376;2843671942;2920892263;2900328738;2879765212;2754489919;2649690791;2544891662;3292607625;3430730150;3568852674;3463604620;3391388755;3319172891;3496356171;3462899513;3429442855;3621257806;3491603902;3361949998;3438353640;3390367286;3342380931;3818931169;3592689992;3366448814;4015412046;3537123180;3058834313;3497358285;3618627489;3739896693;3326769941;3395075597;3463381254;2…	6;950048854	8;966508393	6;998575352	5;1057752898;1143232769;1093936572;1119002692;1061609010;1166347749;Donor B
318665778	6;466953300	8;1409615957;2029385906;2649155855;2844310931;2854130245;2863949559;2539954231;3132779179;3725604128;3196769131;3409480133;3622191136;2911901269;3096611444;3281321618;3904072990;3606768836;3309464682;4166875067;4104767266;4042659465;3410952387;3367382358;3323812330;3240163678;3481782194;3723400710;3308265305;3261889754;3215514204;3592364901;3498026839;3403688777;3485872003;3406822296;3327772590;4…	2;936793459	5;924066607	5;1032783812;1029089459;1002231877;979854127	9;984577179	7;989160957	8;1023642966;Donor B
261786564	1;433384879	8;3544770494;5357155223;7169539952;5733483170;5334291825;4935100480;4978494960;4372558478;3766621996;3146113932;3583725450;4021336969;3953531150;4223575057;4493618964;4212947491;4140596470;4068245449;3511539750;3654914782;3798289813;3888011485;4057211210;4226410934;3854655741;3902406758;3950157774;3956002946;4035136102;4114269257;3799957534;3703493759;3607029985;3627289788;3735851491;3844413194;3…	8;1253314140;1165978088;1101977905;966714722	6;1060994395;917006948	8;955383494	2;1147395571;1019533823;1167933501;1133278858;1083399207;1144192715;930856347	4;981323024	7;1076897603;1175342978;1050719047;1179652124;Donor B
536057993	7;804838887;1875566208;2717130748;3558695288;3699284451;3653580745;3607877040;3365687922;3311602610;3257517298;3290080000;3345866453;3401652907;3720037807;4030819370;4341600933;4201461274;3864655912;3527850551;3263118300;3297635907;3332153514;4074141391;3776634247;3479127102;3942396362;3865674270;3788952178;3298186663;3628836486;3959486310;3721337462;3769917652;3818497843;3349245272;3682294145;40…	4;1208146696;1120783760;1294074714;1115358964;1256687366;1087081873;1046751089;1034458754;1157582900;1027904790;1010089006;854018004	4;1051091998;1105960445;1042439438;1044607874;1055279533;Donor B
265739840	9;473434421	8;1349037175;2191966183;3034895191;2927637261;2731995450;2536353639;3272205350;3317940694;3363676039;2845517509;2933854223;3022190938;3641410196;3446436080;3251461963;3216077278;3872701833;4529326389;3358261496;3551153718;3744045940;3577896874;3742180141;3906463409;4121060019;3902148601;3683237183;3715426062;3709845262;3704264463;4207680846;3918557435;3629434025;3055881974;3559494195;4063106416;3…	6;1011285519;1139611021;1136533218;1090452278;1015623858;1040346327;1056741489;974437702;989052647;935589374;962989826	4;Donor B
84573889	12;180852969	1;1167596230;2021428604;2875260978;2672348639;2891600104;3110851569;2914049374;3214008458;3513967542;3423419050;3464417841;3505416631;3372664630;3708652689;4044640748;3181514080;3435016538;3688518996;3580523402;3701214475;3821905549;3208207059;3539332875;3870458691;3365935772;3457858562;3549781352;3532486331;3627160492;3721834652;4127544995;3961972118;3796399241;3172914695;3260899512;3348884330;4…	8;1086831765;1060531746;1116435627;1201345933;1107916721;921279277	3;1252149339;1043575791;1230001478;931019216	4;798863929	7;992677365	8;Donor B
644707429	2;763308281	8;1896187616;2763023373;3629859131;3025237447;3320242174;3615246902;3425673444;3426199555;3426725667;3356456494;3439040407;3521624319;3122966301;3090271741;3057577180;3961204079;3429107738;2897011397;3818190189;3689673161;3561156133;3918468291;3587704705;3256941120;4054910517;3988114231;3921317945;3730681203;3673869432;3617057662;3411055132;3706913725;4002772318;3521977435;3211443271;2900909107;3…	2;1201710225;954547742;1125092328;1047785451;1211890995;1026044241;1120248827;996955765	8;1001240008;1033566503;1220372084;923399585	9;1197602646;1120864660;1045184347;991889656	1;930626193	8;Donor B
1098373585;1311351375;1902943554;2390044203;2877144852;3029414375;2949132539;2868850703;3379012339;3462367168;3545721997;3021051070;3468373674;3915696279;3266245657;3386662639;3507079621;3724113356;3796692050;3869270745;3670208562;3719291856;3768375150;4355304237;4180630849;4005957461;3310004273;3461841876;3613679479;4764141057;4179913638;3595686218;3290299738;3513707604;3737115470;3977084771;377…	2;983065227	9;1198558859;1097167265;998584721	2;1186892269;1166101319;1122026514;1132912196;1196107762;1187352123;Donor B
354534896	9;531515079	6;1626286566;2664980919;3703675273;3689270773;3438208164;3187145556;3132404299;3027523553;2922642807;3451803421;3370292773;3288782125;3244471034;3300636801;3356802568;2945182921;3280365684;3615548448;3324674809;3306017651;3287360493;3492068814;3558803652;3625538490;3783599903;3550596100;3317592297;3478716797;3586857097;3694997397;2921232956;3267743244;3614253531;3498080170;3468290743;3438501316;3…	9;1098961829;949931728	5;1079018886;1155998014;1086534505;1016093451;1043743688;1001425954;1059722083;Donor B
1111742771;1308504997;3190824233;3460845460;3730866688;3785933752;3557016432;3328099112;3015892150;3198706839;3381521527;3906725145;3887558465;3868391784;3498150279;3566178232;3634206184;3797581985;3794919921;3792257858;3267995693;3563202367;3858409040;3790310084;3672981297;3555652510;3674228275;3597889231;3521550186;3163300782;3189333328;3215365874;3406678991;3656987729;3907296467;3550732025;344…	7;Donor B
299070016	1;405046502	5;1616314954;2747532074;3878749194;3412016885;3576553028;3741089172;3747008393;3959495287;4171982181;3229112373;3868357315;4507602256;4324743808;3944507805;3564271801;4093178913;3945797546;3798416178;4380230149;4553339988;4726449827;4242345630;4227818417;4213291204;4135154845;4135906687;4136658529;4669218089;4497368363;4325518636;3693583116;3929974675;4166366234;4160548872;4015827284;3871105697;3…	6;Donor B
334576720	6;472033928	1;1752114230;2589210793;3426307356;3048185907;3032895893;3017605878;3152849860;3251274836;3349699812;3912849181;3811598360;3710347539;3400701932;3608740472;3816779012;3542145871;3812792013;4083438155;3519675043;3676225676;3832776309;3643897014;3670071770;3696246526;3452377984;3748795480;4045212975;3999703401;3970053849;3940404297;4568533255;4019723771;3470914287;3382363671;3531053442;3679743213;3…	4;1044014929;1069688426;1185762457;963622977	8;1049633014;1196819257;1205145226;951882037	4;988763166	9;1043429812;1084083294;896901855	6;907369163	1;1061989407;963074654;1076370040;978792786;1097373539;Donor B
315408442	5;563225755	9;2030662521;2380699656;2730736791;2914556267;2942296689;2970037112;3081834470;2994608573;2907382676;3404916758;3587940335;3770963911;3282372949;3440164598;3597956247;3659897264;3610479946;3561062627;3996438647;3559209080;3121979514;3428157977;3585562661;3742967345;3991469621;3518103089;3044736556;3665227603;3423057990;3180888377;3374927784;3498884389;3622840995;4028832716;3807794318;3586755919;3…	2;1066486143;1044064111;1097401953;1013568980;1132998977;897574384	3;961642791	9;1125629582;Donor B
545494215	8;828480989	7;3044556124;3082191685;3119827245;3363366177;3601155337;3838944496;3474705160;3509096693;3543488227;3278943542;3361140376;3443337211;4045985228;4057200536;4068415844;4283975463;3949529920;3615084377;3465469834;3657315615;3849161397;4082849255;4090649088;4098448921;3543131923;3721433134;3899734345;4202323240;4340117320;4477911400;4388141252;3936204329;3484267406;3245602881;3110990507;2976378134;3…	4;1169190152;1351630946;1342857985;1231785146;1131436376;1177961864;1232676039;1127359203;1151477526;1212800772;1205445190;1180756839;1050698061;1016727023;1087332735;1024046034;1136148158;1139647851;1078283310;1082807416;1099241174;1075059820;1173680797;978691220	8;1031509843;Donor B
94156417	87;319411956	2;1660880947;2622253346;3583625744;3014165013;3287735917;3561306820;3059418200;3269758890;3480099580;3394624549;3568657453;3742690356;3367267542;3787780752;4208293962;3178771561;3447426635;3716081709;3349931321;3578187286;3806443251;3928400212;3992034156;4055668100;3658156415;3741907085;3825657755;3319221165;3394263632;3469306099;3734309182;3492790096;3251271009;3268216202;3533562578;3798908954;4…	3;1100212745;1033178789;1025869397;1162610519;1075174054;1105445907;1112887762;Donor B
429301616	5;536192193	5;1450989627;2542791874;3634594121;3268311534;3135737304;3003163074;2802901297;3110960113;3419018928;3139718184;3244436538;3349154892;3178407950;3412310046;3646212142;3429761171;3501367276;3572973380;3724839378;3697487736;3670136094;4183066502;3830103200;3477139898;3684120207;3652992155;3621864104;2792097384;3194179325;3596261266;2949083716;3004545037;3060006358;3287879191;3653993708;4020108225;3…
807029830	3;996146563	5;2056271704;2919267585;3782263467;3093686586;3164591305;3235496024;3395575908;3441591975;3487608042;3446502527;3571225909;3695949292;3331612918;3534593329;3737573739;3729267065;3861761584;3994256103;3645526269;4034335280;4423144291;3595308406;3550121001;3504933596;3874003026;3736384549;3598766072;3705728225;3819818238;3933908251;3214734671;3364858203;3514981734;3864751934;3787514445;3710276957;3…	3;1039520854;1093726966;1026091710;1137468280;1152527655;999507191	5;1063084179;1110301595;1127145007;959374067;1139539558;1012937564;1090947325;1001139448;974154202	2;1075037490;937008763	3;Donor B
845733779	4;1154245687;1805870775;2779001748;3752132722;3761832791;3558520573;3355208356;3098331887;3287146670;3475961454;3706599798;3555998199;3405396599;3806863428;3410732240;3014601053;3920688083;3805677561;3690667039;4341988814;4076000312;3810011810;3033623484;3559363436;4085103389;3327042340;3406791406;3486540473;3733811490;3756071352;3778331213;3814624685;3535855255;3257085824;3915663772;4047772864;4…	2;982147573	1;1123857230;1085338104;1127377296;1106302990;1052375332;1128659802;1100040261;990767417	3;1033286210;Donor B
308111599	2;576049253	4;1518209524;2219569175;2920928826;2645205844;2763167455;2881129066;2962479401;3185778334;3409077268;2959400223;3105385723;3251371222;3363653091;3320960955;3278268818;3601639858;3559609792;3517579727;3400721970;3445674245;3490626519;3730892652;4066377229;4401861805;3244219989;3307446072;3370672156;3602170018;3087535719;2572901420;3558944506;3630831317;3702718128;3354900644;3273843005;3192785366;3…	6;926966135	4;1135153924;1015488211;913479879	2;1033632908;1022464058;1139539770;991268960	7;1093566981;944707795	2;Donor B
268684973;387473450	4;1195317642;2069945336;2944573030;2752480445;2814142067;2875803690;2849309487;2752475154;2655640822;3279129217;3160691190;3042253162;3308608315;3296123039;3283637764;3199707356;3350505012;3501302668;3661767150;3585926130;3510085109;3113686787;3351068106;3588449426;2560335433;2800236652;3040137872;3611288695;3494122796;3376956897;3325957057;3347174792;3368392527;3044745286;3049304448;3053863610;3…	6;1312816138;1029397100;1123855105;1184403723;1121628295;1339213568;981683093	7;991513213	3;1004944453;1097078133;1018843935;899470079	3;1098563795;1096810849;1008936022;986887349	4;874848806	3;868732545	3;985015876	4;992597765;Donor B
817810179;1051663152;1864179940;3134128667;4404077394;3732579578;3846208138;3959836698;3628416734;3623375140;3618333546;3111268937;3812407699;4513546461;3325672861;3428544297;3531415734;3348307958;3324662627;3301017296;3628871736;3550631768;3472391799;4731968741;4085640878;3439313015;3512472600;3806647270;4100821941;3732934221;3846394589;3959854956;3758024205;3532434215;3306844224;4256726741;3984…	3;1085410236;1160779646;1041485038;997895515	3;857172444	7;1063187588;1155714647;1157188111;1226269938;1077818357;1220481017;1073192035;1025649409;1089238612;894044161	4;1068650979;991181440	6;Donor B
477741666	3;617393080	7;1881299194;3093068992;4304838790;3528146089;3690143810;3852141532;4043864931;3718773047;3393681163;3307260784;3395754056;3484247327;3865535879;3753031534;3640527188;4421600919;4245265230;4068929542;3830747314;3915800306;4000853297;3923376411;3923457413;3923538415;3308115556;3598615819;3889116082;3531687477;3478121833;3424556189;3974830706;3881935930;3789041154;4474903337;3945741706;3416580074;3…	5;1230219725;1167089971;1175381600;1179637331;967195473	7;1189371597;1208567645;1151682777;1023973498;973350410	3;1161453015;1130952705;1023865242;Donor B
322842676	5;502413623	8;1597690149;2702560472;3807430796;3123285083;3052007933;2980730783;2744881851;3116912181;3488942511;3627212598;3375060196;3122907795;2826710244;3113886095;3401061946;2993251445;3202348659;3411445873;3992822940;3705111539;3417400138;3587029513;3725912576;3864795638;3514340120;3546411085;3578482049;3578740550;3488985836;3399231122;3295945419;3437274819;3578604218;3230885810;3317994625;3405103439;3…	6;1059301433;1097440051;1155783200;960050281	6;1133037299;1073509393;1141882039;1221521512;1255746036;1006266131;1087997092;948761356	5;995081971	4;949615522	6;1083674462;1049175169;1218958620;Donor B
139460977	5;250878317	9;1234572745;2105075505;2975578265;2788776149;2915265133;3041754117;2738890322;2860242503;2981594684;2964770172;3099925594;3235081016;3400193495;3365951134;3331708773;3452836423;3335342365;3217848308;3046595688;3132902828;3219209967;3504014839;3336591906;3169168973;3197065434;2942818241;2688571049;3402301119;3363331835;3324362551;3389627678;3417113276;3444598875;2723273362;2879181659;3035089955;3…	5;937482352	6;1094292434;1053671212;903045453	7;1130918742;1007521208;1167799763;1102076224;1096258241;1077778857;978928104	8;1014778417;Donor B
1052513073;1239901966;1944880488;2690142350;3435404211;3186065597;3282920077;3379774557;2986990337;3071853899;3156717460;3202482867;3129085832;3055688797;3068617506;3114378810;3160140113;3475671016;3555778314;3635885612;3186818347;3496756227;3806694108;3576596639;3214535875;2852475111;3817470901;3696566771;3575662641;3523789275;3409229712;3294670149;3531029334;3052151908;2573274481;3630442661;352…	1;996443638	2;1138088181;1174468555;1104325148;987634035	9;1033237806;1093593931;1118095349;1161872842;1197213722;1048866397;Donor B
513602510	8;645295420	1;1464520071;2286369777;3108219483;2621952003;2744513445;2867074886;2585192443;2764346154;2943499865;2880547103;3024962327;3169377552;2704075532;3153490411;3602905291;2935598936;3415490906;3895382876;3264807171;3624487918;3984168664;3130427157;3241559641;3352692125;3471125404;3378851716;3286578027;3468027337;3177474520;2886921703;3329510864;3487580612;3645650360;3410672710;3528418234;3646163757;3…	9;1247169433;1159810769;889646405;1017190930;988971788	4;1041789514;1270054196;1006452511;1071144143;984136704	5;1011894238;1023247926;1102498591;Donor B
239137200	2;362163589	7;1282963956;2390931629;3498899303;3320516450;3228193287;3135870124;3271706909;3256441044;3241175179;3127268998;3113432062;3099595127;3373538980;3495094813;3616650646;3491820477;3597081668;3702342859;3185800952;3431102269;3676403587;3024479549;3318714641;3612949734;3294540553;3315551238;3336561923;3780558650;3557345073;3334131496;3101332234;3061257345;3021182455;3172537489;3157048200;3141558911;3…	6;1251112405;1138693411;1094144560;1078725995;1149555345;1095343372;934184131	9;1036008760;1250687814;918817129	9;1102246797;1005384325;1144192201;940982328	9;1061277024;1082402536;1211098938;854515104	8;Donor B
226113085	4;401138587	6;1391946999;2618721138;3845495278;3306992278;3073879883;2840767488;3112728165;3165120597;3217513029;3139869091;3192782228;3245695364;3159357763;3108280110;3057202457;3252257659;3384699785;3517141911;3150908898;3356000600;3561092301;3570245092;3351832605;3133420117;2970794719;3080229638;3189664557;3045035622;3014233359;2983431095;3207486211;3217347657;3227209103;3462923587;3733639540;4004355493;3…	9;1178074984;1084384807;1187624914;957093870	8;934625973	5;1140129059;1058964367;1076947338;1124366626;1063666014;1068079145;1296770190;1013685620;1002222709;1240424367;912268395	6;1076973280;924574550	3;952112942	3;1128811848;Donor B
145711433	2;521842497	3;1661198351;2340340596;3019482841;2859695613;2916626268;2973556923;3081991251;3238246976;3394502701;3087381718;3200771165;3314160612;3258957155;3161637487;3064317818;3673759197;3412043816;3150328435;3851381123;3706981127;3562581131;3558841689;3375673398;3192505106;3355691251;3383831313;3411971375;3186927129;3115963017;3044998906;3005496957;3212867756;3420238556;3081716667;3236746183;3391775700;3…	2;961878322	5;1036549440;1204110221;1024336948;1176702263;1056622202;1123015458;1084255407;1077576378;979946775	9;1008046141;1064632393;1211469127;Donor B
402382508	8;609743064	8;1409915283;2172316788;2934718292;3004639294;3285464507;3566289721;3022524588;3132252131;3241979675;3060439157;3215548156;3370657156;2484858262;3091370580;3697882898;3906590244;3583260573;3259930902;3685757053;3885170467;4084583882;3370156115;3304489144;3238822173;3042943091;3409317591;3775692091;2884532251;3313190864;3741849478;3218524389;3326555124;3434585858;3787060111;3855131869;3923203628;3…	8;1104334256;923942597;1138118174;1225628353;1181169662;1152743293;839906005;1000826833;972306400	1;1052361333;1123510224;1123030119;1014889291;965013001	3;1107104597;944093440	3;Donor B
1245796708;1436203149;2717081260;2948794883;3180508506;3239998509;3261349969;3282701428;3038942862;3115283457;3191624051;3501413486;3573925085;3646436683;3224528734;3374573893;3524619052;3522774009;3511843351;3500912692;3783475507;3917718384;4051961262;3699118939;3612567732;3526016525;3618560276;3573947284;3529334292;3544377678;3492966774;3441555870;3153881290;3625616360;4097351431;3307530037;325…	3;1087249224;1027901435;1095659974;1172013675;1058361916;1163392372;1299856203;914574166	1;949671835	4;930284913	4;987355120;1066573375;950936384;1152561679;1077613686;1059038424;Donor B
87589363	61;167535394	1;1301240795;2267198682;3233156570;2520783104;2773735999;3026688894;3013917189;3018248810;3022580432;2656099777;2720376847;2784653917;2813645299;2839313996;2864982693;3480316267;3456851008;3433385748;3062287624;3144384414;3226481205;3953002928;3782275799;3611548671;3505575124;3617428189;3729281254;2755761018;3195187599;3634614180;3797599660;3482641401;3167683141;3344154154;3140028193;2935902231;3…	2;994886475	3;1037333562;1105707582;1123614869;1081443459;994220341	1;1170764526;1014033050;1227349664;984095836;1021667337;1134366544;1264215269;1002109226;Donor B
465734656	6;626856085	2;1690390951;2084129090;2477867229;2453807821;2752185908;3050563994;2745841156;2880118341;3014395525;2981816626;2970811353;2959806080;2869228378;3197675324;3526122269;2902478025;3373599810;3844721594;3816873699;3650783947;3484694195;3345109647;3287264630;3229419612;3225321989;3204252145;3183182300;2672481556;2904802441;3137123325;3082062810;3306477829;3530892848;3377914471;3378493953;3379073436;3…	1;1328128435;1172844403;1388591142;1294652254;1252725539;1350523250;1243175646;1258376013;1123898422;1316252329;1234014294;1063112996;1133739999;1239051260;1040635418;1156755502;1040506435;1169414982;1184881230;1145423940;1016163303;1115905760;906610907	9;1117517620;1117886547;955672685	7;1149967176;1068554245;Donor B
739607530	2;894219300;2202182094;2586318416;2970454739;2664263823;2837214736;3010165649;2680323755;3066141036;3451958318;3322599973;3368107572;3413615172;3015147496;3084085968;3153024440;3276749107;3126145236;2975541365;2971545904;3285804321;3600062738;2928716758;3131705567;3334694377;3332659402;3020381037;2708102672;3349570050;3528516878;3707463707;3213297060;3363201998;3513106936;3405173882;3417849473;34…	5;1308926763;1170419993;1088109824;1101263334;1235787175;1197311622;1068838973;1167729389;1148657984;1302396950;1184584933;1023292644;1050149738;1178843766;979254496	3;1047153766;1124567090;1084379517;1040761504;981460384	3;1118526944;Donor B
126035873	1;164705542	3;974172124	6;1844474661;2714777198;2374305285;2534543357;2694781430;2985026930;2811279826;2637532722;3033861757;3265380515;3496899273;3068944697;3304499705;3540054713;3192921580;3222086550;3251251520;3660853618;3305286920;2949720222;3763556844;3598076597;3432596351;3438325756;3195977210;2953628663;3398910070;3409410202;3419910334;3068657652;3469555001;3870452349;3567547685;3305986658;3044425631;3269591081;3…	6;1086662190;976307323	1;1053556588;1024813998;986955243	9;1013224992;1101474941;912877952	2;1005958737;1012732754;1089213997;992157354	4;Donor B
95429247	83;170891439	3;882900615;1797566115;2712231616;2615463712;2868322752;3121181791;2731473718;2827797047;2924120376;3000862604;3428242022;3855621439;3432276608;3291662101;3151047595;3674893367;3553261021;3431628675;3813004513;3708471224;3603937935;3183589953;3407083534;3630577115;3666487575;3445445359;3224403143;3905613727;3668764330;3431914932;3161889745;3211882848;3261875950;3743603302;3771656125;3799708947;41…	3;1116861343;1030825232;923130397	9;922463496	6;1071329564;1152980437;968776583;Donor B
116810410	7;202920800	9;740921840	9;1493842211;2246762581;2497559227;2491865176;2486171126;2421781387;2806465569;3191149750;2512180524;2892232595;3272284666;3192583013;3138156728;3083730443;3755192870;3543917475;3332642081;4040710838;3917878570;3795046303;3909429722;3844519247;3779608772;3266296486;3366281964;3466267441;4084979425;3925308848;3765638271;3161966370;3355837126;3549707881;3263247651;3294538613;3325829576;3142678219;3…	1;909774875;1150626915;1057735164;1072912223;1141947030;945248018	9;1019450874;1084992924;1145382275;1005987799;908358994;1022007384;Donor B
448807886	3;674505892	5;2560246574;2460714009;2361181443;2327208984;2575478158;2823747332;2580918009;2780747271;2980576534;2528196406;2973599158;3419001910;2981503492;3089302444;3197101397;3511742215;3534000802;3556259389;3813718477;3632716223;3451713969;3978537146;3610599389;3242661633;2840874133;3356772214;3872670295;3154890166;3338744651;3522599136;3547293624;3250458676;2953623728;3259339441;3272287261;3285235080;3…	7;1004664277;1264394449;1087207645;1009076386;1023309476;1249647738;983971451	3;1019639892;921820635	5;965493821	5;973563316	6;1069077437;1074627590;1205091876;831746853	1;Donor B
172228327;277645866	1;955921057	4;1729655973;2503390889;2459972009;2643833807;2827695604;2573349090;2788511158;3003673226;3226847591;3379134401;3531421211;3281207683;3025819386;2770431089;3335449648;3518811157;3702172667;3347094405;3689384098;4031673791;3311613166;3607476429;3903339691;2751479807;3276556147;3801632486;3588890886;3386159102;3183427319;3689637844;3770152958;3850668073;3822043161;3507935481;3193827802;3745100877;3…	5;1231525318;1006542554;1072790440;1110545808;1077877191;1169140820;1100193441;1198207831;1024357367;1116213536;1010992841;975472157	2;1157352225;1183183032;1082974816;1060864897;1125398830;1043970312;884674458	6;1084475633;Donor B
292932458	4;500912551	9;1039625526;1742805197;2445984867;2283264850;2380330800;2477396751;2653991303;2682959336;2711927369;2511712130;2763103402;3014494674;3143912710;3111956424;3080000138;3342093190;3432929692;3523766195;3270839194;3470438601;3670038007;3542369100;3665471013;3788572926;3360851310;3192543554;3024235798;3563341777;3304718091;3046094405;3629454184;3133181754;2636909323;3886993774;3634082318;3381170862;3…	8;1079101047;1027983977;1205619984;1023323719;1190537319;1100852682;1090399319;1070547863;1161344885;968838527	3;1018211692;978191112	1;1082223256;1117741889;1138152611;1010211619;875954430	6;Donor B
1202549270;1373966424;2453629926;2740439928;3027249929;2637798032;2524043048;2410288065;2441922141;2632106923;2822291705;2844218045;2963260559;3082303073;2804416155;3006651259;3208886363;3205097021;3179255882;3153414743;3218468239;3336369772;3454271306;3833750384;3286282403;2738814421;3582540762;3405930227;3229319693;3403052992;3346429699;3289806406;2875010550;3238559959;3602109367;2993455415;319…	1;1096045785;1054931357;954676097	9;1047920060;1151906690;1110718876;938375318	1;1090245765;1068893972;856187509	1;Donor B
226695594	8;334367066	4;1242808987;1885646317;2528483648;2322566004;2569901608;2817237211;2657172286;2672608926;2688045566;3085277607;3115729859;3146182111;3256414173;3154431752;3052449332;3016959301;3073094267;3129229233;3169584489;3178233822;3186883156;3011979687;3296022218;3580064749;3785992582;4129902505;4473812428;3572261013;3630661250;3689061488;3908391235;3460380029;3012368823;3227324527;3480829449;3734334371;3…	3;935468112	4;1180061328;1082466144;1172922756;1134265801;1093012877;1050650486;1069574618;1106315771;1027035516;966689449	9;1135205013;993985893	4;1080352405;Donor B
508550235	7;585815211	8;1900602714;2256800716;2612998717;2392119794;2373083197;2354046600;3030377920;2988412821;2946447721;2849926596;2810258017;2770589438;2929556474;3396599029;3863641584;3285051413;3238354290;3191657167;3413208105;3294961677;3176715248;3464052207;3355560479;3247068751;3248558824;3112082284;2975605744;3120039128;3301422122;3482805116;3750698308;3608807830;3466917352;3913044840;3134758590;2356472341;3…	4;1017392075;1010456194;1095166452;1023879638;1213525176;957818112	6;1026889940;1103341164;1049035458;1034950554;974954976	5;1108260315;Donor B
205752659	6;287418411;1218453438;1643350237;2068247036;2511822195;2642203330;2772584466;2753655739;2737913288;2722170837;2777914706;2723249702;2668584698;2804902967;3071751672;3338600377;2766649269;3002472484;3238295700;2799427518;2771826687;2744225857;2934345111;2925708501;2917071890;3261469391;3126569828;2991670264;3209366985;3272625565;3335884145;3373628822;3253049885;3132470948;3099858068;3349248833;35…	6;1226673963;1044536270;1025917821;998593445	1;992009324	3;1108890261;1095000654;969954966	2;976412619	3;1031943490;1121867924;1151175462;1086479600;1016745251;Donor B
130774675	7;168100011	6;799186312	7;1608940163;2418694013;2422237532;2447934603;2473631674;2898046182;2982992571;3067938959;2550004565;2960683570;3371362575;2793018124;3097036366;3401054608;3054817940;3261570665;3468323391;3122786986;3331562451;3540337916;3233586594;3152874698;3072162803;3051158705;3325386059;3599613412;3220877861;3261011784;3301145707;3317284388;3331403240;3345522092;3007778092;3110081015;3212383939;3350343362;2…	6;1233919130;1066762300;1024410208;1003315593;1022536993;1212393228;1073817054;1244826559;1033430377;1025674663;970484859	4;1040417794;1269407232;954311264	8;874340720	5;1089669847;1037993231;Donor B
966047672	2;1114597662;1886924434;2349471288;2812018141;2298665243;2406574698;2514484152;2802483659;2734872902;2667262145;2561400757;3008406491;3455412226;3303875454;3655568390;4007261325;3143762877;3483717730;3823672582;3075316659;3085036952;3094757244;3031751057;3243039688;3454328319;3081161156;3347500777;3613840398;3850744234;3611415592;3372086949;3462445294;3460134592;3457823891;3886855172;3763217141;3…	5;1249677832;1192857760;1138943009;1066665688;1057198701;1103773051;1033219289;1081151368;1017034229;1117965085;1214447776;980370730	4;1174799664;1069173880;1072970098;1081144822;1190154698;992032690	1;Donor B
112064039	9;142061268	1;904694952	8;1702682082;2500669212;2248261026;2328613820;2408966614;2256017587;2329261704;2402505821;2578550047;3090510421;3602470795;3066859339;3158653809;3250448279;2953782300;2981129510;3008476720;3487623867;3298506774;3109389681;2854512904;2954229819;3053946735;3212426328;3285814165;3359202001;3317356903;3290133451;3262910000;3406347446;3225323673;3044299900;3151004095;2992985157;2834966218;3326412385;3…	2;957030092	9;990837395	7;1071192537;Donor B
441503213	5;558318912	2;976889634;1713270311;2449650988;2401824521;2510299010;2618773499;2506592032;2517101995;2527611958;3227545645;3150186205;3072826764;2670690155;2873371504;3076052852;3145846095;3169336020;3192825946;2976732394;3316651849;3656571305;3153564699;2990269412;2826974126;3115303072;3246497161;3377691250;3064942725;2988405774;2911868823;3329810131;3261810675;3193811220;3455287746;3507871891;3560456035;33…	9;1277304916;1001663058;1049066630;943862611;1014061097;1241756897;988808175	1;1146884150;1058858466;942935675	5;1173267770;1062566665;1067476031;1137260812;999214580	2;1025135220;970687174	6;1041919829;Donor B
322313937	9;442720664	2;1087566639;1745734949;2403903260;2306769564;2538508393;2770247221;3034984128;2906618075;2778252023;2975262453;3116393484;3257524515;3781974197;3386403010;2990831823;3272793833;3013593570;2754393307;3383864781;3264995107;3146125434;3035283293;3178503257;3321723222;2998787500;3294801277;3590815054;3348740600;3179739142;3010737684;3236331808;3339550953;3442770098;3246489086;3449836754;3653184422;3…	7;995177193	1;1109939822;1173245649;993780791	4;1046597050;1143878216;947590781	9;973558041	6;1135231950;1161364739;1066615266;976109407	3;Donor B
495024856	3;662454123;1212334837;1942691955;2673049072;2724554984;2903011283;3081467581;2611038565;2683057974;2755077383;3448477163;3626761357;3805045552;3305202084;3302572487;3299942890;3333828326;3133387468;2932946611;3027523030;3170808808;3314094585;3811769576;3636185321;3460601066;3596130273;3519178542;3442226812;2986025774;3203119652;3420213530;3223229330;3295015733;3366802136;3150903935;3272289429;33…
318012530	7;478181318	8;1029293833;1952581906;2875869979;2792723830;3022897297;3253070764;3098657720;2972087589;2845517458;3032375355;3214820286;3397265216;3126916797;3285974591;3445032386;3262609492;3576724491;3890839490;3695669123;3746677345;3797685566;3824062267;3681953828;3539845390;3592886005;3499865557;3406845109;3385124786;3207379164;3029633543;3738424694;3879775941;4021127187;3553464440;3794182915;4034901390;2…	8;972725420	9;1064774314;988333658	8;968759421	2;1074692772;958075691	7;Donor B
592534941	2;713158444	1;1481989565;1886400562;2290811559;2294613342;2327796640;2360979939;2584815816;2725868133;2866920450;3323784994;3157059202;2990333409;3687953496;3417191743;3146429990;2976088688;3097087676;3218086665;3402422523;3098772925;2795123327;3609508913;3593372482;3577236051;3197680458;3470506587;3743332716;3126998779;3422730353;3718461928;3760080859;3503784693;3247488528;3548876519;3497343006;3445809492;3…	3;1219821366;1095855659;1136371979;1076022086;983585956	4;960403238;1177906172;1006737933;1106321225;1100936951;1003683206;1200035307;1252572274;1065556535;1097260337;1088439675;1127651594;1076074705;Donor B
283980970	7;351999034	6;1302557261;1939938256;2577319250;2433042652;2560984510;2688926367;2624696687;2748854084;2873011480;2771786223;2905609772;3039433321;3346270015;3286439294;3226608573;2967631020;3174551873;3381472726;3050526447;3377389568;3704252689;3778922926;3799450009;3819977091;3502536786;3037809079;2573081373;3586042740;3443814100;3301585461;3428165042;3555232631;3682300220;3380428916;3525720129;3671011343;3…	6;1091118399;1051609128;919245475	8;1011997048;1121765164;1035223154;1125170798;1049264577;1165978901;997453454	6;1001754185;1123389010;1055660823;953826471	3;1094155668;1030902240;954656091	5;965241016	4;Donor B
111540633	6;206957713	5;1094513680;1773008590;2451503500;2408518202;2663510500;2918502797;2679541088;2714528671;2749516253;2538603711;2805169072;3071734433;3065404758;2976702623;2888000487;3344175652;3320956978;3297738304;2764723102;2972195506;3179667910;3466118356;3380489276;3294860197;3025391718;3304496590;3583601461;3153807921;3416047656;3678287391;2995087918;3434855309;3874622699;3763223175;3451804479;3140385783;3…	2;1080282250;1090889892;1084446314;975691902	1;1022617390;961998035;989842422	4;1002166124;1013633678;992086895	7;869071173	2;1161403435;963330237	9;968748021	2;Donor B
246826554	2;368635268	8;842176329	9;1586473408;2330770486;2339408251;2334700824;2329993398;2572489429;2680845345;2789201261;2900453916;2964829276;3029204635;3538618651;3229756696;2920894742;3050180323;3277497293;3504814262;3249847865;3332207661;3414567457;3191485322;3287821845;3384158369;2948822477;3162201698;3375580920;3027931456;3357862333;3687793210;3773429376;3682834807;3592240237;3708655304;3308706193;2908757082;3599572548;3…	4;1101237254;994364184	1;1142825831;1036323749;1070516330;1091503048;1232386953;1076563727;959418513	1;1177649434;1077412294;Donor B
667347803;742569831	6;1449087152;2205397361;2961707570;2553699030;2761855575;2970012121;2598259016;2861286262;3124313509;2875641639;2931667893;2987694147;2748838106;3093364958;3437891811;3273218131;3093254267;2913290402;3428832558;3471427199;3514021839;3788147987;3778388504;3768629021;3791653167;3648530024;3505406881;3395189604;3502959297;3610728990;3114023507;3242821142;3371618776;3352228106;3444250752;3536273398;3…	6;1237655026;1158757318;1213169093;1236327253;1253840088;1130178813;1069497485;1016671925;1105242893;1143054790;871177161	7;1217672675;1078583047;1223054751;1190366136;1069756233;1017959286;1154841269;1035130081;1027025021;1137492627;976696414	9;1056371970;895448928	1;Donor B
772747438;866408536;1298747145;1804454120;2310161094;2425516277;2454871515;2484226752;3058776284;2812265821;2565755358;2585770247;2595791795;2605813343;2816002495;3002982451;3189962407;2999883473;3247508187;3495132900;2696361452;2969977590;3243593728;3533613970;3408703341;3283792711;3183250690;3290509417;3397768145;3266337386;3135473441;3004609496;3255362063;3321457020;3387551977;3349369189;35680…	5;1120611509;1054612177;1072008703;934113227	5;1068219850;1050603444;1061306759;1197097962;924293952	7;988336747	6;Donor B
143686216	5;181903767	2;900840044;1836278310;2771716576;2505049976;2572425291;2639800606;2805144849;2669567875;2533990901;2899779458;3214611003;3529442548;2674555812;2966784747;3259013681;3357596651;3360652082;3363707513;3606462850;3522978557;3439494264;3822464418;3589958805;3357453192;2647137718;3197157887;3747178056;3285402028;3537691271;3789980513;3257939957;3369255870;3480571784;3405974184;3252663799;3099353414;29…	4;1047534217;1057754050;998773119	4;1023474507;1126255677;1034752445;1073603115;1049460209;909681406	9;Donor B
54716429	16;179063221;795307717;1597859204;2400410692;2369204660;2352929254;2336653849;2766100302;2878150239;2990200175;2674372616;2648438048;2622503481;2851416000;3022344340;3193272681;3339572258;3185798136;3032024014;3496587667;3329759684;3162931701;3272256068;3374663400;3477070733;3193290506;3335184680;3477078854;3551584394;3552199321;3552814247;2793743182;3077745510;3361747838;3321491181;3200914626;30…	8;1013510870;1190815292;1085689900;1093493622;1237664525;1071034724;1209945672;970687859	7;1043423737;1016626749;1102758687;Donor B
209680813	4;387465520;1615021400;2311819676;3008617952;2821501461;2832039112;2842576762;3044910046;3332619226;3620328406;3733022566;3583985875;3434949184;3776256475;3732342162;3688427848;4474636246;3868042660;3261449075;3625421203;3852638609;4079856016;3768614636;3731667398;3694720159;3811388893;3757349922;3703310951;3574938687;3657866845;3740795004;3236351800;3450683654;3665015509;3634276336;3893588892;41…	8;1327238865;1210406192;1331258261;1172606177;1127157870;1011311199;1106049134;1103658284;1139086953;1166561994;1205739261;1259102894;1029839274;1016276703;1058065106;1127520467;869237248;894456811	3;1169917455;Donor B
155305369	9;274404416	6;1138512333;2121924601;3105336869;2708298931;2856917938;3005536946;2651151125;3075550536;3499949947;3236942472;3554338909;3871735347;3838166442;3878067231;3917968019;3746056874;3961028165;4175999456;3603578069;3481459773;3359341478;3770856964;3995074327;4219291690;3446543618;3646626653;3846709688;3826806112;3951996419;4077186726;4096288397;3828210668;3560132939;2934490328;3315724152;3696957976;3…
146752814	3;237078617	5;1280752302;1963109367;2645466432;2544631080;2839506148;3134381217;3240831283;3299782465;3358733647;3456801539;3351702238;3246602938;3609435338;3733695676;3857956014;3791378002;4075899417;4360420833;3978984396;4177102952;4375221508;4545569150;4413979998;4282390847;3954296959;4184089532;4413882106;3708549070;3881326446;4054103821;3360245429;3678893836;3997542243;4116956140;3878961907;3640967673;3…
242029999	4;320760289	6;1139681511;2170817848;3201954184;2569766114;2672777695;2775789277;2924658605;3059920951;3195183296;4197044074;4144813965;4092583856;3532169738;3490113510;3448057283;3135032908;3582804971;4030577034;3898157077;3707717731;3517278385;4501235881;4435797384;4370358888;4340043391;4249453973;4158864555;3767061821;3826924545;3886787268;3946022250;3747785456;3549548662;3137659958;3242214818;3346769678;3…	2;937431516	1;1162389634;1163507058;Donor B
138978357	6;541187951	7;2312878393;2714721242;3116564090;2744167517;2954208332;3164249147;3630347853;3512736515;3395125178;3313212268;3513069202;3712926135;3289788621;3473020586;3656252551;3648630928;3306877488;2965124048;3743838502;3872788570;4001738638;3417926524;3778608502;4139290479;3715393120;3516799907;3318206695;3894935080;4042823726;4190712372;4776988401;3953570452;3130152503;3681989018;3597120827;3512252637;3…
88355897	52;174721334	2;1231305992;2092758405;2954210818;2687616217;2811690899;2935765580;3051616349;2963845991;2876075633;3213043193;3227695154;3242347115;4146159680;4112740788;4079321897;4262768868;4221295781;4179822694;4263559837;3813060313;3362560789;3632771002;3815582833;3998394663;3662358551;3763853759;3865348967;3875311247;3818945706;3762580166;4176718166;3999254125;3821790083;4510485285;3983150094;3455814903;3…	3;1096866143;1096348824;1178211190;1186954402;1196633101;1139258313;991808442	9;1169663992;Donor B
538315788	6;595211774	2;1343787663;2141353902;2938920141;2559527665;2775089300;2990650934;3007704134;3196273845;3384843555;3421702331;3692214563;3962726796;3746258268;3807002704;3867747140;4044165986;3860661444;3677156903;3651819840;3884023930;4116228019;3917498966;4132002328;4346505690;4408712728;4194957709;3981202689;3534130139;3704830242;3875530344;3431271115;3330233964;3229196812;3561987687;3450118728;3338249770;3…
617589051	7;848629949	7;1321873069;2297920846;3273968624;2612730346;2733844939;2854959532;3085843321;3465117364;3844391407;3457264550;3648662459;3840060367;3651092339;3907471546;4163850754;3526061199;3799236862;4072412525;3868805522;4279915682;4691025841;4351894527;4156883375;3961872224;4473768541;4090091983;3706415425;4157724605;4062893425;3968062244;3594961744;3552676754;3510391765;4478642110;3829501614;3180361117;3…	7;1130900314;1098126630;1098746855;1234548363;1002800604;1049976915;1306518428;1158742913;1227834125;1326678135;1036164732;Donor B
1004465980;1220302814;1565821991;2373220291;3180618590;2617031527;2792464147;2967896768;3274605561;3400814286;3527023011;3410844168;3604949987;3799055805;3988852850;3892820513;3796788176;4238604412;4085314968;3932025525;3976981568;3929508219;3882034869;3837144145;4051165040;4265185934;3784239497;3587432549;3390625602;4014555121;4041608101;4068661080;3847574005;4200152518;4552731031;3495063950;344…	7;1014965033;1259002593;1420752865;950588309	1;1200910780;1095657491;1097197536;1125025721;1324131008;1015326017;1359237905;Donor B
965632314	4;1137783000;1502429524;2235299973;2968170422;3256926781;3141196349;3025465916;3557328095;3404871076;3252414058;4050073808;4022436847;3994799885;4336529306;4265986188;4195443071;4164099798;4094138718;4024177638;3964890346;3824869464;3684848581;4161277107;4483143547;4805009987;3805536002;3702577556;3599619110;3562316390;3536908946;3511501501;4429701124;4529915340;4630129555;3368819308;3327906557;3…
497922673	4;681592059	9;2321674368;2703697760;3085721152;3046524486;3365030344;3683536203;3135468856;3196186297;3256903739;3482220496;3780569556;4078918617;3842454684;4342679207;4842903729;4507487880;4129591434;3751694988;3815469971;3936162151;4056854330;3758141664;3766235238;3774328813;4090657188;4437899532;4785141875;3894904712;3822855170;3750805628;4319659964;4218803725;4117947486;3591723855;3743830777;3895937699;4…
246985985	4;383304344	7;1516799239;2342320989;3167842739;2696413733;2783622492;2870831252;3267381479;3327271543;3387161608;3917379700;3588949627;3260519555;3338611294;3657120503;3975629712;4755628071;4207350258;3659072445;3707344791;3514232471;3321120151;3636488805;3668042233;3699595661;3900742799;3931918848;3963094897;4286097047;4114136291;3942175536;3480001740;3661372713;3842743687;3554494808;3599418320;3644341832;3…
140238992	1;221169688;1320233302;1982844311;2645455319;2384151577;2663800273;2943448969;3033531947;3067569494;3101607041;3504091111;3360301904;3216512697;3921519863;3857739157;3793958451;3990581857;3845660971;3700740084;3667286549;4129258365;4591230180;3456845731;3836075406;4215305081;3692442437;3712202853;3731963268;3235556766;3637335940;4039115113;4250707428;3851462965;3452218502;3908170545;4082999809;42…
744893659	1;823582032	4;1624023600;2417120366;3210217132;2580208846;2848743203;3117277561;2888757067;3017322223;3145887379;3595117527;3726142483;3857167440;4243235174;4195814686;4148394199;4540614360;4583117741;4625621122;4435972390;4362594536;4289216681;4114304998;4095124475;4075943951;4913871038;4467437047;4021003056;4157968454;4185564029;4213159605;4610741411;4468971343;4327201276;4979753550;4501848906;4023944262;3…	6;995518805	9;1230873829;1212105154;1014690629;1069487612;1195068502;1042100173;1228405667;1043760802;1153680197;1192431284;1208254320;Donor B
498345302	9;735199318;2200533295;2491271807;2782010319;2937823206;3205671436;3473519665;3120401778;3371003338;3621604899;3546869052;3689204700;3831540348;3940352656;3966519626;3992686597;4237740762;4320032130;4402323497;3428659136;3625523310;3822387484;4033674544;4260723858;4487773173;3969434760;3865865475;3762296191;4240786094;3867825607;3494865121;3767347050;3799106566;3830866083;4119111651;3962523194;38…
741174466	3;903001169	2;2427464038;2805150277;3182836516;2972680689;3104917478;3237154267;3243957321;3370261155;3496564988;2969884644;3294998489;3620112334;3389896096;3582869029;3775841962;3261641018;3690558087;4119475156;4138726453;4002881000;3867035548;3643904054;3777689160;3911474266;3955676689;4031898488;4108120288;4014929239;3682008037;3349086836;3932553563;4031250779;4129947995;4052736647;3543300715;3033864784;3…	8;902822945	8;1167063947;1293920860;Donor B
189988049	9;286438283	1;1319269579;2153665391;2988061203;2877263317;3018355929;3159448541;2963477547;3225989974;3488502401;3627352510;3757739900;3888127291;4117413302;4211706610;4305999918;3619328326;3833617786;4047907247;4261972611;3968860259;3675747908;3906457480;4033365549;4160273618;4221021020;4081779518;3942538015;4049012080;3887237358;3725462636;4049783904;4266525372;4483266839;4040641126;3850431938;3660222750;4…
587626607	6;689778833	3;1468616146;2280377856;3092139565;2696894900;3075818735;3454742571;3056172904;3236539913;3416906922;4003422932;3999956811;3996490689;3266584009;3431868952;3597153896;3892154698;3853894679;3815634660;4321756450;4523606469;4725456489;4405415810;4504536275;4603656740;4069771296;3941228725;3812686153;4111551717;4030856295;3950160873;4103076295;3630561623;3158046951;3580923569;3630036993;3679150418;4…	7;1161475604;1289917554;1014630570;1198011092;1237146404;1272840385;1232294365;1205981534;1076944031;1091014212;1014321307;Donor B
471371979	9;623844559	6;1549603178;2088280571;2626957964;2414110769;2565258649;2716406529;2789627578;3151664902;3513702226;3404029273;3577633324;3751237375;3358853814;3660815991;3962778168;4540707176;3982817526;3424927877;3897279300;3870504245;3843729189;4356098238;4181658137;4007218036;4478897688;4201698373;3924499058;3565523886;3803085257;4040646629;3010753548;3215051906;3419350263;3518721817;3881166745;4243611673;4…	9;1170867612;1074185332;1203588611;1150376085;1141698042;1467841958;1123741080;1041982198;1185316890;1062264593;1107649581;1081859952;Donor B
1163398577;1466000752;4289795822;3628451170;2967106518;2921590553;3167353662;3413116770;3032438523;3359476279;3686514035;3862416064;3734546658;3606677252;3574258059;3843576882;4112895704;3367935377;3488391579;3608847781;4018544103;4077592945;4136641786;3827403402;4292259405;4757115409;3220073156;3621090360;4022107564;4019151250;4122382485;4225613720;3538917482;3955823350;4372729217;3703376304;387…
452868376	9;587268204	9;1445274677;2147091837;2848908997;2737432449;2977948361;3218464273;3383737495;3691316136;3998894777;3217632817;3462410489;3707188160;3479979104;3879492631;4279006157;4330602501;4159993545;3989384588;3936154814;3802846239;3669537663;3359701298;3869120578;4378539858;4098348628;4017543631;3936738634;3581549716;3868765586;4155981455;3673161130;3874778371;4076395613;3718173917;3712947029;3707720142;3…
218623086;375449590	3;1501556367;2475947494;3450338621;2693001768;2786206485;2879411201;3098058958;3523422952;3948786946;3582471753;3985391970;4388312188;3763220044;3960940908;4158661772;3601631076;3780607952;3959584827;3698257131;4015698259;4333139388;3871008779;3812239793;3753470806;4046123783;3888154021;3730184259;4064253434;3831649736;3599046038;3639594811;3711311932;3783029052;4081170420;3833395379;3585620339;3…	6;1045876005;1080519302;1009627264;Donor B
225118462	4;354828151	5;1356652305;2320667460;3284682615;2856287763;3165231952;3474176140;2836449467;2983813254;3131177041;3509953775;3434412639;3358871503;3469106152;3619159742;3769213332;3231814923;3619999634;4008184345;4401677289;3871803839;3341930388;3697892271;3955072441;4212252612;3847530538;3853632034;3859733529;3646835047;3662706665;3678578284;4564863078;4291487046;4018111013;3532231751;3423245327;3314258902;3…
271007460;343037984	1;1241855047;2272931855;3304008663;2632266991;2868324494;3104381997;2843279666;3203461332;3563642998;3267586154;3654716602;4041847050;3709740331;3978210976;4246681620;3434023221;3669930016;3905836810;4274113921;3809551385;3344988848;4125372356;4205568687;4285765018;3631245549;3744243308;3857241067;3340116092;3611133161;3882150230;3414166228;3326936853;3239707479;4161571902;4211219834;4260867766;3…	8;1245984770;1259553500;1165111860;1131835837;973086699	6;988884933	9;1019061787;1113537854;Donor B
700432162	2;810174218	3;1841734463;2602226650;3362718837;2639613424;2712822503;2786031582;2954614220;3198725045;3442835869;3438503478;3353138042;3267772605;3421711113;3701692180;3981673247;3793971295;3959433958;4124896620;4205309527;4002127951;3798946375;3722570470;4021515446;4320460422;3493122704;3619996608;3746870511;4048938044;4019011224;3989084405;3888080637;3683735839;3479391041;3546850848;3464006487;3381162127;3…
389888177;580228447;2011262039;2566765757;3122269476;2747428289;2818392058;2889355828;2950967332;2990958590;3030949849;3228672443;3595863164;3963053885;3895263238;3985755996;4076248754;3845679511;3505007372;3164335234;4202723549;4022921965;3843120381;4133381612;3722920472;3312459331;4138619629;4094563877;4050508126;3442003756;3684878919;3927754082;4042847003;4011013099;3979179195;3771579632;36367…	4;1291291213;1239496345;1151018901;1301147768;1054990743;1158534865;1069466361;1054383335;1109170816;1085059794;1077097954;1099336325;1102287642;1029996122;1126676635;1051090969;1016608550;946043053	9;1150555269;1294678818;1132936718;Donor B
512182904	4;641062435	6;1527703958;2145747086;2763790214;2662134082;2925308401;3188482720;3069396324;3100861198;3132326071;3686217152;3838460022;3990702892;3623209325;3709688788;3796168251;4016830872;4079704323;4142577775;4181098584;4010999352;3840900120;4046775233;3674147345;3301519457;4357024525;4392540168;4428055811;4464479440;4510141729;4555804018;3828550274;3885028909;3941507545;4005163044;4046189907;4087216770;3…
351947688	9;494377798	7;1557642016;2229583115;2901524214;2707787712;2972798921;3237810129;2965443639;2889514140;2813584641;4013680110;3882512749;3751345388;3770653358;4250262877;4729872396;3987934112;3893349445;3798764777;3798532118;3593967227;3389402335;3992155607;3815310743;3638465880;3775154531;4041351000;4307547469;3779736479;3871854951;3963973423;3613001939;3444885637;3276769336;3990445942;3910488127;3830530311;3…	1;1188794849;1038218901;1196162070;1102376007;1049946807;1074996262;1106528376;1042235286;1129001054;Donor B
112568845	8;330521033	3;2285096612;2649257706;3013418801;2762048777;2916087008;3070125240;3118100644;3006634905;2895169167;3799157750;3560774242;3322390734;3597217062;3797320627;3997424193;4202955733;4222831946;4242708159;4108958194;4199830288;4290702382;3424089558;3715102640;4006115722;4621602133;4192053928;3762505722;4270816079;3873640422;3476464766;3249848402;3585695653;3921542905;4103609103;4047050434;3990491765;3…	6;1287279646;1185763651;1155829184;962045101	1;Donor B
208931121;548698314;1289887987;1987156428;2684424869;2497200687;2576345150;2655489613;2849804575;3133899422;3417994269;3447994742;3479808440;3511622138;3167395254;3601720547;4036045840;3989980090;3857119610;3724259129;3838689927;3535930089;3233170252;3748447787;4165404962;4582362138;4533296886;4406897712;4280498538;4048044284;3880406606;3712768928;3729543856;3620348443;3511153031;3541631331;36025…	7;1235877088;1068529608;1368599853;Donor B
659219821;793843539	1;1295159009;2204758222;3114357435;2834397981;2906072913;2977747844;2992843883;3156283334;3319722785;3745131400;3849524662;3953917923;3845657826;3847061275;3848464723;4104587159;3687107093;3269627028;3713886343;3803214387;3892542431;4133067310;4160314593;4187561876;3830262096;3806367397;3782472698;4130931776;3976229393;3821527009;3899891982;3953771866;4007651749;4053660938;4002461156;3951261373;3…
907123361	9;1095096272;1577022699;2521306296;3465589892;2692485569;2901094364;3109703159;3113106591;3227521373;3341936156;3439310481;3750476096;4061641710;3786645425;4024519316;4262393206;4579636677;4149641098;3719645520;4357890130;4142898655;3927907181;3759858166;3585307752;3410757339;3401156174;3394941478;3388726782;3572945171;3542061069;3511176967;4478135345;3925979174;3373823004;4013808662;3758988439;3…
1151796217;1376851938;1831481697;2610490930;3389500163;3357404253;3449528609;3541652965;3079732002;3266277850;3452823698;3898683624;3629861172;3361038721;3758423384;3849484846;3940546309;4612029171;4426831854;4241634536;4321203822;4418860200;4516516579;4346937113;4446401179;4545865245;4131514653;3796000752;3460486851;3664648657;3600156235;3535663812;4524111062;4223975898;3923840733;4251250088;402…
313189809	9;422519953	2;1240236334;2068276755;2896317175;2681121416;3098204767;3515288118;3232803057;3192154832;3151506608;3318614680;3890984975;4463355269;3573796679;3524333828;3474870977;4718880110;4300178068;3881476026;4928596195;4785358649;4642121104;4034781854;4409295858;4783809863;3959279315;3833862129;3708444943;4466600441;4138417616;3810234790;4416509033;4112603054;3808697076;4105103303;4081404999;4057706695;3…	7;1131009729;1099413649;1159449299;1204186032;1098492961;1124148531;1257819623;1097112451;Donor B
368321855	9;670566461;1836329950;2455031624;3073733299;2768750275;2697818760;2626887244;3070446322;3309181549;3547916777;3746706983;3784701480;3822695978;3843128556;3981980414;4120832272;3421656109;3382540459;3343424810;3445651888;3724038960;4002426032;3714026673;3679892579;3645758485;3822379553;3710062630;3597745706;3993067466;3953166695;3913265923;3588956291;3716319952;3843683612;3897294905;3902534342;39…
467943283	8;641394598	9;1304615541;2100133199;2895650857;2578564906;2795631091;3012697276;3420801629;3310371054;3199940480;3312867474;3427350575;3541833676;4116350852;4411490505;4706630158;4028795158;3884694829;3740594500;3983509303;3978836319;3974163335;4152456199;4016597839;3880739479;3650999685;3837530536;4024061387;4472624546;4274093207;4075561869;3831950869;3613957269;3395963670;3855880768;3724039669;3592198571;3…	6;1032804511;1029581897;1158378843;1183941178;Donor B
704749298;919320226	3;1875783743;2229523931;2583264119;2679418118;3109469203;3539520288;3308674333;3504198605;3699722878;3323648596;3419276677;3514904757;4107287133;4026127811;3944968489;3342384600;3491322823;3640261045;4192178221;4173566173;4154954124;3832692326;3663883345;3495074364;4507810476;4095153893;3682497310;4081191595;3972455739;3863719883;4037164245;3792693236;3548222226;4214810463;3995331685;3775852907;3…	4;1023705352;1144033943;1394247807;1256190061;1092192560;975339399	5;1048199126;Donor B
446028867;678702219	5;1529510618;2078786897;2628063177;2554896736;2893182856;3231468977;3222604940;3123935272;3025265604;3460105589;3486239445;3512373300;3851636956;3940529073;4029421189;3771434207;3752207596;3732980985;3710420982;3703820157;3697219333;4066005982;4227551089;4389096196;3204541455;3505120376;3805699298;3925178314;3880221865;3835265416;3246360029;3700548174;4154736319;3584432976;3979641016;4374849057;3…
445474265;546362269	4;1598745500;2332200372;3065655245;2888272214;2865157370;2842042527;2731439148;3316452736;3901466325;3746222979;3607425006;3468627034;2982363936;3148775646;3315187355;3617896801;3621000157;3624103513;4397554119;4100766007;3803977895;3883671899;3866165491;3848659084;3396189394;3587485565;3778781736;3945131518;4189183279;4433235041;4629021016;4375309810;4121598604;4158049204;4025133946;3892218688;4…	7;1029224892;1022995256;984751252	9;Donor B
141252281	2;381333988	1;1465281508;2421457197;3377632885;2868582153;3024572045;3180561936;2994048536;3250588244;3507127952;3957771330;4026130695;4094490060;4665832215;4516288210;4366744205;3899816892;4108657770;4317498647;4411115310;4296916507;4182717703;3520668841;3700284378;3879899914;4063124885;4219062628;4375000371;3501770749;3701214449;3900658150;4300686694;4078596068;3856505442;4786209854;4623546560;4460883265;4…	9;Donor B
92352159	34;212763459	9;1107659452;2028785909;2949912366;2916877821;3100285059;3283692297;3684838948;3671717561;3658596173;3646471181;3857012961;4067554741;4118955108;4402684588;4686414069;4636288868;4611132443;4585976018;4545654170;4192533814;3839413457;4597457863;4657288122;4717118382;4599800784;4601387933;4602975082;3550788636;3877203754;4203618872;4160103942;4331105590;4502107239;4178940868;4342296158;4505651448;4…	1;1039128238;1076881856;Donor B
346030863	2;515594104	8;2262481625;2749353845;3236226065;2820708356;2870876656;2921044955;3612321249;3479564195;3346807141;4113498118;3792995401;3472492684;4203300030;4108083802;4012867575;3851380866;4134449051;4417517237;4202519992;3980719317;3758918642;3617373470;3652911880;3688450290;4001005923;4044318022;4087630121;3773795421;3783031027;3792266633;4019876787;3826133998;3632391208;3694077690;3477418950;3260760209;3…	1;1194474595;1328412447;1041377603;1066589868;1069733660;1151580699;1156076310;1212812765;1107792146;Donor B
506282781	6;597799778	5;1743068530;2326777174;2910485818;2559289414;3036657229;3514025044;2742194846;3107428935;3472663024;3704900314;3744047855;3783195397;3521755618;3687262820;3852770023;4110212053;3599915837;3089619621;3886681023;3967421375;4048161727;3986938117;3912175704;3837413290;4281453087;4097092075;3912731063;3491566681;3666191033;3840815384;3911539782;3857823891;3804108001;3754564290;3306139366;2857714441;3…
479052956;470880242	9;1214235474;2140676558;3067117641;2708144731;2872591973;3037039215;2840349245;3089325909;3338302574;3587729322;3774684072;3961638822;4028374969;4024154607;4019934245;3903747739;4084405435;4265063132;4356020276;4002960217;3649900158;4327671792;3990294005;3652916218;3468283727;3591080924;3713878121;3808533291;3670088322;3531643354;3869972421;3834747985;3799523550;3358260446;3347351325;3336442204;3…	9;1189834556;1156698818;1222137675;1031827486;1096927920;1156594107;1039541658;1107115738;1105877484;974026649	4;1175065870;1082510337;Donor B
93019847	02;321886700;1189940235;2046342727;2902745218;2711864724;2846844364;2981824003;2875232250;3020168128;3165104006;3218201804;3580503423;3942805041;4175707949;4150115475;4124523002;4002265891;3984573966;3966882041;4012440458;3894407549;3776374640;4557602686;4005351291;3453099895;3742129954;3949883262;4157636570;3601521848;3478039176;3354556505;4171523639;4022057539;3872591440;3751699898;3811711570;3…	1;1294220492;1165984362;1003042069;1262562265;1139728397;972830415	1;Donor B
640198702	1;793010321	3;1830489759;2457997700;3085505642;2738085901;2652600875;2567115850;3016833538;3591377894;4165922251;3492660428;3831397582;4170134735;3691934966;4296248159;4900561353;3519655264;3716675343;3913695422;4220918783;4049402459;3877886136;3717367813;3733522928;3749678043;3604046600;3886298162;4168549725;4066067057;3633519399;3200971741;3485165294;3672486236;3859807178;3650868044;3984111278;4317354511;3…	4;1184192206;1148360524;1175460767;1082714170;1163947367;993157638	5;1191856217;1133488423;1149407933;1226714289;1223675316;1254576856;Donor B
177429982;508245059	3;1857653911;2877875797;3898097683;2944046307;3062184705;3180323102;3094883990;3126861525;3158839061;3628792052;3780782392;3932772732;3679482494;4040492921;4401503348;3828858058;4055535495;4282212932;4225806506;4162030277;4098254047;3999041245;4378464272;4757887298;4034771316;4041987274;4049203232;3847445468;4086968510;4326491552;4664958542;4031343050;3397727558;4095526855;3794384453;3493242050;3…	5;1288166462;1204357120;1156267785;Donor B
334655864	5;556126211	2;2251841564;2783398624;3314955683;3030762162;3226943205;3423124249;3544036490;3384954895;3225873300;2981232336;3303531359;3625830382;3729538809;4314278070;4899017330;3371126768;4073863089;4776599410;4157192071;4058041627;3958891184;4398994079;4491831517;4584668954;4023449327;3948892260;3874335193;3484157962;4002989747;4521821532;4331698143;4272873441;4214048738;4238343282;4100837748;3963332213;4…	4;1118422559;1223139306;1067200299;1077090916;1125320452;1072377845;1123810690;1141292007;1025984664;1278381563;999925600	8;1146483070;Donor B
568080821	7;675048643;1301948535;2226477180;3151005825;2757998196;2824898948;2891799700;3299630740;3294016067;3288401394;3312659405;3711866474;4111073543;4522350570;4274864434;4027378299;3555403997;3809285617;4063167237;3356914983;3677611447;3998307911;4265638262;4114621817;3963605372;4028176976;3781961010;3535745044;3953480627;3988498455;4023516282;4179739623;3713327111;3246914598;3754323127;3436978760;31…	9;1128498014;1140657947;Donor B
295159559	7;401710550	7;1471361102;2093294909;2715228716;2836815139;3027680201;3218545263;3043104441;3243674809;3444245178;3184721237;3425890887;3667060537;3534458637;3425697308;3316935979;3315515662;3711551608;4107587555;3731983300;3933053791;4134124282;3900082700;3884789547;3869496393;3853106001;4330184498;4807262995;3663966046;3609918677;3555871308;3615053358;3745371997;3875690636;3641714281;3604523635;3567332988;3…
1219172457;1354684592;2202093118;2836789588;3471486058;2565025290;2902464300;3239903310;2542605495;2650259794;2757914092;3424144393;3422686643;3421228894;3735483251;3511987844;3288492437;3885237616;3768531583;3651825551;3103618350;3489377449;3875136547;3023520531;3385751412;3747982293;3347597354;3862002920;4376408487;3841842672;3809235793;3776628914;3533756538;3736476511;3939196483;3448645386;333…	2;1220294193;1264661355;1085787161;1175056872;950059235	1;1080914891;942902609	5;1085441151;1189583015;1168499257;Donor B
167848624	9;335417077	6;1274413121;2225696865;3176980608;2488423366;2857309173;3226194980;3077351740;3162249597;3247147454;2972437044;3235826786;3499216528;3644532645;3696379909;3748227173;3603489607;3483877005;3364264403;3696293966;3565857677;3435421387;3748561858;3537419357;3326276856;2990535561;3207864213;3425192865;3627420149;3255105823;2882791496;4063906780;3917318765;3770730751;3770965072;3926919386;4082873700;3…
90145534	09;168308003	3;1357023262;2250482546;3143941830;2739265082;2800707445;2862149807;2897463751;3058283997;3219104243;3654122116;3625797840;3597473563;4203213651;3970603933;3737994214;3712250093;3677691477;3643132861;3832021024;3976834824;4121648624;3417929267;3663043719;3908158170;3667764864;3675586059;3683407254;3372593330;3527336980;3682080630;4350530687;3882857990;3415185292;3871296777;3587480837;3303664898;3…
154193223	3;504576711	1;1712230261;2513036723;3313843184;2796045423;3041706921;3287368418;3287290506;3249604255;3211918004;3428415639;3913586701;4398757762;3649908603;3566518314;3483128026;3602514859;3628770143;3655025427;4176555576;3867654810;3558754044;2991680641;3377255125;3762829610;3863403963;3889588178;3915772394;4661978783;4224245828;3786512873;3518765804;3835506309;4152246813;3738174190;4059979984;4381785778;3…	9;1276833949;1089970928;995931601	4;1163329469;1113080955;1183892935;1184332949;Donor B
317861646	6;444350960	1;1134346608;2086071595;3037796582;2428112333;2715552987;3002993642;3391162275;3436158495;3481154714;3355739349;3574729605;3793719861;3477387904;3381898723;3286409543;3920191127;3608521984;3296852842;3830125373;3740722439;3651319505;3831787430;4063783060;4295778691;3769843559;3582937177;3396030795;3846354907;3930293256;4014231604;4099783564;3732135502;3364487440;3379053253;3483632941;3588212630;4…	2;1260414570;1107915158;1156981340;1217632744;1148567662;1062945754;1167504546;1038142679;1153900790;1280859040;Donor B
225823834	3;383892134	8;1717991192;2541374474;3364757756;2598329301;2896760937;3195192574;2791172619;3075424266;3359675913;3612705259;3895111991;4177518724;3821661042;3692689723;3563718405;3598172001;4028694658;4459217316;3477426942;3946250909;4415074876;4616849216;4421355537;4225861858;3996052836;3780091312;3564129787;4319428794;4257994327;4196559859;3855741031;3616463782;3377186532;3525865105;3736101936;3946338767;4…	6;1267730090;1241394299;1158239123;1143945700;1218664023;Donor B
544656605	4;589131314	3;1313504245;2373507903;3433511560;2861574415;2886811826;2912049237;3076133031;3254104957;3432076882;3529829132;3645506197;3761183261;3680428218;3690614156;3700800094;4217420423;3851334220;3485248016;4917011217;4294294545;3671577873;4145822206;3786580829;3427339453;4877040191;4417366105;3957692019;4228293123;3972505307;3716717491;3855913629;3717279523;3578645416;3963991063;3915675132;3867359200;3…
104856197;230187008	8;1441097700;2147244945;2853392191;2563357228;2770527766;2977698303;3129276016;3199965764;3270655512;3649832848;3777096599;3904360349;3625859765;3536382650;3446905535;3480994047;3667537965;3854081882;4099219878;4167398319;4235576760;4547758230;4030799396;3513840563;3296166748;3427348787;3558530827;4224915263;3633894431;3042873599;3568241175;3578579305;3588917435;3961203439;4121448389;4281693338;3…	2;1127643421;1092374001;1114228829;1047915517;1016436533;863810089	5;1155833689;Donor B
313923740	6;416993402	4;1425483116;2062641875;2699800634;2618954609;2564528865;2510103122;2573054364;2857090185;3141126006;3122484589;3298833066;3475181544;3724526401;3568063236;3411600071;3209690285;3425615582;3641540880;3500994436;3934343323;4367692211;3229307879;3461159200;3693010521;4073981050;3744937959;3415894867;3176684771;3344352715;3512020660;4106480121;3938048377;3769616632;3582607811;3587286775;3591965739;3…	6;1034943203;1226192653;1143716652;1150652552;1317912360;Donor B
90971127	58;173878895	8;1126662574;2069624290;3012586006;2656944522;2611740686;2566536850;2454872586;2952266152;3449659718;3986306203;3632219880;3278133557;3492058480;3671873303;3851688126;3443358200;3390044229;3336730258;3441555451;3551220949;3660886446;3413291601;3361432046;3309572491;4083297113;3872068843;3660840574;3535424015;3440975284;3346526553;3795581672;3800543887;3805506102;3837470046;3557290597;3277111148;3…
938462180	9;1116691827;2276491773;2689234992;3101978210;2588374613;2688403414;2788432215;2920545972;2894231863;2867917755;3365534170;3485307393;3605080617;4003514257;3745171685;3486829114;3967924790;3678560405;3389196020;3572774783;3657861435;3742948086;3760665568;4002498738;4244331909;4168191493;3763145721;3358099948;4308279497;3800778156;3293276816;3805829596;3755430971;3705032346;3656349125;3784574252;3…	7;1070090781;1102587890;1111119464;1147276283;Donor B
674693879	7;836083781	6;1463281136;2302738922;3142196709;2628200789;2636468174;2644735560;3139066529;3046681210;2954295892;2806896733;3215081227;3623265721;3807607173;3741885202;3676163231;4003038895;3854783787;3706528679;3684235702;3516644720;3349053738;3975845831;4186532129;4397218427;3194957592;3541665553;3888373515;3865094901;3866220579;3867346257;3849085264;3654089756;3459094248;4011379309;3970672638;3929965966;3…	8;1271609812;1082486890;997283754	6;Donor B
588982262	1;682462807	3;1449182117;2250896307;3052610498;2804819961;2947469599;3090119237;3149256118;3144126154;3138996190;3373183938;3584797493;3796411049;3603001672;3691073131;3779144590;3773580083;3893434382;4013288680;3692753410;3873457697;4054161983;4226940050;3908013614;3589087179;4242624808;4126849837;4011074865;3098200145;3215000157;3331800168;4035384930;3671006327;3306627723;3471413946;3762389648;4053365351;3…	1;Donor B
687714012	1;825779147	8;2005196477;2393066798;2780937119;2679543666;2727688145;2775832624;3230357266;3240367269;3250377271;3182730868;3530108171;3877485474;4274854722;4034191127;3793527532;3629017959;3836220870;4043423782;4535156432;3859090512;3183024592;3655612664;3843135257;4030657851;3846802742;3919835584;3992868427;3690277827;3661495241;3632712655;3577391971;3890871289;4204350607;4103887428;3990796141;3877704853;3…
1158090161;1376926868;2516035654;2663872645;2811709635;2478492605;2828706454;3178920302;2799358817;3044429112;3289499408;3479189853;3491459403;3503728952;3534291036;3818881784;4103472532;3408262807;3547428542;3686594277;3908504726;3851248772;3793992818;4477955622;4009355481;3540755341;3361660735;3503684245;3645707755;4177744734;4222765949;4267787163;3603678765;3500822455;3397966145;3743478505;375…
383515848	6;454423089	4;1425252811;2275994615;3126736420;2457678560;2876080179;3294481798;3164116994;3214629426;3265141858;3262887087;3522759185;3782631283;3702592973;3823840709;3945088444;3705836887;3767568816;3829300744;3844616803;3882265527;3919914252;3608955486;3991102658;4373249830;3797291015;3927571852;4057852689;4331642196;4316191791;4300741387;4113396604;3901335615;3689274625;3706196530;3688926272;3671656013;3…	7;1358565929;1129329815;1380392978;1452571589;1181176027;1087272175;1181122965;1254557003;1260621266;1273869631;1070072757;974328287	6;1077292848;1307714078;1301299481;1097221066;1169668925;1269668208;1180416623;1119078478;1023790585;1233480622;1111713320;Donor B
357991637	2;462648004	6;1119274944;2054299986;2989325028;2496680158;3084824354;3672968550;3314468088;3256861093;3199254098;3181386678;3607926358;4034466039;4165141498;3937551302;3709961106;4013115693;3876489131;3739862569;4058491731;3942838477;3827185223;4156228016;4406147825;4656067634;3802783389;3963555939;4124328488;4240530236;4143335134;4046140031;3893788712;3870326906;3846865099;3318034016;3377728774;3437423532;3…
903202564;980598265	9;2053950356;2666971683;3279993009;2493244581;2904547020;3315849458;3273011935;3354392981;3435774026;3345773017;3508371442;3670969867;3249021216;3345810107;3442598999;3851449870;3958753884;4066057897;3608806655;3642273952;3675741249;3618934206;3869362115;4119790024;4062193560;3821696054;3581198549;3947276726;4036501512;4125726297;4517202174;4143039668;3768877162;3630964562;3784232862;3937501162;3…	9;1095093955;1351458073;1260315900;1323805064;1071889310;1037825623;1249126693;1105766381;1271615767;1161955939;1346067757;1216384871;Donor B
790020584;904137022	7;1361879966;2145531795;2929183624;2696310093;2800894012;2905477931;2938400455;3028435894;3118471334;3687337241;3870406990;4053476738;3645667555;3819878439;3994089323;3815037868;4051255463;4287473059;4168563337;3898314418;3628065499;4071616038;3955959338;3840302639;4002102529;3834032153;3665961777;3344081461;3905803342;4467525224;4150844839;3853324794;3555804749;4752798898;4191917114;3631035329;3…
235542212	9;301288582	8;1287306693;2070930306;2854553918;2694716463;2951902766;3209089068;2819919176;3017712975;3215506774;3516979564;3609075904;3701172243;3695570609;3733538734;3771506859;3768888735;3693316314;3617743894;3709322566;4211720767;4714118967;4195402266;3957671755;3719941245;3542777648;3922757992;4302738336;4257815769;3986921338;3716026908;3878253841;3929572726;3980891612;3879176414;3980260379;4081344343;3…	7;1254501870;1114864251;1076291224;1073291524;1065362298;960420215	8;1071770373;1296176961;1193145362;1138653718;992747954;1065763253;904980049	4;1091719114;1215986110;Donor B
92642881	56;208650746	2;1697653646;2227123471;2756593297;2709368154;2955420191;3201472228;3350402871;3205081952;3059761033;4006338714;4023743456;4041148199;3771741524;3794240037;3816738549;3670692150;3855366746;4040041342;3932593127;3800673702;3668754278;3296501430;3620292379;3944083327;3453110251;3754925680;4056741109;4504167441;4066323442;3628479443;3379770617;3642834452;3905898287;4056644732;4071868058;4087091384;3…
192480013	7;418171126	2;1602130229;2631629111;3661127993;2604769764;2917317899;3229866034;3172716927;3533411324;3894105722;3853484244;3583937877;3314391511;3528764435;3929209423;4329654410;4660364038;4570805258;4481246479;3998824009;4086183299;4173542590;4230765249;4461903008;4693040768;3783667210;3586831771;3389996333;4164051350;3968960091;3773868832;3935421259;3956679302;3977937345;3865138217;4024252379;4183366540;3…
520512620	8;643313093	1;1629071011;2243335673;2857600335;2969439013;2994901664;3020364315;2864605916;3260224937;3655843958;3226510863;3252138982;3277767101;3843950884;4142936440;4441921996;4340430385;4454593476;4568756568;3961607250;3880954608;3800301967;3863644328;3879113547;3894582766;3206017125;3713648142;4221279159;4157109491;4150779736;4144449980;3524277624;3664126368;3803975113;3346892333;3572641592;3798390850;3…	5;1225297985;1122268231;1140443833;1135454712;1073790957;1149299240;1179958557;1003286216;Donor B
730453839	5;968088682	9;1540668260;2457718101;3374767943;3133079835;2935950492;2738821148;3118854679;3438019658;3757184636;3566769575;3750481329;3934193084;3751975750;3925363717;4098751683;3766039732;3749037876;3732036020;4086597910;3959769862;3832941813;3357195521;3727525455;4097855389;3994242151;3937173043;3880103936;3637315969;3476310247;3315304525;4353864909;4050171674;3746478439;3591263014;3920648245;4250033475;3…	7;1179796203;1319129122;1236429062;1086818730;1240752749;1122529105;1082612006;1246470253;1116515261;1113923232;Donor B
155154081;271668338	8;989557405	4;1930173693;2870789980;2884466529;3091119524;3297772520;2804336182;3106958626;3409581070;3503557195;3514043809;3524530422;3325925813;3388437440;3450949066;3804876384;3790873836;3776871289;4618595857;4379769987;4140944116;3260117395;3684360645;4108603894;3773976477;3877762176;3981547875;3625576990;3478881065;3332185140;3932021120;4036706843;4141392565;4112905585;4081333860;4049762135;4145157592;3…
120469783;225697385	5;1004423975;1959348244;2914272513;2757224917;2908330321;3059435725;3144811907;3337661663;3530511419;3424125496;3408976389;3393827283;4541438807;4219236691;3897034575;4166831444;4206203042;4245574640;3945387489;4230916925;4516446362;4579806302;4493296057;4406785811;3316687797;3629019783;3941351768;4282325167;3915025721;3547726274;3774530210;3549130572;3323730934;3548939284;4172418106;4795896929;3…
800672577	5;970293652	8;1360976723;2382381754;3403786786;2758389056;3071205958;3384022860;2943409446;3274393392;3605377337;3449578836;3800747285;4151915734;3326582722;3978777279;4630971836;3673804579;3821505636;3969206693;4254943373;3945954829;3636966286;4044048253;4168919317;4293790381;4260068883;4068860176;3877651469;3347375533;3586292545;3825209557;3887002208;3918094545;3949186882;3556801443;3772488050;3988174657;4…
373470886	2;418704656	7;1470170772;2380629347;3291087922;2688995400;2784949804;2880904208;3437940332;3243451941;3048963549;3088999755;3550956949;4012914142;3591891623;3868388514;4144885405;3205107518;3588896676;3972685834;4489764419;4098024800;3706285181;3570513106;3438273713;3306034319;4414211938;4307239698;4200267458;3760088025;3835270326;3910452626;3971791354;4069494137;4167196920;4334541659;4238664712;4142787764;3…	4;1103227845;1155808303;1141543157;1212512767;1194021762;1121953105;1248170198;1250970429;1036593292;1153824050;1110750248;1125978097;1201744061;1204970484;Donor B
364332206	9;582924024	7;1318685346;2144890224;2971095101;2539685856;2633958974;2728232091;3321531469;3527854755;3734178041;3591592312;3448478069;3305363826;3583644350;4055878994;4528113639;4097088772;3869284124;3641479476;4258577226;4180803747;4103030269;3184805927;3410875953;3636945980;4129262096;3876453107;3623644118;3467885004;3854695790;4241506577;3444860540;3380416411;3315972282;3741212938;3388968634;3036724330;3…	7;1310604907;1232478959;978986655	7;1157746910;1140554787;1321095936;1107945655;Donor B
1259650512;1485272890;1745626031;2367748813;2989871595;2393054990;2686542383;2980029775;3169019229;3113600839;3058182449;3203413840;3176891966;3150370092;3087663875;3554811743;4021959611;3460304151;3426239424;3392174698;3255733100;3475649410;3695565720;4240262061;4009196596;3778131131;4503680180;4112133501;3720586823;4364577914;4067927872;3771277831;3107540151;3545696261;3983852370;3796080374;395…	1;1035115171;1133421712;1268788987;1116785825;1170085959;1296182580;1052691729;1193349822;1174095587;1069356765;1098978571;1135478407;1367177142;1160482783;1207671249;1167175136;Donor B
407320700	3;547975249	3;1721562722;2356804997;2992047272;2838355488;2984009117;3129662745;2952685946;3133775913;3314865879;3156080773;3352644034;3549207294;3950131428;3973693036;3997254644;4103879741;3984596665;3865313589;3638831561;3398040965;3157250369;3976749309;3819763538;3662777766;3368265223;3781639296;4195013369;3704634051;3702059787;3699485524;3481583975;3846193354;4210802733;3517767126;3804686620;4091606113;3…	4;1440088133;1251335258;1237734239;1125938990;1298574878;1158309228;1198127951;1269607191;969971823	4;1139764271;1157353707;1045275431;1368984169;944664187	5;1152732817;Donor B
259298816	8;459721066	6;1320003420;2248434988;3176866555;2847702683;2933071986;3018441288;2519250596;2930706142;3342161688;3048143252;2982910198;2917677145;3326074012;4008904464;4691734916;4236508709;4313672576;4390836443;3546826371;3931727541;4316628711;3915958564;3967732876;4019507188;3778199395;3676238481;3574277567;3957348395;3964029442;3970710488;3787050473;3850706558;3914362642;4080334824;3879180741;3678026658;3…	7;1110080587;1112360702;1112403137;1192161989;1128599107;1204252715;1160986175;1202950737;1201442056;1183115647;1128144882;Donor B
1000683288;1150910432;1575302486;2386303207;3197303928;2389627443;2536342816;2683058189;3283530499;3319380316;3355230133;3523794066;3322935673;3122077281;3634167625;3556953546;3479739467;4373685348;4075076881;3776468415;3984073992;4178029763;4371985534;3451193923;3797209293;4143224664;4206443665;3609331963;3012220261;3661402933;4092333334;4523263735;4277128391;4200100329;4123072267;3723623650;385…
304407397	4;464324477	6;1463900143;2177010669;2890121196;2551281270;2584180917;2617080564;3041522534;3106522603;3171522673;3208871970;3517364897;3825857825;3286923596;3291908608;3296893620;4297430163;4368685815;4439941467;3861146196;3683875676;3506605156;4180862863;4045766546;3910670229;3589640056;4200463211;4811286365;3430504977;3788893918;4147282859;3516137595;3578149706;3640161817;4013907951;3832973758;3652039564;3…	3;1175965011;1313451069;1007217653;1007472537;1066920832;1028096519;1279695300;1305503748;1174332360;Donor B
488818023	7;566373435	4;1798154604;2481305181;3164455759;2736607730;3128388494;3520169257;2991399702;3390114148;3788828594;3606320332;3540662127;3475003921;4088067997;4075638303;4063208610;3243939475;3613154958;3982370442;3777420696;3734604723;3691788749;3966935687;4069679339;4172422991;3249393940;3592919950;3936445959;3742467644;4127193776;4511919908;4114588742;3971640145;3828691548;4005198397;3824020325;3642842253;4…
263370037	2;568934141	1;1456927859;2217850925;2978773990;2771512853;3135169437;3498826021;3171872266;3284562108;3397251950;3400405561;3678654985;3956904408;3525137847;3571154306;3617170765;4353785186;4326912929;4300040671;3231130301;3585834685;3940539068;4109499514;4288851815;4468204117;3398492787;3752553524;4106614261;4426494071;4137030545;3847567019;4568424169;4026499822;3484575476;3708137010;3731929658;3755722306;3…	7;Donor B
167801659	3;267218281	7;1146255646;1995962129;2845668613;2677047458;2869467773;3061888087;3127915183;3147587713;3167260243;3651848089;3891962254;4132076419;3411343326;3808788253;4206233180;3374978190;3686722129;3998466068;3882368734;3963646063;4044923392;4480809268;4174948921;3869088573;3472475810;3473077688;3473679567;3998538889;3986923868;3975308847;3922672791;3866539985;3810407179;4081124474;3968385020;3855645565;3…	5;1244540578;1307579086;1175259428;1146593810;1248130751;1264490408;1023906246;1193733238;1075510713;1148591336;1083941649;1122993212;1126241142;1141558663;1152911257;1228082398;1175595129;1142483314;Donor B
886499239	5;1251605942;1859101526;2571202427;3283303328;2739113147;2927026317;3114939487;3228418164;3592695338;3956972512;3153293760;3683821706;4214349652;3392363133;3679457146;3966551159;4058341384;4010385522;3962429659;3553505715;4026885356;4500264997;3789171443;3936143184;4083114925;3858889060;3900751221;3942613381;3798123945;3753378003;3708632061;3428181975;3429484589;3430787204;3914983227;3843608556;3…
535250223	6;688531368	4;1532975469;2265954239;2998933009;2450567350;2598486095;2746404839;2759643578;2816509809;2873376040;3437024960;3733680430;4030335899;3193529598;3640231736;4086933875;3544253004;4147544197;4750835390;3521262652;3659621344;3797980037;3902873592;4187931717;4472989841;4124195954;4247581730;4370967506;3681218386;3766013845;3850809303;3998195675;4182719464;4367243253;3367243986;3393018059;3418792132;4…
487673089	6;600394771	5;1388237088;2262473987;3136710886;2861343459;3159616101;3457888744;3321947129;3588205392;3854463655;3587954638;3417035785;3246116933;3443892665;3415544940;3387197214;3501370454;3444111449;3386852444;4470493993;4467167496;4463840998;3540183260;3902008125;4263832989;4165720751;3737426476;3309132202;4077077171;4018821314;3960565456;3743966526;3964645503;4185324479;3651395282;3900782087;4150168892;3…
195236794	2;258808579	2;1460698019;2843406522;4226115024;2763089813;2896622390;3030154968;2789383012;2752124416;2714865819;3375372410;3420867697;3466362984;3784564707;3920526571;4056488435;3242579179;3545957694;3849336209;3302801652;3373276298;3443750944;3608173886;3934298063;4260422241;4045099584;3922243519;3799387454;3926050909;3830801922;3735552935;3478271456;3570391784;3662512112;3263971092;3537141633;3810312174;4…	4;1242667068;1176167297;1182445492;1280923523;1225727719;1201356972;1229345680;1048673076;1048490046;1267730147;924231989	5;1060343965;1157544515;Donor B
1466492428;1650686938;2927783671;3862621781;4797459891;2767122807;2820008682;2872894556;2848966898;3018040636;3187114373;3591307891;3541704429;3492100967;3957411029;4105924019;4254437009;3843569914;3951164229;4058758544;3042948232;3332470826;3621993420;3397951352;3625177160;3852402967;3540433067;3500321982;3460210896;3840243264;3755566659;3670890055;3753853588;3492762792;3231671996;3988024095;364…	3;1189287804;1113305125;1266636758;1185680421;1073699365;1029394525;1144232192;1212117016;1152629904;1200598647;Donor B
418613803	2;454002440;2034274610;3281609249;4528943888;2820132940;2771734610;2723336280;3418952001;3313036268;3207120534;3536291041;3606772613;3677254185;3862330105;3764435104;3666540104;4069510159;3898734196;3727958234;3651877105;3470755844;3289634583;3651952853;3828505568;4005058284;3962188704;3862582008;3762975312;3348360018;3641523960;3934687902;4318526205;4058728808;3798931411;4009782016;4240105147;44…
182768366;411148397	4;2414506140;5366150392;8317794644;4102972649;3699936395;3296900142;2971416301;3313045399;3654674496;3503379728;3560354716;3617329704;4746193239;4190783413;3635373587;3335074965;3611474690;3887874415;3876401288;4206056303;4535711317;3897833474;3803334325;3708835176;3565489712;3809594769;4053699826;3596184675;3788557735;3980930795;3883841301;4060165050;4236488799;3491269285;3704934020;3918598756;3…
308006916	8;378430622	9;1987616925;3127327248;4267037572;2597064389;2842765069;3088465750;2713821053;3293946194;3874071335;3003614488;2954910226;2906205964;3132820985;3487836195;3842851405;4356963582;4206703895;4056444208;3254009088;3502720756;3751432424;4152433053;4201557454;4250681855;4272565022;4381888940;4491212858;3783389108;3865874418;3948359729;4086120393;3969394935;3852669476;4035677935;3877118114;3718558292;3…
854756787	2;1008681188;2233039084;3121222073;4009405062;2641534163;2890870664;3140207166;2959291404;3009731646;3060171889;3505144563;3374131929;3243119295;3892841793;3706702044;3520562296;3998192447;3899593392;3800994337;3469057575;3774976945;4080896315;3406794741;3722965643;4039136544;3582565103;3886358313;4190151523;3833540862;3907044028;3980547195;3919345194;3837248089;3755150983;4197651382;4192666116;4…
1596262733;1852602956;2467426846;3131176240;3794925634;2889025364;3208377720;3527730075;2942439144;3167796558;3393153973;3777840925;4045339855;4312838784;4013798167;3899686021;3785573876;3809000363;3451441432;3093882501;3683175952;3895170299;4107164646;3957540167;3855910971;3754281775;4205896663;4130593566;4055290470;3769991827;3750174486;3730357145;4132969808;3986836325;3840702842;3995057098;423…
150525334	1;281009552	6;1334754656;2462883249;3591011842;2631111398;2679551255;2727991112;2767622201;3015540010;3263457818;3126017206;3092229035;3058440864;3559124439;3720098555;3881072672;3623924786;3906882525;4189840264;4899007090;4340616872;3782226653;3950700852;3880658314;3810615776;3584801894;3585596729;3586391563;3749181513;3689904844;3630628176;3912055383;3810978490;3709901597;4009892221;3616944708;3223997195;3…
113147724;206794605	6;1199214818;2705432435;4211650052;3004650169;2825620207;2646590245;3165889569;3244608842;3323328116;3665554760;3524710120;3383865480;3584344939;3785955991;3987567044;3514532684;3683248648;3851964611;4023396765;3518397321;3013397877;4198362097;4117415372;4036468646;3365938480;3515811721;3665684963;3440864866;3531144102;3621423338;3681032649;3624135434;3567238218;3578307165;3696350870;3814394575;3…	6;1273811684;1321517934;1176958803;1037617385;1094592086;1006655749;1154950687;1464391315;1107262118;1024803387;1141288679;1312050470;1311824805;1106937515;1298182404;1114611049;Donor B
119903828	3;205455990	7;2087590717;2984078901;3880567085;2598210472;2896871667;3195532863;3039519357;3133339879;3227160401;4087602977;3715125753;3342648530;3937882442;3920436296;3902990149;3963712033;3935314980;3906917926;3690592715;3755915017;3821237319;3997759166;4112920618;4228082069;3286570005;3460550165;3634530326;4351926149;4066160051;3780393954;3755826349;3777611838;3799397326;4150093181;3984598254;3819103326;3…	5;1124237174;1130387687;1142407257;1098753690;1135906876;1259498151;1029839694;1206894466;Donor B
878006276	3;965667989	1;1872333592;2917165155;3961996717;3301079898;3172971166;3044862434;2853681067;2926993829;3000306591;3319330268;3077018418;2834706567;3568699054;3776640254;3984581454;3750571172;3813191037;3875810901;4025047001;3947511481;3869975960;4335279478;4237882606;4140485734;4060553504;3767718441;3474883379;3992365002;3766761832;3541158662;2948104026;3096153523;3244203020;3984918468;3827983743;3671049017;3…
130155671;252690771	4;1587626901;2415095903;3242564905;2805890253;3068493533;3331096814;3477193781;3329391564;3181589346;3275073585;3370891572;3466709559;3803511663;3932513127;4061514592;4104195331;3882747724;3661300117;3826867978;4065334444;4303800911;4057524237;4077232651;4096941065;4060340174;4194567801;4328795427;4064901469;3795330074;3525758680;3670323459;3655703076;3641082693;3204376882;3715703543;4227030203;4…	2;1071682855;1138179058;1072840353;1191445866;1080267152;1267110978;989064569	5;1260152596;1338355398;1321678700;Donor B
169946826	5;227112236	4;1500048811;2654947551;3809846292;2300880246;2633132643;2965385040;3085131611;3121406584;3157681558;3186458903;3263044570;3339630237;3602705705;3597823161;3592940617;3918210295;3840135874;3762061453;3663131860;3727490290;3791848721;4050284736;3703841504;3357398272;3532872921;3913510237;4294147552;4078892807;4008217532;3937542258;3817437007;3420455818;3023474629;4562488936;4226536735;3890584534;4…
325076865	2;378637252	1;1596664372;2555373951;3514083531;2507964622;2746211910;2984459199;2840669786;2963832619;3086995452;3400269041;3440887077;3481505112;3325158106;3632964099;3940770093;3512318375;3576142704;3639967032;3507411136;3619676703;3731942270;3256182244;3506111941;3756041638;4560107375;4263984006;3967860637;3980556103;3886619780;3792683457;4017530469;3789966524;3562402579;3663377866;3661765039;3660152211;3…
924777588;1001785800;2046258924;3197198696;4348138467;2762344809;3095393408;3428442006;3222813220;3385163913;3547514606;3296585215;3534052024;3771518833;3824315610;3689876076;3555436543;3295674524;3844313061;4392951599;3974244683;3792913686;3611582690;3679938507;3625117770;3570297032;4228454257;3790249590;3352044924;3309639501;3629599077;3949558652;3762061679;3794641237;3827220794;3845355968;3662…
239133035	1;290483214;1834896411;2845707901;3856519391;2862692131;3031313250;3199934370;3089421384;3213911157;3338400930;3724161908;3757654203;3791146497;3556430227;3838346149;4120262071;3834725495;3787030109;3739334723;3782999848;4042986502;4302973157;3771298237;3867657819;3964017401;3841155386;3886420019;3931684652;3901080178;4235199470;4569318762;4257624096;3849024044;3440423992;3821710582;3932434534;40…
874707431	8;1042659623;2278926885;2829647707;3380368528;2562963769;2892811321;3222658874;3007323635;3044205095;3081086554;4040684780;3918362229;3796039678;3242922655;3505756995;3768591334;3382333124;3555717242;3729101359;3944974824;3931551767;3918128710;4142602464;4057412095;3972221727;3638479141;3754443772;3870408403;3804760256;3848117399;3891474542;4262387981;3605157510;2947927038;3576328442;3708107318;3…
167197895;450549359;1707277756;2722850915;3738424073;2949736757;2921536364;2893335971;3375184539;3212864259;3050543979;3818922586;3468086233;3117249880;3921460287;3432911431;2944362576;3875744555;3793516862;3711289170;3737620539;3828295574;3918970610;3737106563;3926607207;4116107851;4033754051;3736574313;3439394574;4038993783;4362311555;4685629327;3305351705;3456810499;3608269294;4016502861;39324…
706351330	5;1010340387;2666524759;3420704548;4174884336;2885143657;2898693766;2912243875;3030967070;2969921492;2908875915;3163881891;3149315700;3134749509;4015605722;3900015828;3784425935;3474045473;3604488945;3734932417;3582799168;3573220726;3563642284;4124668725;3823828402;3522988078;3429539504;3418495989;3407452473;4445590144;4363407850;4281225556;3908450063;3933427251;3958404439;3384211133;3895558649;4…
827653900	2;1215492240;2575306759;3145417327;3715527895;2679249284;2947673097;3216096909;3325389638;3347346403;3369303169;3022795172;3245547995;3468300818;3468818928;3556606578;3644394227;3195542687;3503589833;3811636979;3912234660;3739493932;3566753203;3679627146;3959215225;4238803304;3850704335;3608743431;3366782527;4363650628;4036931958;3710213287;3744893981;3977944363;4210994746;3294404577;3370886859;3…
449049848	6;467307986	5;1736093112;2799355360;3862617609;2418416349;2755933130;3093449912;2812918244;3164470644;3516023044;2998992814;3274766832;3550540850;3488963210;3705093496;3921223782;3492801460;3624874626;3756947792;4074481983;4000561803;3926641622;3219198080;3470170054;3721142029;3457728269;3495452995;3533177720;4025363844;3974496831;3923629818;4202209654;3900283335;3598357016;3561426286;3548173558;3534920831;4…
474083936	3;446987583	8;1667518894;2643623975;3619729057;2708878923;2924630078;3140381233;3172812045;3219176298;3265540552;3119480227;3479815266;3840150305;3558126731;3692211032;3826295332;3660897654;3626385781;3591873908;3514964605;3747875587;3980786569;3386403656;3332198818;3277993979;3465592312;3488591307;3511590302;3789491526;3927315994;4065140462;3873750545;3857317432;3840884320;3986952843;3984006630;3981060416;3…
282909001	2;298317513	6;1664837053;3047827687;4430818320;2733317443;2735394023;2737470603;2825259043;3120774085;3416289126;3242988245;3193893307;3144798370;3757642875;3911511340;4065379805;4196122081;3930538645;3664955209;3484896089;3501316615;3517737141;3980179353;3907537483;3834895612;4095312654;3949700735;3804088816;3615870467;3813325216;4010779965;3472382485;3533262473;3594142461;3922005090;3889268810;3856532530;3…	4;1256069148;1076577384;1307382365;1216296466;1164434695;Donor B
1046631522;1112666569;1897710802;2782867971;3668025140;2658855806;2793436787;2928017768;3256811804;3137297536;3017783267;3453595178;3401484231;3349373283;3815218558;3460597246;3105975934;3805218059;3667277640;3529337221;3640941124;3800523948;3960106771;3315668494;3507533405;3699398316;3763574304;3758840334;3754106363;3907702410;4003820160;4099937909;4536201748;4464111081;4392020414;3638723437;365…
400216121;443272164	9;1824183840;2948797441;4073411043;2789414484;3026947501;3264480519;3144781259;3461162246;3777543233;3427029115;3419529241;3412029367;3196172920;3921925222;4647677524;3601960636;3635731344;3669502051;4227966482;3988967121;3749967760;4144253553;3860117755;3575981958;3716180660;3816911992;3917643324;4380676761;4119239705;3857802649;4001044866;3848868758;3696692651;3516194516;3679929761;3843665005;3…
244500498;489661346	6;2083295981;2874326615;3665357249;2687890626;2780050087;2872209549;2738919741;3127202294;3515484848;3475491665;3641309648;3807127631;3129041192;3379038349;3629035505;3599721988;3650170952;3700619916;4147245332;3980842532;3814439731;3983809390;4141768700;4299728011;3453437250;4107349934;4761262619;3779862334;3774965922;3770069510;3961731395;3717706522;3473681648;4113676650;3898987856;3684299063;3…
447500365;531377086	3;1963483008;2907949120;3852415231;2468192753;2782608998;3097025243;2742529299;2963196685;3183864072;3423941267;3337134332;3250327397;3685845000;3974879649;4263914299;3395444156;3687996262;3980548368;4137031490;3980482868;3823934245;3764917344;3774132724;3783348103;3829679485;3725058217;3620436949;4562730038;4067610032;3572490027;3918174896;3929869863;3941564829;4107923503;3797744050;3487564598;3…
546228408	3;682608362	8;1711835134;3077183270;4442531405;2918874887;2917336667;2915798447;2910476458;3156104998;3401733538;3349454062;3187108070;3024762078;3704774753;3729465369;3754155986;3519969045;3688112942;3856256839;3664766571;4022564548;4380362525;4233290598;3929204046;3625117494;3704626503;3521538975;3338451447;3786320579;3891357158;3996393737;4493358294;4085373053;3677387812;4053159265;3556853207;3060547149;3…	5;1189429064;1359644383;1084636659;1264373021;1253042735;1238485482;1163767300;1061172987;1147899595;Donor B
129114893	5;515394854	4;2458762495;3128997216;3799231938;3013075947;3016996687;3020917427;3089851960;3190646275;3291440590;3240681779;3368943176;3497204572;3949267634;3795031538;3640795442;3890625385;4333047686;4775469986;3932531757;3741584406;3550637055;3603496806;3628646491;3653796177;3342885661;3435313010;3527740360;3811893163;3355088932;2898284702;3795398554;3927856403;4060314252;4152208304;3863853116;3575497928;3…	9;1006744658;1267500307;1298479767;1047259517;1157474780;1614381182;1215581716;1229969571;1289543314;1078303423;Donor B
129899439	2;303699370	1;2043122062;2770816008;3498509954;2537256345;2811782261;3086308178;3174733948;3380512823;3586291699;3280518124;3356600586;3432683049;3367814131;3459255635;3550697138;3397298619;3413854099;3430409580;3957877444;3727031219;3496184995;4031135188;4042956980;4054778773;3589897049;3625840386;3661783722;4404890399;3998669414;3592448428;3731372250;3599492554;3467612858;3549869084;3432161544;3314454005;3…
334115300	5;379098051	1;1797727912;2620958932;3444189953;2390648965;2502460974;2614272982;3090671983;3180000604;3269329225;3508233646;3633664880;3759096115;3296944680;3609605480;3922266280;3192914527;3273757374;3354600221;3674877495;3773590311;3872303127;3832826002;3745006229;3657186455;3797295954;3681391952;3565487951;3844220254;3809559965;3774899676;3679771725;3892535220;4105298714;3377387383;3452551254;3527715124;3…	2;1347198053;1110910010;Donor B
375111128	3;796306665	4;2428412008;2950482579;3472553149;2733808352;2779951018;2826093684;3379486045;3446473985;3513461926;3694380565;3796516668;3898652771;3480590870;3825555654;4170520438;3090718520;3699205860;4307693201;4271787536;4064612024;3857436512;4646375260;4260733322;3875091384;4092859607;3732642357;3372425107;3610671798;3493447673;3376223548;3134865726;3277982979;3421100232;3636360736;3805592449;3974824163;4…
182849705	9;250493347	7;1574005287;2639998894;3705992501;2535174135;2770215348;3005256562;2809703246;2977075038;3144446830;3004354588;3192109327;3379864065;3486924346;3672150005;3857375663;3455902129;3641857504;3827812879;3675523419;3560151117;3444778816;4503506459;4150378760;3797251061;3631448043;3813213381;3994978719;3809059371;3859260116;3909460860;3591740233;3714928240;3838116247;3396272709;3478269074;3560265439;3…
133840308	8;366342614	3;1814266417;2754304393;3694342369;2773704143;2917546793;3061389444;3151102946;3291764464;3432425983;4009956607;3920904631;3831852656;4046031715;3702745427;3359459140;3310128854;3643018765;3975908676;3028167826;3603245898;4178323971;3433561180;3709571061;3985580943;3547117530;3738090182;3929062834;4185976527;4035051287;3884126047;3873049119;3536772121;3200495123;4337638414;4231603735;4125569056;4…
464622032	2;531795393	4;1852133051;3081777130;4311421209;2489042585;2762028094;3035013602;2835029933;3122753963;3410477994;3067181353;3044461608;3021741862;3606693067;3577304423;3547915779;4601495698;4424345764;4247195830;3674627413;3788179849;3901732284;3684631776;3794665106;3904698435;3332858895;3729561426;4126263956;3861940413;3945764913;4029589413;4019039141;3673380627;3327722114;3898340757;4002255504;4106170250;3…
1039663987;1265442346;2184546044;2779304058;3374062073;3034700977;3051200590;3067700204;2726547652;2883955738;3041363825;3578200366;3629390420;3680580473;3900820921;3838531185;3776241449;3178318446;3356961113;3535603781;4113157389;4095623900;4078090411;3358113807;3777858760;4197603713;3819443349;3708459436;3597475523;4116766539;3824113964;3531461390;4359029240;4149176600;3939323961;3645256748;366…	1;1063528790;Donor B
577667779	6;719146632	1;1866881866;2700561395;3534240924;2799253045;2949620844;3099988644;2958124411;3282506983;3606889554;3243268249;3264326556;3285384862;3513303623;3657979268;3802654913;3606046188;3369982327;3133918467;3938101122;3871323427;3804545732;4555295033;4270213801;3985132569;3919966871;3636824855;3353682840;3686388685;3528957078;3371525471;3230838725;3787602440;4344366156;3332306702;3590237260;3848167817;3…
772243866	1;928868524	6;1534470347;2595884067;3657297787;2827400211;3100476149;3373552086;3329459146;3325569058;3321678970;3685700436;3586416218;3487132000;4108533976;3778138024;3447742071;4199849000;4080591680;3961334359;3847989687;3882614303;3917238920;4112725516;4072307908;4031890300;3379180779;3554776473;3730372168;4115356256;3909047407;3702738558;3480565614;3379131561;3277697508;3747575487;3776883493;3806191499;3…	9;1331334703;1006639568;1134569273;1087408997;1052040240;1215804387;1098654558;Donor B
326360851	8;392632035	8;1803613286;3145581874;4487550461;2341653693;2622015169;2902376645;2584700993;2959082037;3333463081;3234817663;3373398772;3511979881;3150064096;3219644562;3289225027;3678930278;3680285118;3681639959;3856220783;3938423373;4020625963;4079928936;3999062286;3918195637;3757157209;3557640199;3358123189;4155057752;3933930385;3712803019;3779118905;3675127331;3571135757;3632212692;3721460201;3810707710;4…
631649868	1;750621280	1;1768741350;2610692332;3452643314;2461742975;2800742934;3139742892;2932253883;3055772698;3179291512;2919408215;3088443747;3257479280;4066400226;4017438678;3968477131;3812361235;3807180319;3801999403;3222264262;3615428722;4008593182;4154736230;4443383549;4732030868;3480387436;3676880609;3873373783;3686376329;3714426067;3742475805;3665340985;3747847015;3830353045;3679538575;3820689357;3961840140;3…
82334284	49;186204888	2;1663728197;2689213746;3714699295;2737791176;2756026877;2774262578;3013210746;3124208907;3235207068;3342121060;3459565061;3577009061;3787226975;3654339623;3521452271;4242855023;4211059311;4179263600;4438294103;4360027843;4281761583;4417135703;4267924711;4118713719;3730870274;4167883680;4604897086;3895185400;3955057988;4014930575;3463377876;3342786672;3222195469;3885685663;3668317601;3450949539;3…
836251350	1;1035307944;1925294681;2862969059;3800643437;2797693139;2913310964;3028928788;2909518031;3337164698;3764811365;3266616356;3542616541;3818616726;2984880635;3510779236;4036677836;3676737418;3681320262;3685903106;4039933888;4018800203;3997666519;3783132635;3852810620;3922488604;3080559884;3520108767;3959657650;4018447431;3731978950;3445510470;3223089063;3582496407;3941903751;3950362976;3677990117;3…
487699362	6;635562835	1;1445546111;2368687158;3291828205;2611165218;2893890849;3176616480;3240268946;3293429908;3346590871;3301934643;3587207053;3872479463;3263642969;3384620378;3505597787;3728548294;4113923551;4499298808;3840421460;3844897172;3849372884;3893003298;4011325499;4129647699;3791917432;3779925978;3767934524;3231530096;3448013787;3664497478;4532810478;4417342918;4301875358;3889456190;3917854266;3946252343;3…
168492398	3;276693003	2;1501844861;2417443457;3333042054;2645471124;2802497803;2959524482;3134902427;3038795881;2942689334;3587423302;3610357491;3633291680;4356186749;4009983776;3663780803;3938114557;4151263852;4364413148;4377032046;4100838125;3824644204;4462435609;4344168076;4225900543;3266413116;3522120695;3777828274;4155438071;4263838922;4372239772;3605084873;3911155411;4217225949;3861139865;3671870842;3482601819;3…
693673643	3;825001554	4;1688690279;2634723579;3580756878;2955335262;2899761701;2844188141;3103166784;3381669953;3660173122;3157208498;3255627169;3354045839;3673875124;3992532928;4311190733;3661452560;3706155974;3750859388;3776702272;3491860433;3207018594;3921701004;3857272067;3792843130;3636948396;3893859215;4150770035;3948657791;3996815966;4044974141;3932280616;3924986994;3917693372;3993635098;4066327569;4139020040;3…	4;1190297677;1381730535;1125216883;1296235960;1436455808;1307936468;1250015538;1293648387;1216414564;1233050270;1053286718;1336001647;1220523851;1063656713;1199751712;1081380465;1304997988;1063427659;1000355490;Donor B
404612427	3;507229187	7;1872124685;2507210399;3142296112;2505842144;2859127008;3212411873;3220204362;3029866264;2839528166;3493055532;3282249731;3071443931;3517547634;3567183747;3616819861;4149396612;3838687829;3527979046;3150339521;3587374626;4024409731;3614021594;3894191896;4174362198;4096470749;3862402505;3628334262;3333901058;3504119051;3674337043;3365862942;3232075071;3098287199;3560195501;3541998942;3523802382;3…	2;1307567534;1160811285;Donor B
424136688	7;512268112	7;2009482490;2802722564;3595962638;2631419247;2776620830;2921822413;2760040358;3020615575;3281190793;3161506229;3529905854;3898305480;3333192197;3510884292;3688576386;4576259978;3964820818;3353381658;3959408259;3927416765;3895425270;3948742530;3869772197;3790801864;4439989160;4069089414;3698189668;3577160692;3582534993;3587909295;3762306548;3473802243;3185297938;3918145288;3565034828;3211924368;3…
146844477	1;317399192	7;1967023342;2964418665;3961813989;2516974316;2582433277;2647892239;3041817709;3460251419;3878685128;3085988273;3164782107;3243575941;3777276449;3945426898;4113577348;3648911351;3810197891;3971484430;3953358487;3873230716;3793102944;3754539626;3881579772;4008619918;3744165474;3439686587;3135207701;3705457649;3946235564;4187013478;4057020225;3932044743;3807069262;3465579132;3605089420;3744599707;3…
292557955	4;555921340	8;2646945850;2869541885;3092137920;2650839840;2640807618;2630775396;2994831571;3186248343;3377665116;3235079382;3400145106;3565210829;3494591152;3719287065;3943982977;3388633625;3456003661;3523373696;3958387503;3844911040;3731434577;3836295723;3922522348;4008748972;4041944040;4034004341;4026064642;4292571738;4161000755;4029429772;4359375437;4162230630;3965085823;4524734806;4280340581;4035946356;3…
1067185306;1280987134;2443242139;3437124660;4431007181;3163204917;3167445940;3171686963;3056834818;2974836765;2892838712;3610178407;3960270259;4310362110;3935765232;4018448298;4101131363;4058592894;4134813673;4211034452;3602467269;4526635069;5450802868;4258955277;3846944784;3434934291;3712424478;3842145060;3971865642;3663351424;3469161953;3274972482;3822360164;3894599201;3966838238;4123618786;406…
528698284	2;601730093	2;2214130336;3088957275;3963784213;2540217535;2861288090;3182358646;2911532373;3079075992;3246619611;3553451003;3354796580;3156142156;4059603949;3746710788;3433817626;3546282769;3779684824;4013086880;4292248275;4276140376;4260032478;3977206535;3946197537;3915188540;3431103447;3550756260;3670409073;3648625212;3897418693;4146212175;4477276785;4052603263;3627929742;4342478236;4091208948;3839939660;3…
619758503	7;760893294	3;1704333141;2918125944;4131918746;2916779669;3006873568;3096967467;3314519021;3348905981;3383292942;3510402644;3514732032;3519061419;3779249745;3741333018;3703416290;3505627057;3754781568;4003936080;3629137508;3709538032;3789938555;3548779545;3904832863;4260886181;4158606158;4348078247;4537550335;3611509907;3741750850;3871991793;3513275228;3633169977;3753064726;3908833874;3545848537;3182863200;3…
1200838567;1441458140;1922312267;3077018725;4231725182;3019923993;2907949799;2795975604;2597242121;2838145321;3079048520;3537575042;3823256920;4108938799;3821422465;3908817965;3996213464;4376642426;3826061494;3275480563;4126999472;4116116671;4105233871;4102187688;4126578698;4150969708;3778390411;3836543243;3894696075;3852830602;4059661284;4266491966;3409314840;3546396651;3683478462;3776321533;377…
200233387;494668204	4;2209651323;3285088693;4360526062;2983089450;3008378908;3033668366;3184478916;3228264492;3272050068;3408734273;3982421539;4556108805;3136871491;3420528549;3704185607;3501373890;3666770049;3832166207;3735757224;3929369890;4122982555;4042897303;4133595534;4224293764;3554386858;3776401727;3998416596;3799005957;3816059658;3833113359;4178869722;4144861111;4110852500;2915111309;3556667178;4198223047;3…	2;964319197	7;1080349631;1084696550;1253890988;1128633831;1273403123;984374166	8;1166787966;1224166228;1165123969;Donor B
294947712	8;427310557	1;1622578193;2613124042;3603669890;2743511499;3070633490;3397755482;3001434929;3108063252;3214691575;3184094723;3576412454;3968730185;4046523629;3869554379;3692585129;3520660006;3695359537;3870059069;4117430161;3706848497;3296266834;3883916040;3921771190;3959626341;4622328322;4677677837;4733027353;4328021988;4045116965;3762211943;3980404829;3963796923;3947189017;3663741226;3941327152;4218913079;3…
156616506	4;495591207	3;2222450306;3053011184;3883572061;2714362810;2866919922;3019477033;3039711075;3192526927;3345342779;3498575856;3430686878;3362797899;3665703656;3995784697;4325865739;3842692183;3588237784;3333783385;3805826686;3421305968;3036785251;3406818459;3345772869;3284727279;3703238049;3950102431;4196966813;3751742914;4120389209;4489035505;3604010325;4184648467;4765286610;3692526228;3576082834;3459639439;3…
309994971	6;490988789	6;1937704841;2956855758;3976006675;2724051951;2841793195;2959534438;3078141187;3085211043;3092280899;2893313586;3178547610;3463781634;3867046912;3927854069;3988661227;3568331147;3745464139;3922597131;3535776794;3894001455;4252226116;3474746340;3532439938;3590133536;3717529289;3662245095;3606960901;3796397332;3922670664;4048943996;3542253823;3461557257;3380860690;3422241645;3627313319;3832384993;4…	3;Donor B
242260839;371432292	1;2523529832;3020369721;3517209609;2658158211;2861150157;3064142103;2928212691;3056357653;3184502615;3813317775;3485269458;3157221141;3171439293;3489392571;3807345850;3670814705;3655584974;3640355244;3783672398;4094261255;4404850112;3564139030;3715476510;3866813990;4185457969;3814473219;3443488468;3984838713;3688135064;3391431415;3441987970;3736197248;4030406527;4137629424;3917989967;3698350511;3…
652997514	1;779032812	3;1674114343;3043715114;4413315885;3083964036;3199494689;3315025343;3045931810;2992657031;2939382252;2969744681;3403562809;3837380937;4076308741;4156926465;4237544188;4453356940;4212412498;3971468056;4305805568;3934813342;3563821117;3795923071;3792419134;3788915196;3872850994;3977489626;4082128257;3986930841;3702969869;3419008896;3713535751;3810170414;3906805076;3765213985;3558775629;3352337274;4…
163177167	5;297257613	5;1449529028;2622611731;3795694433;2665637518;2920558114;3175478710;3164644256;3222604672;3280565089;3468961973;3257065715;3045169457;4062494951;3745407607;3428320262;3784091450;3663937393;3543783337;3582345273;3556246638;3530148004;3765326450;3958920414;4152514379;3495063440;3573216353;3651369267;4756253053;4030064730;3303876407;5106909199;4664753096;4222596993;3526495738;3809366883;4092238027;3…
88809441	67;297925263	3;1920539422;2876629713;3832720004;2529518778;2685531880;2841544982;3120328738;3198248115;3276167491;3486111574;3596744018;3707376462;3822618109;3844722632;3866827156;3894277345;3692461284;3490645224;3866437026;3988426211;4110415397;2929744082;3593275256;4256806430;3675269941;3593823210;3512376480;4285195935;3988261409;3691326883;3316173138;3352219517;3388265895;3984130534;3650212322;3316294110;3…	2;1215753861;1157267835;1033441860;1282526976;1084749592;1143587467;1058456450;1228605950;1143890895;Donor B
161646305	9;236491552	4;2116310678;3124531157;4132751636;2655520757;2881817319;3108113880;3513057174;3451608489;3390159804;3412483505;3479753903;3547024301;3482793863;3488251279;3493708696;4013017129;3738968984;3464920839;3836110938;3874220778;3912330619;4720197010;4181819728;3643442446;3933787066;3807792633;3681798201;3963089681;4302721965;4642354249;4036044821;3772676255;3509307688;3589884360;3330451404;3071018448;4…
441948487	1;407171775	1;1515127686;2447462190;3379796694;2892036086;2887657950;2883279814;2686941096;2994284310;3301627523;3654523241;3448635274;3242747307;3180552895;3627937908;4075322922;3187475498;3355672925;3523870352;3652351214;3974538136;4296725059;3994423063;4252057773;4509692484;2969535614;3682622370;4395709125;3499508083;3927356288;4355204492;4068225851;4175182046;4282138240;3673674787;3434916478;3196158169;3…	2;1169224057;1324509170;1101346622;1160243573;Donor B
100879784	5;273508696	9;1670437129;2663963628;3657490126;2707253452;2878832502;3050411553;2985867203;3128314141;3270761078;3494166979;3465270477;3436373976;3640160945;3426735602;3213310259;4176383222;4165178830;4153974438;3533690987;3685990280;3838289573;4536353886;4244344965;3952336043;3626370119;3625829073;3625288026;4714364487;4631766075;4549167662;4485628031;4185863845;3886099659;3930312765;3782284092;3634255420;3…	6;1428916976;1344604482;1123516564;Donor B
167874208	4;239021704	5;1660665987;3013909254;4367152520;2704316802;2635324182;2566331561;2992902989;3162280048;3331657106;3302139651;3318240525;3334341398;4119653638;3964609184;3809564730;4246177328;3815902277;3385627225;3665141285;3715171329;3765201372;3736824356;3646216821;3555609285;3591140813;3307692217;3024243622;3180805160;3309387528;3437969896;3665831687;3744755072;3823678457;3499437258;3423893315;3348349372;3…	2;1270935414;1194887663;1122625301;Donor B
85407020	07;160013359	4;1608414976;3044012003;4479609029;2740878483;3089803655;3438728827;2732153585;3173068759;3613983934;3035860189;3350153202;3664446215;3949812049;4136982094;4324152138;3689372890;3925654830;4161936770;3473476423;3590837204;3708197985;3539456640;3711944376;3884432112;4475205791;4056279346;3637352900;3981478512;3678096401;3374714290;4003676433;3859473895;3715271358;3882648893;3845754334;3808859774;3…	3;Donor B
204968013	6;304056686	6;2159977582;3113240522;4066503463;2357065240;2524413524;2691761807;3099050026;3257182425;3415314824;3586513662;3379991407;3173469152;3335046384;3695293829;4055541273;3589215552;3670069124;3750922695;3965062659;3696336518;3427610378;4622516571;4314287334;4006058098;3703008709;3840081591;3977154474;3324069867;3566041121;3808012375;3917621279;3689977798;3462334317;3879405216;4094997395;4310589573;4…
204308913	2;239198810	4;1775024629;2742794277;3710563924;2611916274;2806466806;3001017337;2738479109;3091742568;3445006027;3367939452;3229492805;3091046159;4003124665;4164666793;4326208921;3773163808;3804569988;3835976168;3448649918;3628116775;3807583632;3853520656;4034801728;4216082801;3920577254;3851212547;3781847841;4201872022;4146241855;4090611688;4089773933;3994870026;3899966120;3730204249;3696393354;3662582459;4…
105622425	7;217332768;1435058993;2391790645;3348522296;2630977768;2661106036;2691234304;2951196798;3192214812;3433232826;3717727949;3839242949;3960757949;3934032156;3886625373;3839218591;4541233974;4136299951;3731365929;4145499626;3996491475;3847483324;4517291967;4178677587;3840063207;4115973137;3889228455;3662483772;4054418198;3987517763;3920617328;3499438054;3570113354;3640788655;4368116239;4527017606;46…
164260586	9;511400857	5;1875504092;3001316174;4127128257;3249376830;3047103372;2844829914;3334518205;3262089901;3189661597;3546977614;3834114972;4121252331;3694932795;3412380894;3129828994;4072447648;4070732006;4069016364;3997769140;3847208197;3696647253;4109638398;3664581954;3219525509;4342707134;4233679964;4124652795;3792699265;3652640089;3512580913;3946809917;4067023218;4187236520;3848038499;3757404967;3666771436;3…	9;1182086345;1334433089;1088886823;1207083382;1216905268;1180318230;1153602977;1237398661;1187652789;1112597040;1186929626;1022685437;1317009856;Donor B
824073320	9;1001643434;2294070254;3345453660;4396837067;3150397704;3040448051;2930498399;3055504889;3340669785;3625834682;3586562515;3491315335;3396068154;3396955029;3727027009;4057098989;3340544555;3523528621;3706512686;3251950899;3472617445;3693283992;4020649116;4190429098;4360209080;3785552083;3886824453;3988096824;3746516041;3835285318;3924054594;3557371633;3668909803;3780447973;3788916528;3741624763;3…
348543480	6;620170730	2;1751510495;2462495607;3173480719;2776329850;2963420277;3150510705;3053480782;3139993091;3226505400;3472501751;3785260249;4098018748;3770973621;3738887411;3706801201;3850983045;3845162631;3839342216;3694072822;3602757233;3511441644;4073865453;4010984887;3948104320;4159701007;4157853314;4156005621;3832396748;3809943436;3787490125;4035508586;3878037068;3720565549;4644146538;4263628200;3883109862;3…
353139738	7;455136754	1;1407806905;2481451274;3555095643;2358776190;2490803170;2622830149;3142993441;3057407112;2971820784;2757501182;3250397174;3743293166;3584955722;3558610540;3532265358;3730407190;3772829339;3815251489;3289719016;3293589780;3297460543;4549528464;4452708212;4355887961;3829774387;3955770729;4081767072;3780692700;3637910951;3495129202;3829791576;3692110876;3554430177;4146856182;3624670502;3102484822;3…
844385841	9;1107099217;1748259888;3028125912;4307991936;2762048451;3054283720;3346518989;2986272156;3201285032;3416297909;3691447907;3603938323;3516428740;3876497764;3720303159;3564108554;3672967774;3634819372;3596670971;3722114494;3683782956;3645451418;3418428817;3444725937;3471023057;3408520015;3481295103;3554070192;3878633234;3582077949;3285522663;3570102171;3927648856;4285195542;4104171516;3858604890;3…	9;1199708007;1270351029;1137999751;1186356869;1365979242;1353962982;1110412489;1277159780;1176879760;1421249108;1156699311;1001474375;1323692963;1162713936;1302051006;1233029564;1050433524;1098140670;982094285	4;988319979	1;Donor B
351850884	9;517603277	8;1984767978;2818251126;3651734273;3044599413;3008222284;2971845156;3515372102;3464037500;3412702897;3385833632;3419238277;3452642922;3806831335;3582037318;3357243300;4176643007;4152001720;4127360434;3872831307;4024809242;4176787177;3886643819;4148718119;4410792418;3640674273;3902993496;4165312720;3800771075;3930301551;4059832027;3722647085;3825414749;3928182412;3436616072;3541571800;3646527528;3…
162081993	1;267095789	6;1655294262;2998556076;4341817890;2581678074;3053537924;3525397773;2989942511;3429441905;3868941298;3600826080;3754512363;3908198647;3592606265;3821885015;4051163765;3865187782;3915849651;3966511520;4242290452;3960583880;3678877308;4075139777;4011889858;3948639939;3763725647;3949732572;4135739497;3234792746;3785094369;4335395993;3993280049;3607789192;3222298334;3335458381;3340185536;3344912690;4…
233434418	6;326153591	1;1803776914;2563371693;3322966471;2614140442;2943708424;3273276406;2888997788;3110263571;3331529354;3301823592;3698900937;4095978282;3397256082;3734183782;4071111482;4461803572;4152469891;3843136211;4385721821;4200226936;4014732052;3524546479;3897451682;4270356886;3824210801;3783256173;3742301545;3901272713;4227552316;4553831918;4059508329;4064638147;4069767966;4182373276;3697564775;3212756275;3…
493301196;639729282	7;2063643494;2589875425;3116107357;2577838343;2913435097;3249031851;2804770078;2872021270;2939272462;3169251050;3195941885;3222632720;3709386681;3883226646;4057066612;3617110770;3923101818;4229092865;3440470324;3567159917;3693849511;3929160777;3839758056;3750355335;4145242581;4179993691;4214744801;3852101263;3885108762;3918116261;4126724457;3892474600;3658224743;4474506072;4052862556;3631219039;3…
1107979664;1355858450;2596707515;3086162282;3575617050;2621103664;2735816497;2850529330;2990402497;3050874128;3111345759;3355301652;3365602299;3375902946;3628785521;3633101217;3637416912;3551163100;3778636513;4006109927;3934629396;3946260514;3957891632;3583911525;3917807373;4251703220;3438519456;3357756802;3276994149;3793866248;3638677309;3483488370;4146830635;3751379387;3355928140;4133313436;372…	5;1164247022;1252863929;1256353722;Donor B
203640195;246647893	6;1750261681;2792583798;3834905915;2648718829;2754069422;2859420016;3303622747;3293249919;3282877090;3387358621;3472024147;3556689673;3855178140;3843832072;3832486005;3635660999;3802993831;3970326663;4038898070;3954575175;3870252281;3760493527;3829968596;3899443665;3860337953;4136787075;4413236196;3259960382;3613194059;3966427735;3673717014;3496941782;3320166551;3491789518;3463836243;3435882967;3…
79616878	42;202641100	2;1485721347;2498426797;3511132246;2705715132;3000289092;3294863051;2982400030;3208940901;3435481771;3962730936;3692092041;3421453146;3364541602;3547917584;3731293566;4051148914;3707625231;3364101549;4032025780;3908338304;3784650828;3731760082;3813041134;3894322187;3268079941;3646484314;4024888687;3809918220;3846599838;3883281456;3447107362;3644380596;3841653829;3801844375;3552904031;3303963688;3…
436891367	8;444024960	9;2116812896;2924477440;3732141983;2547644798;2802670590;3057696381;3096714346;3095570282;3094426219;3468692664;3370931770;3273170876;2979550213;3031180249;3082810284;4698085780;4140670727;3583255673;3926215035;3734335012;3542454990;4113575023;3585209755;3056844487;3652640702;3712623660;3772606619;3746237658;3536065394;3325893129;3680765229;3831673799;3982582369;3673740346;3514442971;3355145597;4…
451982046	6;498846253	3;2076218843;2944125249;3812031656;2459819440;2501220725;2542622011;3169531742;3150431727;3131331711;3164433152;3185356720;3206280288;3956051375;3950131499;3944211624;3459452136;3617667052;3775881968;3987466072;3855047522;3722628971;3906948785;4065141525;4223334265;4280340171;4276864238;4273388304;3865596252;3755580871;3645565490;3827150059;3820211880;3813273700;3702522416;3578590412;3454658408;4…
921132839	3;1060258542;2183047118;2938719167;3694391216;2606262373;2806355770;3006449167;2930259643;3110416711;3290573779;3346308725;3348743160;3351177595;4029151037;3855128568;3681106099;3693770354;3542856476;3391942598;3414795237;3724781877;4034768517;3654635191;3600827700;3547020209;4307852563;3866185171;3424517778;3997054501;4171404193;4345753885;4041011236;4008135034;3975258832;4162858102;4337391081;4…	9;Donor B
241879601	1;409879887;1896231288;2825333953;3754436618;2402473741;2607669478;2812865216;2627657846;2924698202;3221738559;3300315181;3486053875;3671792569;3672480719;3888077979;4103675239;3543162223;3637610707;3732059191;3634331098;3807933741;3981536384;4550722874;4209103459;3867484043;4136413663;4013024311;3889634960;3510889483;3584209549;3657529615;3612996910;3946868786;4280740661;3611256580;3490800388;33…
761473026	1;978064686	8;2116896828;3099095058;4081293287;2659898252;2835204256;3010510260;2790759557;3023357939;3255956321;3138679485;3301611630;3464543776;4197839687;3900433375;3603027064;3868216703;3803118014;3738019326;3938383561;3985696674;4033009787;3831089126;3381492015;2931894903;3946171962;3823789813;3701407664;3661064698;3656054476;3651044253;3745049649;3980086640;4215123631;3930296769;3905535409;3880774050;3…	6;1131472545;1203376949;Donor B
1108611675;1249482967;2631371349;3288483547;3945595745;2912755022;3163966492;3415177962;3237633720;3212497206;3187360692;3183194144;3290959152;3398724159;3919286931;3852980282;3786673633;3850609911;3602220580;3353831249;4338069678;4385380489;4432691300;3996283259;3719996061;3443708863;3921315141;3557269993;3193224845;3739822851;3875405319;4010987787;3937065519;3760486308;3583907097;3337863517;416…
600354990	4;635664658	6;2787656920;3483979651;4180302381;2544949319;2773958702;3002968085;2901333600;3114829625;3328325649;3591814784;3472014579;3352214374;3939652146;3863627418;3787602690;3845371814;4283852281;4722332748;4095016036;3816458953;3537901869;2685490309;3378678949;4071867590;3312226665;3508771075;3705315486;3669934291;3979765785;4289597279;4011382727;3695040172;3378697617;3887746549;3548888275;3210030000;3…
114690461	9;330707911	1;1556297809;2740599987;3924902165;2594139563;3004341873;3414544183;3505041124;3532752730;3560464336;3832477047;3876071675;3919666304;4139236170;3804349629;3469463087;4039500322;3903979939;3768459555;4030924615;4135433735;4239942855;3404321419;3562607432;3720893445;3641866723;3661839039;3681811355;3593389052;3603711592;3614034131;3864425217;4078072580;4291719943;4009462804;3686371052;3363279300;4…	1;1302890329;1113180869;1196280750;Donor B
564266547	6;603177954	2;1879760235;2685901477;3492042719;2575630705;2728868063;2882105422;2804274074;2902149749;3000025423;3390745509;3622921584;3855097660;4464203905;3987789001;3511374097;3407014870;3491738022;3576461174;3670303179;3916617862;4162932546;4104616545;3835227459;3565838373;3219998301;3520980422;3821962542;4320617228;4104256047;3887894867;4092896482;3740468592;3388040702;4467094167;3757085675;3047077182;3…
655082699;788560606	6;1126570624;1453404620;1780238615;2182827765;2095180431;2007533097;2386411700;2434377047;2482342394;2494506844;2889765579;3285024314;2868901105;2965982180;3063063256;3251100426;3331594847;3412089268;3363217548;3156362663;2949507778;3278283655;3402333029;3526382403;3214709839;3256808140;3298906440;3276324738;3544325720;3812326702;2933527462;3200971696;3468415929;3195259963;3327003471;3458746979;3…
788803942	5;939160822;1296410532;1517163018;1737915504;1923195076;2012782393;2102369710;2193317336;2396399507;2599481678;2707267826;2724329956;2741392086;2776659443;2860238414;2943817386;3654288738;3224007774;2793726810;2948682556;3134069400;3319456244;3174024289;3204883864;3235743439;3315834037;3163228967;3010623898;2873859701;3092608349;3311356997;3598143222;3600828501;3603513779;3091407025;3003635522;29…
845188639	9;977823986	4;1593964051;1855617948;2117271846;1656118870;1858477895;2060836920;2207623502;2246169134;2284714765;2298649797;2490270207;2681890617;3307645544;3125302819;2942960094;2806295558;2960611717;3114927876;2618715280;2834192321;3049669361;3646466672;3201338936;2756211200;3333153102;3477900541;3622647981;3355208956;3360270164;3365331373;3339728240;3373421768;3407115295;3236895931;3094078382;2951260832;3…	6;1287982367;1304271402;Donor B'
242841751	5;303833650	1;801935807	8;1154431205;1506926601;1581217237;1934720222;2288223208;2497683588;2407307268;2316930947;2413705743;2386646354;2359586964;3154084055;3015717291;2877350527;3040878519;3043905195;3046931871;2889651092;3040047574;3190444055;3392397207;3242066004;3091734801;2823662601;3336435465;3849208329;3724354218;3555829159;3387304101;3602179053;3633387004;3664594955;3304442891;3344235225;3384027558;3159357435;3…
790798445	7;879503472	8;1941474720;1983533061;2025591403;1831608510;2058089727;2284570945;2303511901;2395573383;2487634865;2459816624;2499544668;2539272712;3049560922;3085528526;3121496130;3156882454;3021492583;2886102712;3088938063;3006874816;2924811568;3105478018;3178286345;3251094671;3274384957;3285358074;3296331191;3630965998;3384745392;3138524785;3598182943;3402089276;3205995610;3138221011;3116782065;3095343119;3…
749840969	7;953529113	7;1896658094;1923880913;1951103732;2002424650;2022612284;2042799918;2011289336;2299944245;2588599154;2482221644;2489293157;2496364669;2877758090;2876471721;2875185352;3226717616;3132824071;3038930527;3017564440;3020641407;3023718374;3196661106;3210890917;3225120727;2977600665;3298609140;3619617616;2835335577;2934417770;3033499964;3378799679;3474414775;3570029871;3258309885;3227734149;3197158414;3…	8;1305287987;1401668503;1336161143;1169278914;1079392162;1203349578;1302782924;1301757483;1326850975;Donor B'
436380600	4;541995451	2;1150169741;1469510382;1788851023;1931251270;2052383963;2173516655;2235820333;2204612913;2173405493;2408006699;2585372377;2762738055;2683055893;2997521942;3311987991;2486695511;2783439157;3080182804;3383278240;3249867759;3116457279;3041437151;3107964065;3174490979;3152513066;3294525933;3436538800;2941297011;2592263949;2243230888;3226243291;3264285662;3302328033;2786099304;3122789734;3459480164;2…
263075095	5;308375606	2;629681020	2;1295075510;1960470000;1590474521;1888212787;2185951052;2323009363;2431026686;2539044008;2588318957;2554135523;2519952088;3248656472;2966924179;2685191887;2620847157;2795391043;2969934929;3163854179;3032031092;2900208004;3373346079;3252704324;3132062569;3152124999;3141087935;3130050872;3164636984;3137598283;3110559583;3489435097;3457744063;3426053028;2725913327;2777372489;2828831652;3122685288;3…
298096735	9;409777919	8;622843904	1;1037113781;1451383659;1812986359;1959285450;2105584542;2119151694;2289732730;2460313766;2608618623;2693790602;2778962580;2322182157;2494209920;2666237683;3231454682;3161278277;3091101872;2495764577;2913221427;3330678277;2973221374;2955614276;2938007177;3143152762;3182893160;3222633559;2784504804;3089516548;3394528293;3555498171;3233180416;2910862662;2964646952;3080181992;3195717032;2990069734;3…
164391334	8;461251464	4;1797594009;1933648356;2069702703;1813459381;1947935676;2082411972;2191959174;2256678383;2321397593;2506011903;2582562612;2659113321;2841232384;2992393511;3143554639;2441379691;2562952104;2684524517;2905245187;2932693030;2960140874;3138566338;3235047385;3331528433;3191518883;3240419062;3289319241;3590573895;3318289330;3046004766;3116822356;3403509845;3690197334;3495963654;3549113065;3602262475;3…
121926145	2;188306515	8;562447950;1171448353;1780448756;1781639323;2092122605;2402605887;2070059654;2409622266;2749184877;2209553594;2304366065;2399178537;2909175246;2693790501;2478405756;3084322461;3258806185;3433289909;3079125842;3231158047;3383190253;2964427425;2979155865;2993884304;3669301507;3473500812;3277700117;2919572223;3162400868;3405229513;3438395653;3372239965;3306084278;3147719441;3012910928;2878102415;31…
642079964	5;702728317	9;1245079666;1615949872;1986820079;1927121291;1946903129;1966684968;2214333429;2306001315;2397669202;2367215931;2759005353;3150794775;2752443858;2702616747;2652789635;3070194888;3051876467;3033558045;2976981851;2963706510;2950431170;3825871670;3685682167;3545492663;3019120636;3371291439;3723462242;3219739417;3106800104;2993860792;3687154433;3762974121;3838793808;3707925786;3508307597;3308689408;3…
857087328	8;1034566032;1198983388;1590758491;1982533595;1966548780;2022024039;2077499298;2077945443;2326660998;2575376553;2529789495;2726618034;2923446573;2904863998;2812621724;2720379450;2735264799;2923730717;3112196636;2954081424;2797443087;2640804749;2832213650;2821274171;2810334693;3253725963;3113916847;2974107731;3119815157;3177833106;3235851055;3463281257;3288629025;3113976794;2876828880;3027008714;3…
462163491	3;595864889	2;1578091999;1619974423;1661856848;1778539858;1857608646;1936677434;2218689051;2363436544;2508184037;2308247980;2488762329;2669276679;2693712682;2627442201;2561171720;3494452519;3279651576;3064850633;3444428946;3314550273;3184671601;2649558355;2754931497;2860304640;3134973886;3231303104;3327632322;3342867266;3247132523;3151397780;3433667329;3350290196;3266913063;3497455944;3338375038;3179294131;3…
539352795	9;642207751	6;1129403194;1439920094;1750436995;1756000581;1784536993;1813073405;2046354132;2319125484;2591896835;2633898877;2699958255;2766017633;3238660362;3095024642;2951388921;2887235530;2944044388;3000853245;2925743604;2962339502;2998935401;3217388710;3191062933;3164737157;2910724493;3131292970;3351861447;3518504951;3311029446;3103553941;3175271523;3187649058;3200026594;3713640746;3589054752;3464468758;3…	9;1171089128;1219991902;1060688278;1254468055;1255380776;1473432904;1175018642;1154548578;1417951031;Donor B'
237047193	7;297882559	1;616504359	3;1159188524;1701872689;1752465653;1853312221;1954158789;2105134172;2202465891;2299797611;2343476314;2671838363;3000200413;2885277032;2900798746;2916320461;2517223357;2578400864;2639578372;3231431497;3254005638;3276579779;3163727143;3161068390;3158409638;2895744422;2744112742;2592481062;3591219867;3175023500;2758827132;2938781363;2996404547;3054027732;3421139059;3456649224;3492159389;3113623693;3…
605591286	7;725004182	2;1379494608;1674618425;1969742241;1650629184;1900431412;2150233640;2300040246;2275700444;2251360642;2641070477;2491854154;2342637831;2870092515;2799053772;2728015029;3034401864;2996173797;2957945731;3146953611;3335541241;3524128872;3206282430;3324549654;3442816878;2966592942;2973103645;2979614348;3056357562;3427220676;3798083790;3502095588;3474605449;3447115310;3339810675;3176886178;3013961681;2…
1141990807;1362707867;2657948906;2384378933;2110808960;2205075377;2202691855;2200308333;2411701278;2356148197;2300595117;2204841571;2273358793;2341876015;2650948708;2865909642;3080870576;2975669800;3075522797;3175375794;2702463044;2918737312;3135011580;2877815375;3315283346;3752751317;3610437149;3397683806;3184930463;3452103237;3159878490;2867653742;3104959364;3305479462;3505999560;3370798213;329…
537401772	5;678861337	6;1119527449;1309445652;1499363854;1886536341;1935049668;1983562995;2578166803;2551030701;2523894599;2464644354;2793034435;3121424517;3265248316;3322248619;3379248921;2675093548;2841825042;3008556536;3156191387;3179496617;3202801846;3132019113;3119664825;3107310537;3564378513;3241029143;2917679774;3556038854;3506413223;3456787593;3490235261;3804197586;4118159912;3388419204;3544305492;3700191781;3…
590921652	3;697939012	7;1709946224;1749733264;1789520303;1729624533;1961961480;2194298428;2151674082;2288553980;2425433878;2801702724;2935152724;3068602723;2571632539;2784470129;2997307719;3164128985;3160396397;3156663808;3403611499;3268675163;3133738826;2852065054;3114149586;3376234117;3216955038;3405271665;3593588292;3346359364;3302825425;3259291487;3691860193;3585400140;3478940087;3586602486;3438164684;3289726882;3…
468567533	9;527311495	5;864820657;1284724159;1704627661;1773246982;2002238648;2231230313;2473852524;2488359207;2502865890;2731167746;2918610104;3106052462;2950837479;2696508046;2442178614;2980101150;3308170711;3636240272;3205701143;3034993476;2864285808;3011764474;3189721647;3367678821;3270830918;3316066258;3361301598;3186884683;3226880607;3266876530;3009034251;3418954991;3828875732;3425069800;3460598914;3496128028;32…
240101643	2;299159166	9;997974292	5;1250304124;1502633956;1908483204;2034572057;2160660910;2101759238;2216910479;2332061720;2546635591;2514558639;2482481687;2544134225;2819389973;3094645721;2859425963;2798288700;2737151437;3305919032;3309010528;3312102025;3662483283;3760972194;3859461105;3475570674;3151959756;2828348838;3004017806;3187600031;3371182256;3195434534;3361929050;3528423566;3226546971;3169129745;3111712519;3523764165;3…
802981053	5;885613720	1;1159384859;1636183912;2112982966;2100824428;2202356157;2303887887;2401022505;2608836800;2816651095;2451050039;2596675415;2742300791;3014807554;3027235034;3039662513;2139434683;2586288245;3033141808;3215261481;3206208543;3197155606;3112006921;2974959759;2837912597;3281850829;3280555786;3279260744;3172282508;3100717129;3029151750;3599233574;3244252678;2889271781;3773288694;3845753426;3918218159;3…
813629997	8;961261122	1;810716974	1;1311284840;1811852706;1847292777;2065627618;2283962459;2215472887;2285268126;2355063365;3188749249;2903436862;2618124474;2939710115;2963726311;2987742507;3027193834;3198110333;3369026832;3597738402;3415469142;3233199883;2588106861;2887444183;3186781506;3379879444;3305185383;3230491322;3682694336;3278904537;2875114737;3363625729;3151222019;2938818309;3677016799;3568906003;3460795207;3578708287;3…
238464485	6;292618244;861684652	6;1234863461;1608042269;1959936768;1856681537;1753426306;2112746644;2160226020;2207705395;2366204070;2573987538;2781771007;2801056228;2911209579;3021362929;3038731533;2988708427;2938685320;2897556853;2898331328;2899105804;2837920992;2885895746;2933870500;3086671440;3000078286;2913485132;3529840113;3486150591;3442461070;3090029346;3241094529;3392159712;3293976262;3276965050;3259953838;3314395389;3…
907767543;1076302125;1314184576;1632919582;1951654589;1988613335;1952233416;1915853497;2572620548;2613669349;2654718150;2350936161;2834985459;3319034757;2673128053;2801732832;2930337612;3462249902;3442492978;3422736054;2889893869;2972478033;3055062196;3404769372;3221042429;3037315487;3089487940;3152568324;3215648709;3553083048;3443287998;3333492949;3423704008;3310113826;3196523643;3761516392;3594…
668486791	6;835678199	7;1572577933;1637373437;1702168941;1808476980;2066514260;2324551540;2269716894;2470914428;2672111962;2927235266;2978513955;3029792644;3421362306;3222854828;3024347350;2817558924;2884303439;2951047954;2995670205;3332350949;3669031694;2997836890;3112415889;3226994888;3799267151;3533894542;3268521932;3137676729;3088430963;3039185196;3704138665;3356525147;3008911629;3390952827;3526830224;3662707620;3…
233205046	4;309660241	7;1043833278;1492124524;1940415769;1773063186;1898077552;2023091919;2197855277;2379925655;2561996033;2643513573;2759379862;2875246152;2820858521;2791258112;2761657704;3364880951;3216950072;3069019194;3507815709;3442929370;3378043032;3453596554;3393952325;3334308095;3162326467;3343109519;3523892571;3394234704;3524365959;3654497213;3733781779;3412071772;3090361764;3778007805;3863218613;3948429422;3…
303547438	4;499206360	1;1526657880;1576596108;1626534335;1956995055;2254443377;2551891699;1962424932;2225997649;2489570366;2181941742;2345930090;2509918437;2884837359;2881481510;2878125661;3162422391;3150554419;3138686448;2805992655;3112710560;3419428465;3053099410;3316353666;3579607921;3928689449;3488777628;3048865807;3394144174;3312124569;3230104964;2923513084;3058665050;3193817017;3304031219;3254696601;3205361983;3…
419885533	6;591193785	9;1401775244;1626312282;1850849320;1855428757;2133124911;2410821065;2250509369;2358323785;2466138200;3292798916;3035637354;2778475792;2496550061;2725279497;2954008933;2461794902;2878490978;3295187053;3418227396;3307875611;3197523826;2962613450;3093094447;3223575443;3120022652;3163018113;3206013573;2701399228;3132927688;3564456147;3231707513;3540180823;3848654133;3237731594;3390728758;3543725923;2…
166003158	2;210830322	5;637384593	6;1214552779;1791720964;1737862466;1893564006;2049265547;1756825969;2063603657;2370381346;2163515403;2644339015;3125162626;2703054622;2977937606;3252820590;2983225745;2951847526;2920469308;3022515221;2770180924;2517846627;2768006881;3264479664;3760952448;2982898035;3296634292;3610370549;2836728407;2890047903;2943367399;3047476067;2888043760;2728611454;2986959156;3002538716;3018118276;3486037775;3…
701025790;1002745501;968217834	8;1358662893;1749107951;2155623848;2233999951;2312376054;2168399229;2358675612;2548951994;2158615759;2441978757;2725341756;2343658034;2643806643;2943955252;2536747491;2805196947;3073646404;3249141168;3464216554;3679291940;3510683338;3141278862;2771874386;3136355615;3048568143;2960780671;3344830550;3401590995;3458351439;3840311537;3665689414;3491067291;3292388853;3258437240;3224485627;3341857090;3…
150552784	7;302574209	6;1316198739;1512403440;1708608140;1817438916;1886438825;1955438733;2205098314;2141861915;2078625517;2401220978;2554070513;2706920049;2634271870;2936361488;3238451106;2827790674;3095181963;3362573251;3306034852;3262132987;3218231121;2497011678;2737211293;2977410908;3393399935;3259651325;3125902715;3512951397;3450039759;3387128121;3016050748;3111252698;3206454648;2924475277;3095373803;3266272330;3…
759135320;916394711	1;2035879456;2009565654;1983251853;1989176923;2066496774;2143816625;2114469101;2296415554;2478362008;2424807384;2734405773;3044004162;2829421265;2661444941;2493468617;2940806994;3075228982;3209650969;3150294509;3131610743;3112926978;3189033169;3216197125;3243361082;3232341028;3293282612;3354224197;3431926971;3203864506;2975802041;2803821589;2804015095;2804208602;3466666167;3374319719;3281973272;3…
271587743;340767292	7;619735215	6;1221382263;1823029310;1733034110;1851680749;1970327388;2282908090;2361008958;2439109827;1953520245;2136367282;2319214319;3128616910;3024511050;2920405190;3657241504;3195700958;2734160413;3028452490;3093235272;3158018054;3245598443;3264887033;3284175622;3453110062;3616773323;3780436584;3122928830;3404606337;3686283844;3453798630;3559716167;3665633704;3269672272;3273064785;3276457298;3016093859;3…
490264515	6;582985400	3;1102330136;1472159740;1841989345;1586140563;1821832423;2057524283;2429974539;2389921485;2349868430;2795488557;2831770260;2868051963;2943739925;2975193263;3006646601;3111601381;3100786851;3089972320;3803383710;3516454251;3229524791;3007974025;3033190119;3058406213;3900413719;3586916132;3273418546;3123521659;3608715344;4093909029;3229307328;3299238164;3369169000;3029039195;3179699985;3330360775;3…
746619863	6;823409645	1;747679291	9;1135376594;1523073896;1931076276;1906111686;1881147096;1905644306;2057322642;2209000978;2476026829;2738262548;3000498267;2907452261;3217912947;3528373632;2600090034;2774034178;2947978321;3204744164;3192352842;3179961520;3152188266;3304669202;3457150138;3368741804;3348130538;3327519271;2698840351;2968189159;3237537966;3763397156;3525884978;3288372799;3395779701;3463978562;3532177422;3381140034;3…
255381980	5;593282005	8;1239211087;1620083416;2000955745;1892397254;2077571964;2262746673;2113953135;2276821993;2439690851;2583316699;2697576473;2811836248;2543747173;2853510555;3163273937;2816937401;2759493584;2702049768;3196134829;3361701481;3527268132;2937709224;2985969967;3034230710;3586761717;3254627590;2922493463;3054665110;3258542786;3462420462;2459675695;2942751606;3425827517;3138747061;3101805707;3064864354;3…
854245771	4;1066151684;3206547691;2625226796;2043905901;2566027313;2526338735;2486650158;2356471427;2296352302;2236233177;2501647749;2528798512;2555949274;2777420908;2878540482;2979660056;2811810506;3024739308;3237668110;3152794555;3172294973;3191795392;2948457913;2992012669;3035567424;3337792708;3368627439;3399462169;3358675208;3361362886;3364050563;2927031471;3163203919;3399376368;3013415012;3035849985;3…
198029511	1;442398042	6;1823722636;1777798905;1731875174;1757248669;1997316294;2237383919;2229594307;2246254583;2262914859;2526639358;2660093319;2793547281;2689420481;2634230956;2579041431;3036747479;3124860476;3212973472;2930661333;3118183508;3305705683;3267144572;3217310405;3167476237;3417191805;3274864694;3132537583;3355741149;3427434165;3499127181;3586438662;3560553131;3534667601;3281377575;3482136185;3682894795;2…
722565395;830329305	6;1759715331;1984606219;2209497108;1779504193;1978217857;2176931520;1995641031;2042660154;2089679276;2309476512;2582805790;2856135068;2610255749;2972769384;3335283019;2820339255;2820267680;2820196105;3192480095;3110741426;3029002757;3386264080;3250566314;3114868549;3141492651;3277712841;3413933032;2916035633;2967562104;3019088576;2781928400;3091519253;3401110107;3314712118;3184094876;3053477634;3…
324056090	7;445527274	1;1293124948;1405461922;1517798897;1829834556;1952785488;2075736420;2048213240;2403433154;2758653067;2535438801;2488911202;2442383604;2790792282;3074545658;3358299035;3358613884;3181072286;3003530687;3188807424;3208133079;3227458734;2476201964;2691859648;2907517332;3078472651;3335519577;3592566503;3360985780;3362911494;3364837208;3464037668;3328359466;3192681265;3244296888;3207101542;3169906195;2…
174569976	3;252773357	4;604889485	1;1091377421;1577865357;1891127850;2092194957;2293262064;2330369056;2465997689;2601626322;2970421053;2928439862;2886458671;2886750384;2840540563;2794330742;2963765840;2982649233;3001532625;3320834745;3349242806;3377650867;3180491664;3297659275;3414826887;3678668924;3639801346;3600933769;3232147866;3198889435;3165631004;3692051670;3684471393;3676891116;3306646778;3418027385;3529407993;3028185488;3…
180430149	8;288592094	6;1130393069;1541611123;1952829177;1730505901;2003374925;2276243949;1978034607;2418022102;2858009597;2399466042;2667833749;2936201455;2804174329;3019025131;3233875932;3397306011;3270010365;3142714719;2965679941;3178888709;3392097476;2879742866;3445383410;4011023955;3131735255;3521086471;3910437686;3543452786;3567753705;3592054623;3391533865;3451077238;3510620611;3375813814;3624858971;3873904128;3…
92523903	19;212789872	7;687526121	7;1129122578;1570719034;2029903478;2136017404;2242131330;2371127440;2417557315;2463987191;2965163496;2844714247;2724264997;2664426623;2890457248;3116487873;3869856392;3857519467;3845182542;3716314163;3631262209;3546210254;3640652434;3516343471;3392034509;3578444283;3768300719;3958157155;3440924642;3319818828;3198713014;3642778439;3645247499;3647716560;3795470558;3642914405;3490358252;3311510704;3…
682370475	8;843474196	4;1106620372;1375752535;1644884698;2023823700;2104358816;2184893931;2456832044;2482151893;2507471741;2868252856;2836204591;2804156326;3026513654;2903765582;2781017510;2714380413;3053498274;3392616134;3417368136;3484794870;3552221604;3659878084;3692827924;3725777764;3180834675;3318812879;3456791084;3582457163;3382937030;3183416898;4269633964;3921337233;3573040503;3527313609;3528119704;3528925799;3…
426411989	7;557682148	9;1442557192;1628706380;1814855568;1926700233;2083159372;2239618512;1997887985;2343063613;2688239241;2643346062;2695008787;2746671512;3107912878;3008366580;2908820282;2841398768;2995058746;3148718724;3161909060;2912079851;2662250643;3114947743;3259592137;3404236530;3496198297;3478476594;3460754890;3701631122;3661673862;3621716601;3188134115;3142060156;3095986197;3392251188;3544341495;3696431801;3…
437958299	1;647434791	5;955380982	4;1351786876;1748192769;1808200411;1989572667;2170944924;2362371068;2390338840;2418306612;2731826748;2871371194;3010915639;2566696886;2659666478;2752636070;3029547816;3120004956;3210462097;3478477017;3166246995;2854016973;3777302417;3508915728;3240529039;3409236471;3355757344;3302278217;3989449947;3534021768;3078593589;3594454441;3466522103;3338589765;3612563141;3595554042;3578544942;3179409200;3…
700792123	2;758637338	5;1036563959;1416495567;1796427175;2092928679;2053364221;2013799762;1917819278;2309872745;2701926212;2509930474;2792904968;3075879463;2636692305;2797228501;2957764697;3197176101;3245903591;3294631080;2967253073;3087775733;3208298393;3022177778;3089506630;3156835482;3084496054;3160881254;3237266454;3321124556;3027199414;2733274272;3485448782;3328283896;3171119010;3615222608;3505515674;3395808740;3…
88116588	76;182798269	1;736518119	5;1205926958;1675335797;1715258803;2040264740;2365270676;1983828291;2055276646;2126725001;2614885241;2649313351;2683741462;2523931524;2776471900;3029012276;2512004748;2875039863;3238074978;2817234199;2711689713;2606145228;3161293372;3044965429;2928637486;3471369707;3369103187;3266836666;3135927704;3181945698;3227963692;2928666728;3031036177;3133405626;2885711843;3236460204;3587208564;3645736225;3…
1152641692;1351057233;1590784371;1728354561;1865924751;2039673980;2184838166;2330002352;1841414800;2123500462;2405586123;2834387589;2978749129;3123110669;3057841360;3129083014;3200324669;3050882243;2991721341;2932560439;3395802050;3261645517;3127488984;2804425126;2881056300;2957687475;3006272265;2990840150;2975408035;3106238979;3239866071;3373493163;3340892666;3228322603;3115752540;3726445144;384…
912377180	1;1021007581;1451378073;1872426382;2293474690;1880410315;2130085658;2379761001;2011976158;2308486701;2604997243;2485059946;2328337417;2171614889;2876143662;2637971993;2399800323;3121899576;3177423664;3232947753;2763341810;2907146231;3050950652;2957849756;3031794728;3105739700;3409708707;3480115504;3550522301;3437085936;3481090114;3525094292;3121854775;3429640828;3737426880;3240273042;3136378132;3…
477533634	3;602324944	7;902370421	8;1235386965;1568403508;1605174988;1900315838;2195456687;2222361102;2251667923;2280974744;2432428915;2594066184;2755703453;2469517825;2441118493;2412719160;3219593363;3212389801;3205186239;3116067323;3253450172;3390833021;3491853718;3066396746;2640939775;3118820975;2916883241;2714945508;3154868065;3238047369;3321226673;3369633380;3222854085;3076074789;2623599181;3153257488;3682915795;3539060152;3…
141305387;202258190	9;595132282	5;985107810;1375083337;1639010526;1837043033;2035075541;2139984390;2417464828;2694945266;2821951221;2881800476;2941649731;2921236209;3076174825;3231113440;2946533341;2945224584;2943915827;3559701457;3386489845;3213278232;3382985956;3232997469;3083008981;3739446826;3143124509;2546802192;3077698850;3220946989;3364195127;3316680944;3385672685;3454664426;3225566052;3131523498;3037480945;3315728420;32…
717264659	8;942092884	6;2790809125;2307712440;1824615754;2077953486;2138557554;2199161622;2283010235;2278451170;2273892105;2419255427;2440361352;2461467278;2941073461;2943680601;2946287742;2940907880;3012541306;3084174732;2986880879;2824747715;2662614552;3343579510;3065253372;2786927233;3273381594;3460803068;3648224542;3416550281;3160577593;2904604904;3267596511;3350703994;3433811477;2805646732;2852218232;2898789731;2…
[truncated: 125 more rows]
