# Supplementary material for: Organotypic culture of human brain explants as a preclinical model for AI-driven antiviral studies
Source: EMBO Mol Med. 2024 Mar 12;16(4):1004–26. doi: 10.1038/s44321-024-00039-9 (PMC11018746; doi:10.1038/s44321-024-00039-9)
Supplement: Supplementary file 5 — Source Data Fig. 3 [file 44321_2024_39_MOESM5_ESM.zip › Figure 3/3F 3G 3I/Data source 3I/Figure 3I.csv]

principal component 1	principal component 2	label
-2,72503	4,65905	Donor A
-4,09278	4,87423	Donor A
-3,76893	6,48766	Donor A
-4,34398	5,57307	Donor A
-5,32232	6,37579	Donor A
-5,00408	4,91787	Donor A
-4,54181	3,79245	Donor A
-4,52809	5,13260	Donor A
-4,11928	2,59058	Donor A
-4,43313	3,06805	Donor A
-3,75530	5,87566	Donor A
-5,05231	4,13343	Donor A
-3,37506	4,65321	Donor A
-3,44106	4,27052	Donor A
-5,25149	4,56848	Donor A
-3,60778	5,83698	Donor A
-3,22973	5,12659	Donor A
-3,95296	4,61830	Donor A
-3,77100	2,93467	Donor A
-3,53430	3,86129	Donor A
-3,59822	4,78853	Donor A
-3,29724	3,21879	Donor A
-3,19417	3,95480	Donor A
-3,02237	3,70073	Donor A
-3,53493	6,43641	Donor A
-4,43400	3,26832	Donor A
-2,79799	5,09873	Donor A
-4,28078	2,98606	Donor A
-3,78534	5,68280	Donor A
-4,41352	2,57970	Donor A
-5,73655	5,06525	Donor A
-5,36698	5,70271	Donor A
-5,18564	6,17915	Donor A
-6,62985	5,07824	Donor A
-4,21907	5,27272	Donor A
-5,12111	5,58321	Donor A
-6,10535	4,27211	Donor A
-5,21505	6,33510	Donor A
-4,45575	6,51458	Donor A
-5,19291	7,39882	Donor A
-4,36877	5,08395	Donor A
-4,05643	6,75016	Donor A
-4,16068	4,05144	Donor A
-3,83408	5,74059	Donor A
-3,68216	5,02561	Donor A
-4,32743	7,11942	Donor A
-3,96355	7,61942	Donor A
-3,89199	7,11117	Donor A
-3,56238	5,96095	Donor A
-5,42652	5,66735	Donor A
-4,70764	4,55321	Donor A
-4,31847	5,39123	Donor A
-4,13693	5,23561	Donor A
-3,15767	6,80179	Donor A
-4,08958	7,28600	Donor A
-3,80075	4,73642	Donor A
-2,91894	4,31265	Donor A
-3,29658	4,50943	Donor A
-3,71760	4,97726	Donor A
-3,39733	6,27209	Donor A
-4,15953	3,23777	Donor A
-3,72345	3,89217	Donor A
-2,16066	5,56657	Donor A
-2,54502	4,91501	Donor A
-2,40930	3,44910	Donor A
-3,10718	2,74930	Donor A
-2,29033	3,51096	Donor A
-2,78296	4,58382	Donor A
-2,58814	4,37209	Donor A
-3,47654	4,58814	Donor A
-3,00583	5,50455	Donor A
-2,85568	5,44195	Donor A
-3,35895	3,04156	Donor A
-3,17040	4,50790	Donor A
-3,03584	3,77875	Donor A
-3,33938	4,10193	Donor A
-3,39591	4,96360	Donor A
-2,40570	3,92329	Donor A
-3,22699	3,64609	Donor A
-2,38701	4,89745	Donor A
-2,80726	4,70616	Donor A
-2,95075	4,23699	Donor A
-2,41923	3,74564	Donor A
-3,93500	6,23495	Donor A
-3,29268	5,44483	Donor A
-3,52442	5,49287	Donor A
-3,71381	4,74530	Donor A
-2,88766	5,69467	Donor A
-2,67184	5,58753	Donor A
-3,10749	5,76825	Donor A
-3,04495	-0,97500	Donor C
-4,68396	-2,19894	Donor C
-6,80226	-1,55646	Donor C
-8,65640	-2,41530	Donor C
-7,28083	-3,24475	Donor C
-10,42416	-0,16745	Donor C
-9,82865	-0,53354	Donor C
-9,82471	1,11817	Donor C
-8,99284	-1,94832	Donor C
-6,88869	-4,56098	Donor C
-7,16315	-3,87562	Donor C
-8,62996	-2,35342	Donor C
-9,30243	-1,83435	Donor C
-8,93315	0,53379	Donor C
-8,82161	-2,84876	Donor C
-7,77703	-3,24277	Donor C
-7,85774	-4,10992	Donor C
-10,47735	-2,46590	Donor C
-9,06218	-2,01705	Donor C
-8,74198	-2,84354	Donor C
-9,24824	-3,19464	Donor C
-7,61250	-3,28973	Donor C
-7,30413	-4,16200	Donor C
-4,93521	-5,45607	Donor C
-2,29690	-3,23643	Donor C
-3,24372	-2,93326	Donor C
-2,82391	-3,47288	Donor C
-2,21959	-5,51636	Donor C
-3,47159	-3,94715	Donor C
-2,84275	-5,92703	Donor C
-3,75699	-6,14126	Donor C
-4,76210	-6,15792	Donor C
-4,21318	-7,21824	Donor C
-4,66998	-6,70361	Donor C
-3,80741	-8,28532	Donor C
-5,77141	-6,44039	Donor C
-5,66330	-6,43234	Donor C
-5,38760	-6,48072	Donor C
-5,14188	-5,64725	Donor C
-5,96672	-5,69950	Donor C
-4,78883	-5,99982	Donor C
-5,47747	-5,56629	Donor C
-6,00255	-7,03709	Donor C
-5,39981	-5,12198	Donor C
-6,62100	-5,58491	Donor C
-7,09652	-6,27577	Donor C
-7,80970	-4,71766	Donor C
-7,46068	-5,06314	Donor C
-6,29842	-3,95650	Donor C
-7,70522	-4,25474	Donor C
-7,22793	-3,63428	Donor C
-7,83339	-5,32455	Donor C
-6,40768	-6,77162	Donor C
-5,63311	-6,30677	Donor C
-6,19226	-6,20674	Donor C
-6,16480	-5,43390	Donor C
-5,71254	-5,58575	Donor C
-6,55155	-4,50852	Donor C
-5,56187	-6,85321	Donor C
-7,34032	-6,99501	Donor C
-6,52897	-0,46200	Donor C
-4,74991	-2,84275	Donor C
-5,18617	-0,58630	Donor C
-5,96725	-2,19686	Donor C
-4,94179	-2,18707	Donor C
-5,23294	-3,62362	Donor C
-5,46023	-0,39748	Donor C
-5,31748	0,11822	Donor C
-5,20202	-0,81504	Donor C
-5,87950	0,08445	Donor C
-5,31694	-0,40062	Donor C
-6,27012	1,26834	Donor C
-5,98020	0,09957	Donor C
-5,82808	1,12110	Donor C
-6,23915	0,65625	Donor C
-7,17203	0,59131	Donor C
-7,13268	1,81095	Donor C
-8,50424	1,67713	Donor C
-9,53532	2,57641	Donor C
-7,77299	1,14141	Donor C
-7,23308	0,48897	Donor C
-6,62408	2,13952	Donor C
-7,15208	3,37771	Donor C
-8,76240	2,09455	Donor C
-8,07737	2,94722	Donor C
-5,56392	1,09572	Donor C
-3,55966	-0,60115	Donor C
-3,65579	-0,77166	Donor C
-6,15534	-1,05730	Donor C
-7,77549	1,26300	Donor C
8,71314	-5,27820	Donor C
10,18597	-4,47627	Donor C
8,48365	-4,60563	Donor C
9,42295	-5,00723	Donor C
9,31526	-6,44846	Donor C
8,56138	-3,38729	Donor C
10,44917	-6,23801	Donor C
9,44853	-7,42261	Donor C
9,73142	-4,50690	Donor C
10,10257	-5,29309	Donor C
9,84938	-4,23002	Donor C
9,60815	-5,77536	Donor C
9,38462	-5,89695	Donor C
12,49550	-4,48012	Donor C
16,27373	-5,62934	Donor C
14,88185	-3,55393	Donor C
16,32614	-1,48010	Donor C
15,46954	-5,11493	Donor C
16,72154	-2,53871	Donor C
16,70893	-5,62094	Donor C
16,82025	-5,66153	Donor C
14,90273	-4,00864	Donor C
15,52159	-3,65955	Donor C
15,60066	-4,18299	Donor C
18,40477	-4,34445	Donor C
18,18575	-1,99115	Donor C
18,04314	-3,97524	Donor C
19,38084	-3,45152	Donor C
17,62424	-4,70419	Donor C
16,99828	-3,14615	Donor C
18,39435	-3,94512	Donor C
16,38296	-3,54368	Donor C
13,16347	-4,29835	Donor C
13,62619	-6,16326	Donor C
13,34642	-3,12708	Donor C
11,40308	-5,07979	Donor C
12,27830	-4,03639	Donor C
11,28991	-5,14430	Donor C
10,07850	-5,03031	Donor C
9,46613	-4,74357	Donor C
8,55250	-5,61063	Donor C
9,33510	-5,70577	Donor C
7,68280	-5,38475	Donor C
7,77931	-5,03496	Donor C
9,00327	-4,83000	Donor C
8,62473	-3,60143	Donor C
9,60156	-5,49421	Donor C
8,71537	-5,89646	Donor C
7,43731	-5,01565	Donor C
6,55956	-5,07628	Donor C
9,44143	-6,14860	Donor C
9,74778	-5,73522	Donor C
7,62627	-4,96894	Donor C
7,51865	-5,57211	Donor C
8,34900	-6,18718	Donor C
7,59767	-5,58542	Donor C
8,72722	-4,97324	Donor C
8,01255	-4,24079	Donor C
8,83387	-6,38335	Donor C
10,95346	-6,80065	Donor C
9,68673	-7,29913	Donor C
9,78699	-6,68352	Donor C
10,51986	-7,79211	Donor C
11,17381	-7,33410	Donor C
9,40080	-6,87986	Donor C
9,88991	-8,92487	Donor C
10,58626	-7,82454	Donor C
9,61551	-7,78123	Donor C
9,99749	-6,03496	Donor C
9,78126	-8,22945	Donor C
10,37750	-6,94618	Donor C
8,76513	-7,34676	Donor C
9,66903	-8,52306	Donor C
10,11824	-7,14796	Donor C
10,42531	-7,22158	Donor C
10,86652	-6,51639	Donor C
9,19815	-6,18760	Donor C
10,64224	-5,55983	Donor C
10,71550	-7,23859	Donor C
9,92615	-7,77519	Donor C
12,32174	-5,86509	Donor C
11,02954	-6,45056	Donor C
11,30407	-6,06989	Donor C
10,63423	-5,61149	Donor C
9,57998	-7,28735	Donor C
10,37109	-5,95253	Donor C
9,93623	-6,95403	Donor C
9,43447	-6,77606	Donor C
9,91186	-6,45675	Donor C
9,64356	-6,79451	Donor C
7,05478	-8,16428	Donor C
9,86034	-8,15249	Donor C
10,52521	-7,75033	Donor C
10,92694	-6,95979	Donor C
10,44569	-7,27012	Donor C
10,82930	-6,94066	Donor C
13,61688	-8,42685	Donor C
10,70876	-9,88344	Donor C
12,07382	-9,04409	Donor C
11,51128	-8,24824	Donor C
12,18100	-9,12139	Donor C
10,92020	-8,51675	Donor C
11,20517	-5,49545	Donor C
7,55402	-4,82272	Donor C
12,56923	-1,52014	Donor C
23,44169	-3,42933	Donor C
20,47904	-0,75969	Donor C
20,40229	-3,09848	Donor C
21,08734	-4,03311	Donor C
20,66674	-3,19040	Donor C
19,92706	-3,45014	Donor C
24,12543	-3,57327	Donor C
22,51875	-2,66747	Donor C
22,52516	-4,43598	Donor C
20,51108	-4,09657	Donor C
21,58594	-5,49836	Donor C
21,43660	-5,10152	Donor C
17,72985	-6,58473	Donor C
19,55386	-5,86220	Donor C
19,30848	-9,25705	Donor C
17,12688	-5,91076	Donor C
18,62660	-6,45522	Donor C
17,71154	-5,76730	Donor C
32,84501	0,81740	Donor C
32,65302	1,71363	Donor C
29,77709	0,80429	Donor C
29,26516	-0,56951	Donor C
30,35301	-0,30882	Donor C
30,33147	1,02678	Donor C
30,10436	1,25258	Donor C
27,78777	0,31017	Donor C
30,87349	1,27814	Donor C
29,21886	1,59285	Donor C
22,92445	1,75709	Donor C
19,66481	0,10321	Donor C
19,55445	-0,15971	Donor C
17,27985	-0,74037	Donor C
12,45753	-2,67135	Donor C
12,20983	-4,42428	Donor C
13,46962	-2,02826	Donor C
12,75625	-2,52711	Donor C
13,39418	-3,34750	Donor C
15,89705	-1,80487	Donor C
13,47624	-2,41124	Donor C
16,87863	-2,07666	Donor C
15,17786	-2,90899	Donor C
16,02605	-1,28075	Donor C
15,14879	-3,82811	Donor C
15,99741	-2,50685	Donor C
15,46192	-2,96048	Donor C
16,88177	-3,58809	Donor C
16,01265	-3,87629	Donor C
17,67035	-3,76443	Donor C
17,26863	-2,54208	Donor C
14,92176	-3,05894	Donor C
16,76915	-3,36238	Donor C
16,33369	-4,08921	Donor C
17,26947	-2,74848	Donor C
17,90410	-2,94753	Donor C
17,09615	-3,23363	Donor C
16,15562	-2,25905	Donor C
17,94131	-2,27919	Donor C
18,33321	-3,26483	Donor C
19,46605	-0,72070	Donor C
20,06661	-2,26491	Donor C
15,33179	-2,29759	Donor C
15,31395	-3,20021	Donor C
14,56881	-3,05330	Donor C
14,78356	-2,85315	Donor C
13,24287	-3,88872	Donor C
12,76731	-3,34340	Donor C
12,85642	-3,98142	Donor C
14,71896	-7,59549	Donor C
13,25200	-3,96629	Donor C
9,99763	-2,24931	Donor C
10,21732	-4,16479	Donor C
8,37155	-4,19231	Donor C
13,49537	-2,18367	Donor C
12,55231	-4,28823	Donor C
13,26861	-3,20579	Donor C
-0,71382	7,91540	Donor A
-2,77259	7,43780	Donor A
-1,93436	5,77731	Donor A
-1,83315	7,54334	Donor A
-0,53713	5,46294	Donor A
-1,70225	7,30412	Donor A
-1,35268	7,51309	Donor A
-2,28618	6,75790	Donor A
-0,58027	6,62766	Donor A
-2,03884	6,62222	Donor A
-1,41651	6,83187	Donor A
-2,24654	7,71002	Donor A
-0,93511	8,01903	Donor A
0,28573	7,83914	Donor A
-0,83081	6,20473	Donor A
-1,22472	5,07708	Donor A
-1,38478	6,55427	Donor A
-1,21151	7,26789	Donor A
0,69142	7,14107	Donor A
0,12507	7,20307	Donor A
-1,78869	6,83493	Donor A
-2,25845	6,58538	Donor A
1,00931	6,50024	Donor A
-0,72987	6,69055	Donor A
-1,48578	6,49211	Donor A
-2,18770	7,55890	Donor A
-1,15020	4,73881	Donor A
-0,88329	7,87730	Donor A
-0,27154	6,10684	Donor A
-0,42415	11,31167	Donor A
-0,79899	5,61718	Donor A
-1,01551	7,14933	Donor A
0,39555	6,59646	Donor A
0,19486	6,70110	Donor A
1,18581	6,66164	Donor A
0,34322	6,46109	Donor A
-1,87974	5,76182	Donor A
0,36846	7,62456	Donor A
-0,41912	7,06633	Donor A
-0,67896	7,27093	Donor A
-0,10296	5,97281	Donor A
0,79395	8,64966	Donor A
-0,18329	7,12471	Donor A
-0,20484	7,15149	Donor A
-0,79925	5,07909	Donor A
-0,16524	7,42008	Donor A
-0,67999	6,34996	Donor A
-0,47574	5,37447	Donor A
-0,87245	7,10028	Donor A
-0,67666	7,75698	Donor A
-0,76046	8,48598	Donor A
-0,34311	5,75072	Donor A
0,86098	7,49838	Donor A
0,89624	8,13429	Donor A
-0,59484	6,51220	Donor A
0,63022	7,69916	Donor A
-0,10320	7,55822	Donor A
-0,19407	8,22788	Donor A
-0,09092	7,37116	Donor A
-0,56720	7,65813	Donor A
0,18090	6,95120	Donor A
0,95591	8,75318	Donor A
0,82429	5,39400	Donor A
0,10190	6,88901	Donor A
1,62345	8,75687	Donor A
-0,84654	7,58128	Donor A
0,54781	7,40311	Donor A
-0,50359	6,72393	Donor A
0,00307	8,03943	Donor A
-0,74860	6,24453	Donor A
2,76586	7,08038	Donor A
0,31547	5,27715	Donor A
2,65759	7,42057	Donor A
3,39518	6,63485	Donor A
2,86481	7,10662	Donor A
1,16890	9,24967	Donor A
2,00465	7,57810	Donor A
-0,13802	8,72178	Donor A
0,34449	10,51120	Donor A
1,79906	7,08688	Donor A
1,52753	10,45918	Donor A
-0,21768	9,52738	Donor A
0,40271	7,21883	Donor A
0,56609	10,40135	Donor A
0,45651	8,49560	Donor A
-1,00500	7,67502	Donor A
0,18141	10,20833	Donor A
0,28588	11,67826	Donor A
1,38815	8,46733	Donor A
0,96961	7,26777	Donor A
-1,48379	8,56667	Donor A
-2,29776	7,69664	Donor A
-1,11039	6,43846	Donor A
0,61499	8,76153	Donor A
1,08294	9,93304	Donor A
1,68825	9,79376	Donor A
1,87166	8,08378	Donor A
-0,70405	9,36709	Donor A
1,77225	10,32878	Donor A
0,66177	7,96582	Donor A
1,22567	10,63105	Donor A
0,38156	10,08653	Donor A
1,71437	8,46885	Donor A
1,50756	7,22247	Donor A
1,61770	7,53817	Donor A
1,46085	8,24247	Donor A
1,38323	7,37207	Donor A
1,36304	6,73979	Donor A
3,03347	8,81073	Donor A
1,39992	7,75203	Donor A
1,04723	8,57488	Donor A
1,81888	5,86552	Donor A
1,07947	5,89147	Donor A
1,05807	7,19272	Donor A
2,26529	8,43330	Donor A
0,38912	6,81245	Donor A
0,88762	7,29676	Donor A
1,00131	8,08052	Donor A
1,12919	7,87515	Donor A
-0,38738	7,59284	Donor A
1,95857	8,09501	Donor A
3,93804	7,18123	Donor A
1,21893	8,33637	Donor A
0,90653	7,61110	Donor A
0,66089	6,20811	Donor A
0,99600	7,66350	Donor A
1,35190	8,35754	Donor A
3,43602	9,88295	Donor A
1,56907	8,71504	Donor A
0,99440	9,40293	Donor A
0,98816	7,80522	Donor A
1,17771	7,52227	Donor A
1,45020	5,70994	Donor A
2,30485	7,10840	Donor A
1,11844	9,24927	Donor A
2,62476	8,04443	Donor A
1,56601	9,55606	Donor A
0,23005	8,19961	Donor A
1,70857	7,26970	Donor A
2,08142	6,58315	Donor A
1,87405	8,66179	Donor A
1,39996	9,23145	Donor A
1,25252	9,45448	Donor A
0,77347	6,51054	Donor A
2,73212	9,73195	Donor A
1,57728	9,88425	Donor A
0,57393	7,30858	Donor A
2,55266	9,69149	Donor A
1,93619	5,92214	Donor A
1,90735	7,54812	Donor A
1,53140	9,21234	Donor A
1,11091	9,38041	Donor A
1,56973	7,10426	Donor A
3,02318	7,88431	Donor A
3,05485	7,37065	Donor A
2,17173	8,41109	Donor A
0,59507	6,60821	Donor A
1,47021	6,93398	Donor A
1,65770	8,73679	Donor A
3,15465	7,74260	Donor A
2,05478	8,42002	Donor A
1,63148	6,92998	Donor A
1,88849	8,26925	Donor A
0,95086	9,72804	Donor A
3,04683	10,68350	Donor A
1,99157	9,01357	Donor A
1,54820	8,49875	Donor A
3,24292	20,53174	Donor A
-0,64338	7,75197	Donor A
-0,14029	5,71303	Donor A
-0,79646	4,48690	Donor A
4,33057	13,13403	Donor A
3,41634	15,87461	Donor A
4,24714	19,17259	Donor A
4,86203	18,40563	Donor A
2,93396	20,86646	Donor A
3,55465	15,48140	Donor A
2,87005	11,50311	Donor A
4,74626	22,09083	Donor A
3,14695	13,99348	Donor A
-12,89153	-8,41666	Donor B
-11,50937	-9,36407	Donor B
-14,38261	-7,08082	Donor B
-12,07714	-6,86253	Donor B
-14,77456	-8,24597	Donor B
-13,22905	-9,12344	Donor B
-13,01706	-8,67188	Donor B
-13,51892	-8,20578	Donor B
-13,19111	-9,04591	Donor B
-13,40053	-7,20531	Donor B
-12,77555	-3,83498	Donor B
-12,90455	-3,41306	Donor B
-12,92603	-8,90980	Donor B
-12,91946	-8,28742	Donor B
-12,64274	-9,10517	Donor B
-13,43845	-8,11832	Donor B
-13,46580	-7,82208	Donor B
-12,67520	-9,84323	Donor B
-14,88155	-8,61128	Donor B
-13,49261	-9,07980	Donor B
-13,29433	-7,69760	Donor B
-13,96624	-9,31720	Donor B
-13,47558	-10,35737	Donor B
-11,77939	-10,33852	Donor B
-12,16782	-8,21863	Donor B
-12,77658	-8,78519	Donor B
-11,90179	-9,99335	Donor B
-11,52379	-8,47297	Donor B
-12,80560	-6,94709	Donor B
-13,34298	-8,27586	Donor B
-14,02879	-6,52104	Donor B
-12,74767	-8,61113	Donor B
-14,24645	-8,04126	Donor B
-15,60785	-4,83853	Donor B
-14,52338	-6,57737	Donor B
-15,15049	-6,70753	Donor B
-14,26676	-7,46359	Donor B
-13,67092	-6,09127	Donor B
-14,72659	-6,54501	Donor B
-12,54351	-7,62513	Donor B
-14,43892	-7,77921	Donor B
-15,43522	-4,71226	Donor B
-14,47163	-6,06001	Donor B
-13,35072	-7,23437	Donor B
-15,47321	-7,21880	Donor B
-13,71904	-8,04705	Donor B
-12,62808	-8,80502	Donor B
-13,49840	-6,91732	Donor B
-12,83804	-6,84766	Donor B
-12,35445	-7,51776	Donor B
-13,02349	-8,57276	Donor B
-12,91265	-5,38489	Donor B
-12,87646	-5,46819	Donor B
-12,39329	-7,45854	Donor B
-11,86190	-7,85104	Donor B
-11,77810	-8,67744	Donor B
-12,32858	-9,05743	Donor B
-10,66312	-7,88639	Donor B
-11,08782	-9,15956	Donor B
-11,88242	-8,94590	Donor B
-11,36760	-8,47410	Donor B
-14,33941	-7,62955	Donor B
-12,56233	-8,10075	Donor B
-11,57260	-9,31479	Donor B
-11,62807	-8,60611	Donor B
-12,55468	-9,05540	Donor B
-13,66977	-7,16530	Donor B
-12,42595	-7,50903	Donor B
-11,88270	-8,50495	Donor B
-13,76424	-8,53668	Donor B
-11,61849	-9,51977	Donor B
-11,55116	-9,56190	Donor B
-11,87696	-6,04309	Donor B
-12,11547	-9,43085	Donor B
-11,01300	-10,83099	Donor B
-12,24972	-10,31138	Donor B
-12,09704	-7,23989	Donor B
-11,95180	-10,64161	Donor B
-10,96664	-9,12113	Donor B
-12,28275	-8,54277	Donor B
-12,96886	-9,91525	Donor B
-13,44938	-7,94121	Donor B
-11,94668	-8,34090	Donor B
-12,52826	-8,82155	Donor B
-12,11028	-8,50651	Donor B
-11,71753	-9,93915	Donor B
-10,89839	-5,99756	Donor B
-11,54399	-9,40891	Donor B
-12,98016	-8,89676	Donor B
-10,66211	-9,81721	Donor B
-6,36700	0,46805	Donor B
-6,52331	-0,42550	Donor B
-6,13084	1,37306	Donor B
-6,12612	0,65670	Donor B
-5,03242	1,53286	Donor B
-6,04215	3,03931	Donor B
-5,92601	0,35310	Donor B
-5,87269	1,05553	Donor B
-5,83602	3,02100	Donor B
-5,54513	2,08977	Donor B
-5,75306	2,40215	Donor B
-5,00517	1,34287	Donor B
-5,37638	2,21915	Donor B
-5,13523	2,18482	Donor B
-4,71284	4,07658	Donor B
-7,01698	1,65720	Donor B
-6,29476	3,29144	Donor B
-6,86497	1,56249	Donor B
-5,34291	1,95049	Donor B
-5,30460	1,87784	Donor B
-5,87029	0,61953	Donor B
-5,77032	1,75799	Donor B
-5,14071	2,19452	Donor B
-4,48170	0,78777	Donor B
-5,31788	1,35769	Donor B
-6,03837	2,08505	Donor B
-6,21929	2,04599	Donor B
-5,05723	3,07387	Donor B
-6,03739	1,89484	Donor B
-3,68921	1,06941	Donor B
-5,40128	3,22225	Donor B
-4,63467	2,28333	Donor B
-4,80836	3,61598	Donor B
-4,81219	3,03740	Donor B
-5,09124	1,47432	Donor B
-4,57417	3,02707	Donor B
-4,66761	2,33024	Donor B
-3,76651	2,59177	Donor B
-5,75093	1,87963	Donor B
-4,97720	2,98537	Donor B
-6,90347	4,61407	Donor B
-5,40897	2,31480	Donor B
-4,42375	1,18859	Donor B
-3,92204	3,34623	Donor B
-4,09010	2,85837	Donor B
-4,04372	2,61616	Donor B
-4,40344	3,35707	Donor B
-5,42901	3,96870	Donor B
-3,88184	3,03332	Donor B
-2,87916	3,28629	Donor B
-2,58612	2,76838	Donor B
-3,66526	1,07524	Donor B
-3,08639	1,00435	Donor B
-3,71922	3,21066	Donor B
-4,63935	3,70936	Donor B
-4,69021	1,99860	Donor B
-3,39436	4,55191	Donor B
-3,10112	4,57340	Donor B
-0,61675	4,97004	Donor B
-3,26504	3,40381	Donor B
-4,75279	2,33373	Donor B
-3,91375	0,97508	Donor B
-3,98753	2,80494	Donor B
-4,02558	2,59869	Donor B
-2,20022	3,02769	Donor B
-4,01162	4,16426	Donor B
-3,11159	2,73127	Donor B
-4,55466	0,73981	Donor B
-2,35089	3,60958	Donor B
-4,21219	4,07920	Donor B
-3,61912	1,42088	Donor B
-4,79141	4,14551	Donor B
-4,37958	2,81904	Donor B
-4,51232	2,61539	Donor B
-3,71532	2,43749	Donor B
-4,57111	3,91094	Donor B
-4,79490	4,18854	Donor B
-4,28209	2,65125	Donor B
-3,87646	3,52982	Donor B
-3,84826	2,11728	Donor B
-4,07540	3,49199	Donor B
-3,95276	3,84368	Donor B
-2,43924	2,85413	Donor B
-5,42365	2,63903	Donor B
-4,09150	1,97506	Donor B
-4,63832	2,99204	Donor B
-3,37480	1,82702	Donor B
-3,12776	2,35642	Donor B
-3,32570	3,26474	Donor B
-4,17961	3,37833	Donor B
-3,73835	0,96444	Donor B
-4,23843	0,37934	Donor B
-4,73448	1,62017	Donor B
-4,33750	-0,10751	Donor B
-5,70220	1,09171	Donor B
-3,69894	-0,90673	Donor B
-3,90280	0,70824	Donor B
-4,73663	-0,06881	Donor B
-3,51725	0,02127	Donor B
-4,17785	1,15379	Donor B
-4,08198	-0,61456	Donor B
-4,03661	1,93307	Donor B
-3,63593	-0,14842	Donor B
-4,72805	-0,92793	Donor B
-4,53639	0,70855	Donor B
-5,10468	1,61831	Donor B
-3,32258	1,43408	Donor B
-3,82763	1,29618	Donor B
-3,88187	0,03599	Donor B
-2,92101	1,09109	Donor B
-3,32206	0,53325	Donor B
-4,30901	-0,12972	Donor B
-4,30462	0,64813	Donor B
-4,31821	0,25690	Donor B
-4,21133	0,04672	Donor B
-3,28246	-1,13021	Donor B
-4,44486	1,11862	Donor B
-3,27733	-0,77659	Donor B
-3,82921	0,52123	Donor B
-4,61047	0,67037	Donor B
-5,01985	-1,92562	Donor B
-5,17606	-1,79461	Donor B
-4,51485	-0,21127	Donor B
-4,99219	-0,43321	Donor B
-3,78757	1,89855	Donor B
-5,03888	0,23153	Donor B
-5,14560	-1,92616	Donor B
-5,16125	0,43288	Donor B
-4,25141	-0,20954	Donor B
-3,47391	2,01880	Donor B
-4,41029	0,48743	Donor B
-5,37987	-0,39669	Donor B
-5,23162	1,52148	Donor B
-4,96714	1,09928	Donor B
-5,65146	1,20876	Donor B
-2,96485	0,73363	Donor B
-2,55597	0,26877	Donor B
-3,85349	0,04172	Donor B
-4,47669	0,64793	Donor B
-5,26406	1,69372	Donor B
-4,96016	0,02918	Donor B
-3,12372	0,20140	Donor B
-4,98797	1,39055	Donor B
-4,76993	0,12113	Donor B
-3,42366	0,92128	Donor B
-4,86424	0,74365	Donor B
-3,43249	-0,96395	Donor B
-4,43278	0,48047	Donor B
-3,15499	1,26593	Donor B
-4,51668	-0,60568	Donor B
-4,79037	-1,11731	Donor B
-4,34940	1,79701	Donor B
-4,56350	-0,10694	Donor B
-4,02346	1,60511	Donor B
-4,72220	-0,50889	Donor B
-3,63735	0,54748	Donor B
-4,38400	-1,61537	Donor B
-3,55435	3,07718	Donor B
-4,58660	-0,35015	Donor B
-4,26656	0,84162	Donor B
-2,89791	0,87584	Donor B
-2,32353	0,85396	Donor B
-3,90173	-0,50479	Donor B
-4,09876	-0,05901	Donor B
-3,75819	-0,38957	Donor B
-3,32921	0,49412	Donor B
-4,93891	0,77065	Donor B
-3,40262	1,01462	Donor B
-3,44785	-0,79171	Donor B
-4,83522	1,01827	Donor B
-3,39233	-0,60872	Donor B
-4,11165	-1,54543	Donor B
-3,73517	-0,28857	Donor B
-3,12198	1,02678	Donor B
-2,52950	0,10053	Donor B
-3,72426	-0,05561	Donor B
-3,11622	0,10114	Donor B
-3,22970	-1,04915	Donor B
-3,02367	0,49697	Donor B
-1,95238	0,10202	Donor B
-1,09707	-5,04737	Donor B'
0,08889	-6,78133	Donor B'
-1,11206	-5,17113	Donor B'
-1,12268	-3,90016	Donor B'
-0,64371	-5,69783	Donor B'
-1,30707	-6,26823	Donor B'
-0,14641	-5,61536	Donor B'
0,83973	-4,84064	Donor B'
0,83032	-5,21963	Donor B'
0,13320	-4,74331	Donor B'
1,03492	-3,98267	Donor B'
0,08027	-5,88450	Donor B'
-0,53297	-5,15035	Donor B'
-0,53741	-4,67154	Donor B'
-1,51831	-6,46484	Donor B'
-1,19813	-6,23230	Donor B'
-0,37782	-5,07234	Donor B'
-0,19807	-4,72123	Donor B'
-1,37131	-5,78043	Donor B'
-0,87293	-5,70463	Donor B'
-0,84041	-5,81678	Donor B'
-0,46561	-4,97818	Donor B'
-1,34856	-6,18698	Donor B'
-1,20092	-5,83805	Donor B'
-0,56762	-5,34359	Donor B'
-1,54065	-5,46588	Donor B'
-2,17723	-5,50462	Donor B'
-0,82826	-4,47361	Donor B'
-0,68858	-6,26368	Donor B'
-0,73930	-5,88595	Donor B'
-0,69362	-6,63345	Donor B'
0,27172	-5,03737	Donor B'
-0,65735	-5,37855	Donor B'
-0,77944	-6,12835	Donor B'
-2,44177	-6,34641	Donor B'
-1,33516	-4,92565	Donor B'
-0,86394	-7,04963	Donor B'
0,55556	-4,66035	Donor B'
0,08548	-4,46917	Donor B'
-1,43262	-6,27067	Donor B'
-1,18529	-6,49369	Donor B'
-0,75717	-6,25704	Donor B'
0,41466	-4,39207	Donor B'
-1,12157	-4,90896	Donor B'
-1,24685	-4,14937	Donor B'
-1,69447	-3,81954	Donor B'
-1,20540	-5,15476	Donor B'
-1,44147	-4,87956	Donor B'
-0,13378	-5,28278	Donor B'
0,77008	-4,13743	Donor B'
-0,74096	-5,06119	Donor B'
0,60878	-4,23166	Donor B'
0,02109	-6,18135	Donor B'
-0,90818	-5,47150	Donor B'
0,34738	-4,41891	Donor B'
-0,20252	-5,36680	Donor B'
-1,65981	-5,77234	Donor B'
-0,18184	-6,00101	Donor B'
-0,57010	-5,57695	Donor B'
-0,45892	-6,73647	Donor B'
-1,46083	-5,71159	Donor B'
1,12777	-5,15088	Donor B'
-1,63672	-5,49938	Donor B'
0,24793	-5,48117	Donor B'
-1,31611	-5,68861	Donor B'
-1,18914	-4,64578	Donor B'
-0,44163	-6,06817	Donor B'
-0,74817	-6,65197	Donor B'
-0,05005	-4,87191	Donor B'
-1,03233	-6,64230	Donor B'
-0,08176	-4,72489	Donor B'
-0,15377	-4,04617	Donor B'
-0,59343	-3,82971	Donor B'
-0,63755	-5,72796	Donor B'
-0,54481	-5,91013	Donor B'
-0,42329	-5,75745	Donor B'
-0,73009	-6,10540	Donor B'
0,21496	-5,60940	Donor B'
-1,14572	-6,54517	Donor B'
-0,03061	-5,60802	Donor B'
-0,13344	-6,80905	Donor B'
0,29186	-6,55333	Donor B'
-0,98978	-5,40458	Donor B'
1,27355	-6,96596	Donor B'
-1,00321	-7,08627	Donor B'
0,13111	-5,96729	Donor B'
0,25487	-6,74444	Donor B'
-1,30076	-5,58473	Donor B'
-0,20635	-5,61617	Donor B'
1,08547	-3,58019	Donor B'
1,74732	2,57839	Donor B'
1,59565	2,11883	Donor B'
2,87943	0,68631	Donor B'
0,92941	1,40518	Donor B'
3,30084	1,34253	Donor B'
1,15336	-0,30914	Donor B'
1,80844	1,77453	Donor B'
1,33490	0,41149	Donor B'
2,12544	1,86228	Donor B'
0,29216	0,41139	Donor B'
1,88332	-0,20053	Donor B'
2,20172	0,29211	Donor B'
1,29586	0,89851	Donor B'
2,17381	1,24442	Donor B'
1,79131	2,27221	Donor B'
1,28084	0,26639	Donor B'
1,93314	1,60834	Donor B'
0,82400	-0,67206	Donor B'
2,48700	2,60531	Donor B'
2,13334	0,91048	Donor B'
1,11517	0,03512	Donor B'
1,96311	2,03317	Donor B'
1,03966	1,22413	Donor B'
1,24610	1,93494	Donor B'
2,04426	0,79439	Donor B'
1,50474	1,43442	Donor B'
3,23894	2,18577	Donor B'
1,34161	1,94955	Donor B'
2,46685	0,85269	Donor B'
1,70079	0,95332	Donor B'
0,89386	0,42334	Donor B'
1,97541	2,42468	Donor B'
1,90901	1,41689	Donor B'
2,23093	2,49407	Donor B'
0,92670	0,89106	Donor B'
2,79643	0,98298	Donor B'
2,99185	0,42865	Donor B'
2,13276	0,12836	Donor B'
2,40200	0,38308	Donor B'
2,17847	2,76485	Donor B'
3,15661	0,61110	Donor B'
2,97012	2,99157	Donor B'
2,44226	-0,57887	Donor B'
2,45454	0,62277	Donor B'
1,90587	0,14481	Donor B'
3,34049	0,94168	Donor B'
3,20125	2,36537	Donor B'
3,43568	1,56822	Donor B'
1,74191	1,42325	Donor B'
1,57111	0,54762	Donor B'
2,72947	3,73762	Donor B'
2,39483	-0,16713	Donor B'
3,27024	1,23996	Donor B'
3,76857	1,04652	Donor B'
4,51944	0,93218	Donor B'
3,32578	2,08752	Donor B'
3,14276	0,80142	Donor B'
3,19772	0,02127	Donor B'
4,42662	1,49824	Donor B'
3,14311	2,07548	Donor B'
3,12364	2,80575	Donor B'
2,08102	2,54658	Donor B'
2,44250	2,59717	Donor B'
2,75773	0,38504	Donor B'
1,92544	1,78207	Donor B'
3,65785	0,78543	Donor B'
3,12413	-0,22533	Donor B'
3,49688	2,91575	Donor B'
3,03109	4,39177	Donor B'
1,43912	1,85218	Donor B'
0,92431	1,32018	Donor B'
3,02252	-0,64758	Donor B'
2,52147	2,00118	Donor B'
2,47024	1,58011	Donor B'
2,22807	1,01655	Donor B'
2,29914	1,19961	Donor B'
2,56962	-0,97500	Donor B'
3,05194	2,91749	Donor B'
2,78293	2,93021	Donor B'
2,34549	2,03757	Donor B'
2,15900	1,22955	Donor B'
1,43471	2,13127	Donor B'
1,69595	-1,01973	Donor B'
1,55556	0,47295	Donor B'
3,67348	1,79757	Donor B'
3,11788	1,26175	Donor B'
3,09078	2,89792	Donor B'
3,10301	1,90579	Donor B'
3,55997	0,49790	Donor B'
3,22132	1,12352	Donor B'
