# Supplementary material for: Organotypic culture of human brain explants as a preclinical model for AI-driven antiviral studies
Source: EMBO Mol Med. 2024 Mar 12;16(4):1004–26. doi: 10.1038/s44321-024-00039-9 (PMC11018746; doi:10.1038/s44321-024-00039-9)
Supplement: Supplementary file 5 — Source Data Fig. 3 [file 44321_2024_39_MOESM5_ESM.zip › Figure 3/E/cut-out traces.xlsx]

## Sheet: cut-out traces
Time	trace 1	trace 2	trace 3	trace 4	trace 5	trace 6	trace 7
0.0001	-10.159072	19.190798	-17.208224	-4.444594	-44.25157	-15.925382	-16.52145
0.0002	-17.804292	-6.051386	1.23101	-1.917784	-22.080432	9.433424	-2.151028
0.0003	-18.698394	-8.513406	3.2395	10.353442	-23.64835	9.187222	-1.114388
0.0004	-13.450404	-9.822164	7.956212	21.562112	-21.989726	0.544236	-17.156392
0.0005	-5.520108	-5.934764	9.20018	5.934764	0.142538	4.548258	-27.950406
0.0006	1.658624	6.232798	1.10143	-21.717608	9.58892	14.020556	-31.954428
0.0007	14.9017	7.269438	6.28463	-12.297142	11.895444	5.649688	-21.12154
0.0008	20.460682	-16.158626	11.182754	4.898124	27.095178	-7.917338	-10.3664
0.0009	9.161306	-0.686774	6.388294	-6.375336	14.70733	-2.954424	-21.238162
0.001	12.323058	4.14656	-16.962022	-10.146114	14.733246	3.330206	-11.6622
0.0011	16.314122	0.894102	-19.385168	-3.848526	23.959342	-2.07328	2.954424
0.0012	6.764076	11.92136	-5.079536	15.121986	17.324846	-6.67337	10.897678
0.0013	2.78597	13.502236	3.654156	26.408404	11.377124	-13.28195	1.114388
0.0014	-4.042896	19.268546	7.956212	19.216714	-11.14388	6.504916	-6.841824
0.0015	7.606346	34.507154	20.577304	1.088472	-7.25648	9.91287	0.168454
0.0016	-1.645666	36.86551	14.525918	-1.658624	6.232798	20.058984	-2.500894
0.0017	-1.062556	10.897678	-1.995532	14.564792	17.765418	8.306078	-13.385614
0.0018	-0.103664	-1.334674	0.12958	4.651922	0.298034	-2.539768	-10.62556
0.0019	18.309654	-2.85076	-9.679626	-10.56077	-23.117072	-11.195712	-8.267204
0.002	9.731458	-15.925382	-12.400806	-26.343614	-3.019214	-2.13807	-12.193478
0.0021	2.487936	-12.025024	-9.511172	-15.964256	15.16086	9.744416	-10.081324
0.0022	-16.949064	-9.031726	-1.671582	5.50715	-5.610814	7.541556	4.677838
0.0023	-10.23682	-3.718946	4.509384	-5.1832	-5.494192	-12.361932	13.80027
0.0024	3.576408	-3.511618	11.59741	1.917784	-5.533066	-21.795356	17.23414
0.0025	-18.827974	-0.77748	3.744862	10.081324	-16.430744	5.24799	7.722968
0.0026	-8.383826	10.262736	11.59741	-7.269438	-11.85657	10.547812	13.86506
0.0027	12.284184	6.103218	-7.671136	15.22565	5.260948	2.112154	2.306524
0.0028	15.09607	5.44236	-5.999554	-1.930742	1.438338	9.213138	-6.984362
0.0029	10.029492	-3.407954	10.508938	-8.55228	8.254246	10.962468	-16.754694
0.003	7.075068	-14.201968	2.345398	-0.362824	1.68454	15.264524	-21.808314
0.0031	-0.349866	-33.781506	2.449062	-12.18052	-3.744862	2.151028	-12.556302
0.0032	-20.92717	-41.91913	1.399464	-11.377124	-7.541556	12.556302	-14.176052
0.0033	-18.167116	-22.896786	9.355676	-4.79446	0.660858	18.348528	-3.148794
0.0034	-19.644328	-17.454426	6.258714	1.114388	-11.351208	3.317248	-9.614836
0.0035	-2.423146	-10.483022	-3.265416	2.513852	-5.066578	4.172476	-12.89321
0.0036	-2.708222	-12.491512	7.761842	-12.025024	-3.49866	-10.016534	-13.21716
0.0037	-14.409296	-12.50447	-0.673816	-4.27614	-7.088026	-13.048706	-13.204202
0.0038	5.1832	-9.433424	-8.953978	3.550492	-2.39723	-14.979448	4.911082
0.0039	-3.420912	-16.301164	-1.61975	17.674712	19.644328	-6.038428	16.987938
0.004	-0.362824	-8.785524	10.923594	14.007598	12.076856	-1.192136	14.344506
0.0041	-2.643432	-8.370868	9.290886	8.94102	1.697498	-15.044238	7.373102
0.0042	-5.921806	-12.841378	-3.95219	15.407062	-0.621984	-7.567472	1.192136
0.0043	6.02547	-5.76631	-5.235032	14.201968	2.125112	11.999108	4.936998
0.0044	20.512514	3.939232	-9.252012	16.26229	-6.09026	4.60009	9.84808
0.0045	15.342272	11.947276	-1.840036	3.744862	-9.213138	3.148794	-0.492404
0.0046	9.316802	21.173372	-8.331994	2.034406	4.483468	10.988384	6.02547
0.0047	-12.478554	21.264078	-19.618412	-15.303398	20.719842	-6.077302	14.474086
0.0048	1.982574	14.422254	-19.50179	-3.796694	-18.866848	3.058088	20.914212
0.0049	10.10724	9.342718	-22.715374	-34.442364	-4.885166	8.785524	7.411976
0.005	17.4933	-9.640752	-7.088026	-45.28821	-14.163094	5.999554	-8.539322
0.0051	0.829312	5.1832	1.269884	-24.42583	1.062556	-8.215372	-14.681414
0.0052	5.040662	20.953086	3.95219	-20.53843	8.137624	-14.111262	-34.040666
0.0053	1.269884	17.843166	17.894998	-19.838698	-2.20286	4.574174	3.56345
0.0054	-11.234586	24.503578	32.304294	2.630474	-19.100092	-7.437892	13.631816
0.0055	-17.454426	18.46515	8.733692	9.537088	-23.505812	-14.849868	16.340038
0.0056	-52.259614	7.075068	-7.632262	-7.204648	-13.243076	-3.084004	15.303398
0.0057	-233.995564	-55.78419	-70.154612	-152.075088	-65.541564	-25.747546	-10.146114
0.0058	-286.294052	-123.075084	-162.933892	-235.978138	-224.380728	-156.817716	-155.62558
0.0059	-267.893692	-134.193048	-168.00047	-241.187254	-273.80254	-213.910664	-292.902632
0.006	-251.760982	-115.805646	-140.801628	-196.83202	-263.034442	-212.757402	-309.30746
0.0061	-203.596096	-92.299834	-125.005826	-155.327546	-212.303872	-206.058116	-268.580466
0.0062	-158.34676	-63.286872	-113.3825	-7.813674	-171.382508	-202.753826	-210.50271
0.0063	-146.68456	-68.301618	-76.309662	154.861058	-140.179644	-104.130488	-188.15016
0.0064	-103.456672	-62.055862	-57.974092	213.28868	-117.52906	-42.722526	40.571498
0.0065	-66.824406	-37.953982	-48.20376	197.376256	-87.712702	0.97185	197.790912
0.0066	-17.856124	-23.207778	-31.643436	152.32129	-36.010282	166.873124	195.173396
0.0067	3.43387	-7.463808	-12.919126	139.894568	7.7748	224.354812	193.773932
0.0068	20.460682	-7.852548	5.05362	113.473206	21.886062	213.210932	192.672502
0.0069	40.338254	-4.690796	42.748442	109.88384	56.147014	208.597884	207.055882
0.007	64.258722	2.125112	49.331106	96.316814	84.330664	180.31057	186.063922
0.0071	84.861942	15.251566	32.032176	73.14791	83.747554	141.203326	170.747566
0.0072	98.752918	21.341826	27.069262	73.005372	63.779276	123.580446	112.28107
0.0073	104.078656	37.552284	49.8883	53.38696	74.89724	119.53755	113.227004
0.0074	119.79671	46.363724	69.558544	41.91913	92.753364	99.271238	93.077314
0.0075	107.188576	44.12199	73.394112	46.77838	80.521012	84.09742	89.915562
0.0076	100.385626	52.15595	65.606354	33.807422	73.458902	53.309212	84.952648
0.0077	93.142104	57.105906	45.016092	5.662646	82.34809	49.43477	61.278382
0.0078	80.546928	37.591158	36.852552	3.49866	85.147018	31.669352	22.831996
0.0079	90.161764	31.021452	53.749784	-14.266758	91.61306	8.642986	13.074622
0.008	103.249344	54.55318	52.985262	0	91.61306	11.636284	3.991064
0.0081	91.004034	54.501348	40.804742	-15.445936	75.558098	7.619304	-4.392762
0.0082	71.450412	43.500006	41.180524	-16.806526	76.205998	-14.2538	-14.525918
0.0083	67.951752	23.959342	36.360148	-4.315014	80.067482	-24.088922	-13.528152
0.0084	79.665784	15.368188	19.294462	-7.399018	67.550054	-37.202418	-33.250228
0.0085	52.505816	21.795356	23.428064	-30.166224	46.532178	-48.514752	-17.350762
0.0086	27.289548	18.115284	26.43432	-30.982578	53.607246	-47.439238	-2.902592
0.0087	45.02905	18.581772	22.313676	-30.77525	58.025924	-32.887404	-42.191248
0.0088	56.95041	24.529494	11.33825	-43.525922	38.005814	-27.652372	-63.092502
0.0089	44.536646	38.122436	31.513856	-35.945492	19.799824	-17.117518	-36.360148
0.009	6.440126	26.084454	32.317252	-30.4513	29.246206	-31.280612	-29.181416
0.0091	7.813674	15.718054	12.63405	-11.027258	19.009386	-23.19482	-36.528602
0.0092	28.624222	15.61439	20.175606	1.74933	22.883828	-10.56077	-31.837806
0.0093	29.41466	14.085346	27.483918	21.989726	40.092052	-0.621984	-27.613498
0.0094	14.150136	9.213138	15.407062	14.759162	15.510726	-23.790888	-27.574624
0.0095	26.019664	36.113946	2.384272	4.690796	24.775696	-27.496876	-21.847188
0.0096	35.155054	30.943704	-0.557194	-14.163094	64.479008	-22.132264	7.036194
0.0097	26.330656	13.709564	12.297142	-25.864168	28.079986	-26.395446	0.077748
0.0098	16.858358	12.906168	7.567472	-38.213142	-9.84808	-22.585794	-18.257822
0.0099	-4.820376	26.032622	7.541556	-51.521008	-13.15237	-10.17203	-17.454426
0.01	-26.006706	11.947276	13.294908	-41.478558	14.64254	1.68454	13.165328
0.0101	-33.379808	9.796248	5.066578	-15.264524	2.695264	-37.344956	5.416444
0.0102	-14.046472	-5.066578	14.240842	15.666222	-1.801162	-28.611264	-32.045134
0.0103	-13.86506	-2.747096	27.08222	0.570152	3.084004	-18.102326	-26.149244
0.0104	20.046026	-14.759162	20.292228	-5.63673	40.04022	-17.23414	-16.638072
0.0105	18.85389	-17.311888	19.89053	-14.085346	53.32217	-30.930746	-10.975426
0.0106	8.928062	-27.73012	16.106794	-37.733696	13.009832	-0.84227	-15.121986
0.0107	16.573282	-29.596072	3.459786	-19.333336	-1.477212	9.861038	-15.705096
0.0108	29.829316	-17.000896	-6.09026	-9.239054	-32.213588	-1.736372	-0.958892
0.0109	20.27927	-12.63405	-1.192136	1.956658	-32.26542	-37.18946	-4.975872
0.011	5.325738	-4.14656	-4.5353	19.229672	-9.187222	-28.63718	-7.619304
0.0111	15.67918	3.537534	-3.718946	28.624222	-9.20018	-40.675162	-1.736372
0.0112	14.227884	5.170242	0.414656	27.587582	-10.794014	-47.529944	-10.897678
0.0113	-4.27614	-19.488832	-8.565238	18.439234	-12.69884	-25.13852	-16.560324
0.0114	3.75782	-26.30474	-19.449958	-12.776588	-28.740844	5.351654	-5.209116
0.0115	15.03128	-5.714478	-0.90706	-24.205544	-12.025024	14.96649	-14.823952
0.0116	3.317248	-0.207328	10.457106	-37.396788	19.346294	12.582218	-6.971404
0.0117	0.414656	-2.034406	3.511618	-29.686778	12.012066	-8.526364	11.934318
0.0118	8.137624	4.587132	-12.685882	-13.528152	45.02905	-16.1975	2.319482
0.0119	-5.44236	14.51296	1.308758	-3.265416	42.37266	14.629582	-2.682306
0.012	-16.923148	11.092048	16.962022	4.716712	39.19795	29.751568	-5.533066
0.0121	-9.731458	-0.945934	5.001788	-19.294462	37.409746	25.047814	-10.094282
0.0122	-8.526364	2.85076	5.857016	-16.676946	20.745758	21.678734	-12.141646
0.0123	-13.359698	19.009386	-8.254246	-32.278378	31.436108	19.540664	-13.048706
0.0124	-10.936552	39.159076	0.155496	-11.182754	21.886062	23.700182	4.042896
0.0125	2.902592	25.281058	19.773908	3.900358	-10.586686	16.806526	17.065686
0.0126	-0.6479	10.029492	0	20.266312	-49.395896	14.31859	9.498214
0.0127	4.98883	11.739948	-26.69348	10.210904	-67.848088	-0.038874	-4.289098
0.0128	2.734138	13.722522	-18.1412	10.405274	-66.513414	-13.787312	-5.092494
