# Supplementary material for: Organotypic culture of human brain explants as a preclinical model for AI-driven antiviral studies
Source: EMBO Mol Med. 2024 Mar 12;16(4):1004–26. doi: 10.1038/s44321-024-00039-9 (PMC11018746; doi:10.1038/s44321-024-00039-9)
Supplement: Supplementary file 6 — Source Data Fig. 4 [file 44321_2024_39_MOESM6_ESM.zip]

Archive with 42 entries (34 files):
- Figure 4/
- __MACOSX/._Figure 4
- Figure 4/.DS_Store
- __MACOSX/Figure 4/._.DS_Store
- Figure 4/G/
- __MACOSX/Figure 4/._G
- Figure 4/A/
- __MACOSX/Figure 4/._A
- Figure 4/F/
- __MACOSX/Figure 4/._F
- Figure 4/C/
- __MACOSX/Figure 4/._C
- Figure 4/D/
- __MACOSX/Figure 4/._D
- Figure 4/E/
- __MACOSX/Figure 4/._E
- Figure 4/B/
- __MACOSX/Figure 4/._B
- Figure 4/G/LDH luhmes.xlsx
- __MACOSX/Figure 4/G/._LDH luhmes.xlsx
- Figure 4/A/3A-VeroE6 qPCR Day 1.xlsx
- __MACOSX/Figure 4/A/._3A-VeroE6 qPCR Day 1.xlsx
- Figure 4/F/qPCR Luhmes.xlsx
- __MACOSX/Figure 4/F/._qPCR Luhmes.xlsx
- Figure 4/C/3C-IC50 Plaque assay.xlsx
- __MACOSX/Figure 4/C/._3C-IC50 Plaque assay.xlsx
- Figure 4/D/3D-IC50 RT-qPCR.xlsx
- __MACOSX/Figure 4/D/._3D-IC50 RT-qPCR.xlsx
- Figure 4/E/MOI 0.1 TAHV RNA.tif
- __MACOSX/Figure 4/E/._MOI 0.1 TAHV RNA.tif
- Figure 4/E/MOI 0.1 Dapi.tif
- __MACOSX/Figure 4/E/._MOI 0.1 Dapi.tif
- Figure 4/E/MOI 0.1 MAP2.tif
- __MACOSX/Figure 4/E/._MOI 0.1 MAP2.tif
- Figure 4/E/NI TAHV RNA.tif
- __MACOSX/Figure 4/E/._NI TAHV RNA.tif
- Figure 4/E/NI Dapi.tif
- __MACOSX/Figure 4/E/._NI Dapi.tif
- Figure 4/E/NI MAP2.tif
- __MACOSX/Figure 4/E/._NI MAP2.tif
- Figure 4/B/4B-VeroE6 qPCR Day 2.xlsx
- __MACOSX/Figure 4/B/._4B-VeroE6 qPCR Day 2.xlsx
