# Supplementary material for: Organotypic culture of human brain explants as a preclinical model for AI-driven antiviral studies
Source: EMBO Mol Med. 2024 Mar 12;16(4):1004–26. doi: 10.1038/s44321-024-00039-9 (PMC11018746; doi:10.1038/s44321-024-00039-9)
Supplement: Supplementary file 6 — Source Data Fig. 4 [file 44321_2024_39_MOESM6_ESM.zip › Figure 4/G/LDH luhmes.xlsx]

## Sheet: Feuil1
		NI					TAHV					TAHV+RG10b					UV-inactivated
	3 hpi	3.21143	3.70286	3.63429	5.6895	5.61135	3.60762	3.40952	3.34095	5.41206	5.27529						3.75619	3.62286	3.36381	5.41987	5.4316
	24 hpi	5.87429	5.69905	5.71429	16.3143	12.4262	6.20191	6.06095	5.77524	17.1857	18.6589	4.14857	4.67048	4.29333	9.08913	9.72998	6.7581	7.31048	5.23048	14.0674	15.8454
	48 hpi	12.9905	15.1848	14.9333	34.9459	19.3505	41.5695	42.6057	45.0286	51.9597	27.834	9.00952	7.76	8.02286	20.1243	21.6756	13.059	8.34667	12.2095	34.0354	13.79
