# Supplementary material for: Organotypic culture of human brain explants as a preclinical model for AI-driven antiviral studies
Source: EMBO Mol Med. 2024 Mar 12;16(4):1004–26. doi: 10.1038/s44321-024-00039-9 (PMC11018746; doi:10.1038/s44321-024-00039-9)
Supplement: Supplementary file 6 — Source Data Fig. 4 [file 44321_2024_39_MOESM6_ESM.zip › Figure 4/A/3A-VeroE6 qPCR Day 1.xlsx]

## Sheet: VeroE6 qPCR Day 1
NT	BafA1	RG10b	Rottlerin
1	1.73166e-06	0.000111	1.59616e-05
1	0.000137	0.00733	5.89e-05
1	0.000233	0.00509	0.000184
Fold change in TAHV RNA levels normalised to NT (non-treated) =1
