# Supplementary material for: Organotypic culture of human brain explants as a preclinical model for AI-driven antiviral studies
Source: EMBO Mol Med. 2024 Mar 12;16(4):1004–26. doi: 10.1038/s44321-024-00039-9 (PMC11018746; doi:10.1038/s44321-024-00039-9)
Supplement: Supplementary file 6 — Source Data Fig. 4 [file 44321_2024_39_MOESM6_ESM.zip › Figure 4/F/qPCR Luhmes.xlsx]

## Sheet: Feuil1
		Non-inf			TAHV			TAHV + RG10b			UV-treated TAHV
		Exp 1	Exp 2	Exp 3	Exp 1	Exp 2	Exp 3	Exp 1	Exp 2	Exp 3	Exp 1	Exp 2	Exp 3
	3 hpi	1.10513	0.0996186	0.0241546	0.841733	1.17435	0.989279				0.267498	1.30697	0.508609
	24 hpi	0.174127	0.522962	0.0167563	69359.6	222709	262676	403.016	6022.79	41659.8	2.99173	3.48412	1.1591
	48 hpi	0.388016	0.009596	0.0305347	1.76988e+06	6071517	9.08545e+06	2814.97	39138.9	269680	9.88376	8.65747	23.9557
