# Supplementary material for: Organotypic culture of human brain explants as a preclinical model for AI-driven antiviral studies
Source: EMBO Mol Med. 2024 Mar 12;16(4):1004–26. doi: 10.1038/s44321-024-00039-9 (PMC11018746; doi:10.1038/s44321-024-00039-9)
Supplement: Supplementary file 6 — Source Data Fig. 4 [file 44321_2024_39_MOESM6_ESM.zip › Figure 4/C/3C-IC50 Plaque assay.xlsx]

## Sheet: IC50 Plaque assay
Raw' data				Tranformed data X=Log(X)				Normalised to 100% Infectivity at 1nM RG10b
RG10b (nM)				RG10b (nM)				RG10b (nM)				% Cytotoxicity
10	3162500	1681250		1	3162500	1681250		1	108.004	57.4173		8.01814	8.16796
156	4262500	1593750		2.19312	4262500	1593750		2.19312	145.571	54.429		7.1236	7.87327
312.5	2.77083e+06	750000		2.49485	2.77083e+06	750000		2.49485	94.6282	25.6137		7.05817	10.1317
625	2.89167e+06	1662500		2.79588	2.89167e+06	1662500		2.79588	98.7549	56.7769		7.86811	7.4771
1250	643750	743750		3.09691	643750	743750		3.09691	21.9851	25.4002		7.7271	9.04711
2500	178125	234375		3.39794	178125	234375		3.39794	6.08324	8.00427		7.7271	8.35015
5000	8125	2925		3.69897	8125	2925		3.69897	0.277481	0.0998933		8.20088	9.53743
10000	0	0		4	0	0		4	0	0		16.4018	15.6671
20000	0	0		4.30103	0	0		4.30103	0	0		16.4367	15.579
40000	0	0		4.60206	0	0		4.60206	0	0		18.8496	16.6832
								IC50 calculated by fitting the log(inhibitor) vs. normalized response -- Variable slope function on Prism 9.5.1				% Cytotoxicity normalised to positive lysed control=100%
