# Supplementary material for: Organotypic culture of human brain explants as a preclinical model for AI-driven antiviral studies
Source: EMBO Mol Med. 2024 Mar 12;16(4):1004–26. doi: 10.1038/s44321-024-00039-9 (PMC11018746; doi:10.1038/s44321-024-00039-9)
Supplement: Supplementary file 6 — Source Data Fig. 4 [file 44321_2024_39_MOESM6_ESM.zip › Figure 4/D/3D-IC50 RT-qPCR.xlsx]

## Sheet: IC50 RT-qPCR
Raw' data				Tranformed data X=Log(X)				Normalised to 100% Infectivity at 1nM RG10b
RG10b (nM)				RG10b (nM)				RG10b (nM)				% Cytotoxicity
10	60.3492	133.378		1	60.3492	133.378		1	62.2975	137.703		8.01814	8.16796
156	72.9003	36.9095		2.19312	72.9003	36.9095		2.19312	75.257	38.0952		7.1236	7.87327
312.5	58.2853	60.5784		2.49485	58.2853	60.5784		2.49485	60.1665	62.5342		7.05817	10.1317
625	111.174	51.9187		2.79588	111.174	51.9187		2.79588	114.776	53.5928		7.86811	7.4771
1250	28.0721	30.0696		3.09691	28.0721	30.0696		3.09691	28.9703	31.0327		7.7271	9.04711
2500	17.5202	13.6793		3.39794	17.5202	13.6793		3.39794	18.075	14.1092		7.7271	8.35015
5000	0.476987	1.83426		3.69897	0.476987	1.83426		3.69897	0.477346	1.87878		8.20088	9.53743
10000	0.0473101	0.0989591		4	0.0473101	0.0989591		4	0.0336897	0.087019		16.4018	15.6671
20000	0.0218827	0.0274652		4.30103	0.0218827	0.0274652		4.30103	0.00743499	0.0131991		16.4367	15.579
40000	0.0232672	0.0188865		4.60206	0.0232672	0.0188865		4.60206	0.00886458	0.00434127		18.8496	16.6832
80000	0.00747298	0.0261908		4.90309	0.00747298	0.0261908		4.90309	-0.00744354	0.0118833		18.104	17.3875
160000	0.0194498	0.00991418		5.20412	0.0194498	0.00991418		5.20412	0.00492292	-0.00492292		18.9872	19.7046
								IC50 calculated by fitting the log(inhibitor) vs. normalized response -- Variable slope function on Prism 9.5.1				% Cytotoxicity normalised to positive lysed control=100%
