# Supplementary material for: Organotypic culture of human brain explants as a preclinical model for AI-driven antiviral studies
Source: EMBO Mol Med. 2024 Mar 12;16(4):1004–26. doi: 10.1038/s44321-024-00039-9 (PMC11018746; doi:10.1038/s44321-024-00039-9)
Supplement: Supplementary file 6 — Source Data Fig. 4 [file 44321_2024_39_MOESM6_ESM.zip › Figure 4/B/4B-VeroE6 qPCR Day 2.xlsx]

## Sheet: VeroE6 qPCR Day 2
NT	BafA1	RG10b	Rottlerin
1	0.000350605	3.55e-05	1.97258e-05
1	9.39e-07	0.000274	7.18e-05
1	7.32e-05	0.000149	3.41e-05
Fold change in TAHV RNA levels normalised to NT (non-treated) =1
