# Supplementary material for: Organotypic culture of human brain explants as a preclinical model for AI-driven antiviral studies
Source: EMBO Mol Med. 2024 Mar 12;16(4):1004–26. doi: 10.1038/s44321-024-00039-9 (PMC11018746; doi:10.1038/s44321-024-00039-9)
Supplement: Supplementary file 7 — Source Data Fig. 5 [file 44321_2024_39_MOESM7_ESM.zip]

Archive with 22 entries (17 files):
- Figure 5/
- __MACOSX/._Figure 5
- Figure 5/.DS_Store
- __MACOSX/Figure 5/._.DS_Store
- Figure 5/A/
- __MACOSX/Figure 5/._A
- Figure 5/C/
- __MACOSX/Figure 5/._C
- Figure 5/D/
- __MACOSX/Figure 5/._D
- Figure 5/B/
- __MACOSX/Figure 5/._B
- Figure 5/A/5A-Brain slice qPCR.xlsx
- __MACOSX/Figure 5/A/._5A-Brain slice qPCR.xlsx
- Figure 5/C/5C-Brain slice LDH.xlsx
- __MACOSX/Figure 5/C/._5C-Brain slice LDH.xlsx
- Figure 5/D/5D Brain slice plaque assay.jpg
- __MACOSX/Figure 5/D/._5D Brain slice plaque assay.jpg
- Figure 5/D/5D VeroE6 plaque assay.jpg
- __MACOSX/Figure 5/D/._5D VeroE6 plaque assay.jpg
- Figure 5/B/UV-inac qPCR OPAB.xlsx
- __MACOSX/Figure 5/B/._UV-inac qPCR OPAB.xlsx
