# Supplementary material for: Organotypic culture of human brain explants as a preclinical model for AI-driven antiviral studies
Source: EMBO Mol Med. 2024 Mar 12;16(4):1004–26. doi: 10.1038/s44321-024-00039-9 (PMC11018746; doi:10.1038/s44321-024-00039-9)
Supplement: Supplementary file 7 — Source Data Fig. 5 [file 44321_2024_39_MOESM7_ESM.zip › Figure 5/A/5A-Brain slice qPCR.xlsx]

## Sheet: TAHV qPCR Brain slices
DPI	NT										RG27										Rottlerin
0	0.735706	1.26429	0.804009	1.19599	0.647374	1.35263	1.41158	0.588422	1.65455	0.345454	1.71345	0.286551	0.953626	1.04637	0.517427	1.48257	1.57481	0.425186	1.49456	0.505445	0.847108	1.15289	0.702603	1.2974	1.00726	0.992745	1.38208	0.617923	0.432723	1.56728
2	4.19429	2.58794	3.08179	0.681669	0.851906	0.953472	0.698116	1.19239	2.93013	1.9008	0.951048	0.956286	6.8334	1.66024	0.310028	0.839509	0.756141	0.311368	2.37795	0.659817	2.54232	1.79533	1.93912	1.32809	0.645398	2.08682	0.407027	0.991122	1.49736	1.53738
4	19.4722	3.76419	7.39146	3.08843	1.56095	1.14964	2.68259	0.746134	5.04902	2.70243	0.639487	0.419081	9.45685	2.2641	0.745419	3.96e-05	0.658622	0.295588	5.35911	3.64206	1.0966	0.407583	2.09605	4.69655	0.65976	0.021656	1.00889	1.17528	0.238392	2.00471
7			6.94077	2.41203	2.16342	0.679839	2.39928	4.37453	18.6168	8.89967			0.906958	0.810385	1.08782	1.29259	0.781749	0.618556	1.99344	2.53714			4.24888	3.62999	0.279058	0.003622	3.92505	2.45312	17.2252	0.977459
Normalised to TAHV Day 0 =1 (within each donor)
N=10 for Days 0,2,4
N=8 for Day 7
