# Supplementary material for: Organotypic culture of human brain explants as a preclinical model for AI-driven antiviral studies
Source: EMBO Mol Med. 2024 Mar 12;16(4):1004–26. doi: 10.1038/s44321-024-00039-9 (PMC11018746; doi:10.1038/s44321-024-00039-9)
Supplement: Supplementary file 7 — Source Data Fig. 5 [file 44321_2024_39_MOESM7_ESM.zip › Figure 5/C/5C-Brain slice LDH.xlsx]

## Sheet: LDH brain slices
DPI	NI					NI+RG27					NI+Rottlerin					TAHV					TAHV+RG27					TAHV+Rottlerin
0	2.88775	4.30778	6.41197	10.9447	2.32274	2.89625	5.13147	4.21826	9.13088	2.38682	2.63553	4.64862	5.52333	5.17672	2.84127	2.67521	10.5605	24.1774	12.6586	2.75194	2.72338	8.80221	19.6468	12.069	3.29378	2.52501	8.54658	17.7672	9.01262	3.87835
2	6.48114	12.6217	10.4648	18.1169	7.01482	5.61397	14.5139	18.589	14.3259	7.10804	8.36002	6.44206	16.9065	16.756	10.73	6.37912	17.9371	38.087	19.8508	6.5895	7.25196	15.627	29.5445	22.6573	5.22616	4.07799	8.75487	26.4919	15.3003	6.24769
4	4.72979	10.2345	13.6903	12.0773	5.6942	3.93913	12.404	10.8775	4.59875	6.82644	4.33304	6.79507	11.9762	8.26643	10.798	4.78647	7.31579	9.62261	11.9741	5.22421	3.76343	6.2527	5.0567	7.62017	4.35804	3.34684	5.20315	5.40249	10.3501	4.6746
7	3.29016	11.257	9.63562		4.72316	3.07195	12.0253	7.4921		5.9156	3.2845	6.9736	6.21863		6.66524	3.52538	9.53122	15.0121		4.33668	3.30433	7.44833	13.0656		3.83174	3.10029	11.0799	8.2915		4.51147
Normalised to Lysed positive control =100% Cytotoxicity
n=5 for Days 0,2, and 4
n=4 for day 7
