# Supplementary material for: Organotypic culture of human brain explants as a preclinical model for AI-driven antiviral studies
Source: EMBO Mol Med. 2024 Mar 12;16(4):1004–26. doi: 10.1038/s44321-024-00039-9 (PMC11018746; doi:10.1038/s44321-024-00039-9)
Supplement: Supplementary file 7 — Source Data Fig. 5 [file 44321_2024_39_MOESM7_ESM.zip › Figure 5/B/UV-inac qPCR OPAB.xlsx]

## Sheet: Feuil1
		NI						TAHV						UV-inactivated
		0.0195801	0.016264	0.00398	0	0.00163597	0.001545	1.31466	0.74413	0.941205	0.679477	1.00943	1.31109	0.0458335	0.0382395	0.038157	0.0198057	0.0158946	0.006958
