# Supplementary material for: Organotypic culture of human brain explants as a preclinical model for AI-driven antiviral studies
Source: EMBO Mol Med. 2024 Mar 12;16(4):1004–26. doi: 10.1038/s44321-024-00039-9 (PMC11018746; doi:10.1038/s44321-024-00039-9)
Supplement: Supplementary file 8 — Source Data Fig. 6 [file 44321_2024_39_MOESM8_ESM.xlsx]

## Sheet: Feuille 1
batch used	Testing time point (hpi)	Mean	Std
B1	0	0.504	0.043
	0.5	0.479	0.039
	48	0.997	0.003
	96	0.997	0.004
B2	0
	0.5	0.54	0.032
	48	1	0
	96	0.984	0.008
B4	0	0.536	0.047
	0.5	0.536	0.03
	48	0.991	0.005
	96	0.989	0.005
The training is done at T=48 hpi, on the respective batches.
